# Supplementary material for: Deciphering tissue‐based proteome signatures revealed novel subtyping and prognostic markers for thymic epithelial tumors
Source: Mol Oncol. 2020 Feb 6;14(4):721–41. doi: 10.1002/1878-0261.12642 (PMC7138395; doi:10.1002/1878-0261.12642)
Supplement: Supplementary file 1 — Abbreviation S1. Abbreviations. [file MOL2-14-721-s001.xlsx]

## Sheet: Sheet1
Abbreviations
Technical terms in the manuscript
ALS	Acid labile surfactant
DDA	Data dependent acquisition
DIA	Data independent acquisition
ECM	Extracellular matrix
EMA	Epithelial membrane antigen
FDR	False discovery rate
FFPE	Formalin fixed paraffin embedded
HE	Hematoxylin and eosin
IHC	Immunohistochemistry
IPA	Ingenuity pathway analysis
MS	Mass spectrometry
PCA	Principle component analysis
PLS-DA	Partial least squares discriminant analysis
PRM	Parallel reaction monitoring
SRM	Selected reaction monitoring
TC	Thymic carcinoma
TET	Thymic epithelial tumors
t-MS2	Targeted MS2
TSCC	Thymic squamous cell carcinoma
Proteins in the manuscript
Abbreviation	Protein names	molecular function	biological process
ACOT7	Cytosolic acyl coenzyme A thioester hydrolase, EC 3.1.2.2	Hydrolase, Serine esterase	Fatty acid metabolism, Lipid metabolism
ANXA1	Annexin A1	Phospholipase A2 inhibitor	Adaptive immunity, Immunity, Inflammatory response, Innate immunity
BCAM	Basal cell adhesion molecule	Blood group antigen, Receptor	Cell adhesion
BRK1	Protein BRICK1
CASP6	Caspase-6	Hydrolase, Protease, Thiol protease	Apoptosis
CDH1	Cadherin-1	Cell adhesion	Calcium, Metal-binding
CDK	Cyclin-dependent kinase	Activator, Kinase, Repressor, Serine/threonine-protein kinase, Transferase	Transcription, Transcription regulation
CFD	Complement factor D	Hydrolase, Protease, Serine protease	Complement alternate pathway, Immunity, Innate immunity
CFH	Complement factor H		Complement alternate pathway, Host-virus interaction, Immunity, Innate immunity
CK19	Keratin, type I cytoskeletal 19		Host-virus interaction
CNOT	CCR4-NOT transcription complex subunit	RNA-binding, Transferase, Developmental protein, Repressor	Ubl conjugation pathway, Transcription, Transcription regulation, Translation regulation
COL1A2	Collagen alpha-2(I) chain
COL3A1	Collagen alpha-1(III) chain
EGFR	Epidermal growth factor receptor	Developmental protein, Host cell receptor for virus entry, Kinase, Receptor, Transferase, Tyrosine-protein kinase
FYB1	FYN-binding protein 1	adapter protein	Adaptive immunity, Immunity
GLIPR1	Glioma pathogenesis-related protein 1
GNG12	Guanine nucleotide-binding protein G(I)/G(S)/G(O) subunit gamma-12	Transducer	signal transduction
GRAP2	GRB2-related adapter protein 2	SH3/SH2 adaptor activity	Immunity
HBEGF	Proheparin-binding EGF-like growth factor	Growth factor, Heparin-binding, Receptor	signal transduction
HTRA1	Serine protease HTRA1	Growth factor binding, Hydrolase, Protease, Serine protease	Iron transport, Transport
ITGB1	Integrin beta-1	Host cell receptor for virus entry, Integrin, Receptor	Cell adhesion, Host-virus interaction
LCK	Tyrosine-protein kinase Lck	Kinase, Transferase, Tyrosine-protein kinase	Host-virus interaction
LCN2	Neutrophil gelatinase-associated lipocalin		Apoptosis, Immunity, Innate immunity, Ion transport, Iron transport, Transport
LEF1	Lymphoid enhancer-binding factor 1	Activator, DNA-binding	Transcription, Transcription regulation, Wnt signaling pathway
MYL9	Myosin regulatory light polypeptide 9	Motor protein, Muscle protein, Myosin	Transcription regulation
NKCC1	Solute carrier family 12 member 2	protein kinase	Ion transport, Potassium transport, Sodium transport, Symport, Transport
NRP1	Neuropilin-1	Developmental protein, Heparin-binding, Receptor	Angiogenesis, Differentiation, Neurogenesis
PCOLCE	Procollagen C-endopeptidase enhancer 1
PLCG1	1-phosphatidylinositol 4,5-bisphosphate phosphodiesterase gamma-1	Hydrolase, Transducer	Host-virus interaction, Lipid degradation, Lipid metabolism
PRSS16	Thymus-specific serine protease	protease
PSMB11	Proteasome subunit beta type-11	Hydrolase, Protease, Threonine protease	Adaptive immunity, Immunity
PTPN7	Tyrosine-protein phosphatase non-receptor type 7	Hydrolase, Protein phosphatase	protein dephosphorylation
PTPRC	Receptor-type tyrosine-protein phosphatase C	Hydrolase, Protein phosphatase	Adaptive immunity, Immunity
ROCK2	Rho-associated protein kinase 2	Kinase, Serine/threonine-protein kinase, Transferase	Biological rhythms
RRAS2	Ras-related protein R-Ras2	GTPase	Regulation
RRM1	Ribonucleoside-diphosphate reductase large subunit	Allosteric enzyme, Oxidoreductase	DNA replication
SEPT5	Septin-5	GTPase	Cell cycle, Cell division
SHMT	Serine hydroxymethyltransferase	Transferase	One-carbon metabolism
SMC4	Structural maintenance of chromosomes protein 4	DNA-binding	Cell cycle, Cell division, DNA condensation, Mitosis
STAT3	Signal transducer and activator of transcription 3	Activator, DNA-binding	Host-virus interaction, Transcription, Transcription regulation
TdT	DNA nucleotidylexotransferase
TGFB1	Transforming growth factor beta-1 proprotein	Growth factor, Mitogen	Regulation
TIMP1	Metalloproteinase inhibitor 1	Growth factor, Metalloenzyme inhibitor, Metalloprotease inhibitor, Protease inhibitor	Regulation
TYMS	Thymidylate synthase	Methyltransferase, Transferase	Nucleotide biosynthesis
VAV1	Proto-oncogene vav	Guanine-nucleotide releasing factor	Regulation
VCAN	Versican core protein
VTN	Vitronectin	Heparin-binding	Cell adhesion
