# Supplementary material for: Deciphering tissue‐based proteome signatures revealed novel subtyping and prognostic markers for thymic epithelial tumors
Source: Mol Oncol. 2020 Feb 6;14(4):721–41. doi: 10.1002/1878-0261.12642 (PMC7138395; doi:10.1002/1878-0261.12642)
Supplement: Supplementary file 3 — Table S1. Clinical information of all recruited patients. [file MOL2-14-721-s003.xlsx]

## Sheet: Sheet1
Clinical information of all recruited patients
Group	Patient No.	Gender	Age at Surgery	WHO histology type	Masaoka Stage	history myasthenia gravis	Preoperative treatment	Percentage of malignant cells
TSCC (Validation)	Th 21	MALE	57	TSCC	III	NO	NO	0.3
	Th 23	FEMALE	61	TSCC	IIb	NO	NO	0.7
	Th 39	FEMALE	51	TSCC	IVb	NO	NO	0.2
	Th 65	FEMALE	55	TSCC	III	NO	NO	0.15
	Th 69	MALE	61	TSCC	IIb	NO	NO	0.15
	Th 114	MALE	69	TSCC	IVb	NO	NO	0.55
	Th 118	MALE	68	TSCC	III	NO	Chemotherapy and Radiotherapy	0.25
	Th 134	FEMALE	54	TSCC	IVa	NO	NO	0.45
	Th 144	FEMALE	50	TSCC	IVb	NO	NO	0.65
	Th 154	MALE	58	TSCC	IIb	NO	NO	0.75
	Th 157	MALE	60	TSCC	III	NO	NO	0.45
	Th 171	FEMALE	49	TSCC	IVa	NO	NO	0.35
	Th 178	MALE	69	TSCC	IIb	NO	NO	0.85
	Th 180	MALE	57	TSCC	III	NO	NO	0.8
	Th 184	FEMALE	60	TSCC	III	NO	NO	0.9
	Th 201	MALE	63	TSCC	IIb	NO	NO	0.8
	Th 206	FEMALE	51	TSCC	IVa	NO	Radiotherapy	0.85
TSCC (Discovery)	DIA 49	FEMALE	44	TSCC	Ⅱ	NO	NO	0.9
	DIA 51	MALE	69	TSCC	Ⅱ	NO	NO	0.75
	DIA 53	MALE	80	TSCC	Ⅲ	NO	NO	0.85
	DIA 55	MALE	77	TSCC	Ⅲ	NO	NO	0.75
	DIA 57	MALE	55	TSCC	Ⅲ	NO	NO	0.95
	DIA 59	MALE	54	TSCC	Ⅲ	NO	NO	0.4
	DIA 61	MALE	54	TSCC	Ⅵb	NO	NO	0.85
	DIA 91	MALE	61	TSCC	Ⅵb	NO	NO	0.7
	DIA 93	MALE	77	TSCC	Ⅲ	NO	NO	0.5
	DIA 95	MALE	75	TSCC	Ⅲ	NO	NO	0.65
Type A (validation)	Th 80	MALE	66	A	Ⅰ	NO	NO	0.8
	Th 117	MALE	51	A	Ⅱa	NO	NO	0.9
	Th 158	MALE	58	A	Ⅱa	NO	NO	0.5
	Th 174	FEMALE	79	A	Ⅱa	NO	NO	0.85
	Th 191	MALE	47	A	Ⅱa	NO	NO	0.85
	Th 190	FEMALE	70	A	Ⅱb	NO	NO	0.95
	Th 192	MALE	46	A	Ⅳb	NO	Chemotherapy	0.9
Type A (Discovery)	DIA 1	MALE	58	A	Ⅰ	NO	NO	0.85
	DIA 3	MALE	58	Atypical A	Ⅲ	NO	NO	0.95
	DIA 5	FEMALE	53	A	Ⅲ	NO	NO	0.85
	DIA 7	MALE	67	A	Ⅰ	NO	NO	0.7
	DIA 97	FEMALE	60	A	Ⅰ	NO	NO	0.85
Type B (Validation)	Th 67	FEMALE	37	B1	Ⅱa	NO	NO	0.1
	Th 56	FEMALE	71	B1	Ⅳb	NO	NO	0.15
	Th 73	FEMALE	37	B1	Ⅰ	NO	NO	0.35
	Th 123	MALE	31	B1	Ⅱa	NO	NO	0.2
	Th 119	MALE	32	B1	Ⅱb	NO	Chemotherapy	0.2
	Th 156	MALE	60	B1	Ⅱb	NO	NO	0.27
	Th 181	MALE	63	B1	Ⅱb	NO	NO	0.2
	Th 146	MALE	50	B2	Ⅱb	YES	NO	0.4
	Th 166	MALE	59	B2	Ⅲ	NO	NO	0.4
	Th 128	MALE	44	B3	Ⅲ	YES	NO	0.9
	Th 167	FEMALE	21	B3	Ⅲ	NO	NO	0.9
	Th 125	MALE	61	B2	Ⅱa	NO	NO	0.55
	Th 173	FEMALE	37	B3	Ⅲ	NO	NO	0.9
	Th 41	FEMALE	37	B2	Ⅳa	NO	Radiotherapy	0.5
	Th 168	FEMALE	70	B2	Ⅳa	NO	Chemotherapy	0.5
	Th 130	MALE	42	B2	Ⅳa	NO	NO	0.5
	Th 9	MALE	48	B3	Ⅳa	NO	Second Surgery, Chemotherapy and Radiotherapy	0.9
	Th 137	FEMALE	45	B3	Ⅳa	NO	NO	0.9
	Th 188	MALE	30	B3	Ⅳa	NO	NO	0.65
	Th 195	FEMALE	57	B3	Ⅳb	NO	NO	0.85
Type B (Discovery)	DIA 9	FEMALE	64	B1	Ⅱa	NO	NO	0.15
	DIA 13	FEMALE	29	B1	Ⅱa	NO	NO	0.1
	DIA 15	FEMALE	49	B1	Ⅱb	NO	NO	0.1
	DIA 17	FEMALE	44	B1	Ⅱb	NO	NO	0.1
	DIA 19	MALE	46	B2	Ⅲ	NO	NO	0.4
	DIA 21	FEMALE	33	B2	Ⅱa	NO	NO	0.45
	DIA 23	MALE	62	B2	Ⅱa	NO	NO	0.7
	DIA 25	MALE	62	B2	Ⅱa	NO	NO	0.35
	DIA 27	FEMALE	60	B2	Ⅵa	NO	NO	0.35
	DIA 29	MALE	58	B2	Ⅱa	NO	NO	0.45
	DIA 31	FEMALE	70	B2	Ⅵa	NO	NO	0.4
	DIA 33	MALE	61	B2	Ⅵa	NO	NO	0.2
	DIA 35	FEMALE	57	B3	Ⅰ	NO	NO	0.5
	DIA 39	FEMALE	31	B3	Ⅲ	NO	NO	0.7
	DIA 41	MALE	45	B3	Ⅱa	NO	NO	0.85
	DIA 43	FEMALE	51	B3	Ⅱa	NO	NO	0.6
	DIA 47	MALE	33	B3	Ⅰ	YES	NO	0.9
