# Supplementary material for: Deciphering tissue‐based proteome signatures revealed novel subtyping and prognostic markers for thymic epithelial tumors
Source: Mol Oncol. 2020 Feb 6;14(4):721–41. doi: 10.1002/1878-0261.12642 (PMC7138395; doi:10.1002/1878-0261.12642)
Supplement: Supplementary file 4 — Table S2. DIA‐MS quantification data matrix for all samples (log2 intensity). [file MOL2-14-721-s004.xlsx]

## Sheet: 20161214_all_sum_dataMatrix
DIA-MS quantification data matrix for all samples (log2 intensity)
		Type A Thymoma						Type B Thymoma																				Type AB Thymoma									Thymic Carcinoma (TSCC)
Protein Accession	Gene Name	A 2_THYMOMA_3	A 1_THYMOMA_1	A 4_THYMOMA_7	A 3_THYMOMA_5	A 5_THYMOMA_97	Average expression in Type A Thymoma	B1 2_THYMOMA_13	B1 3_THYMOMA_15	B1 4_THYMOMA_17	B2 7_THYMOMA_33	B3 1_THYMOMA_35	B2 2_THYMOMA_21	B2 3_THYMOMA_23	B1 1_THYMOMA_9	B3 2_THYMOMA_39	B3 3_THYMOMA_41	B3 5_THYMOMA_47	B2 4_THYMOMA_25	B2 6_THYMOMA_31	B2 8_THYMOMA_29	B2 1_THYMOMA_19	B2 5_THYMOMA_27	B3 4_THYMOMA_43	Average expression in Type BThymoma	P value t-test(A/B)	adjusted p value A/B (FDR)	AB 5_THYMOMA_75	AB 4_THYMOMA_73	AB 2_THYMOMA_67	AB 3_THYMOMA_71	AB 6_THYMOMA_77	AB 8_THYMOMA_69	AB 1_THYMOMA_65	AB 7_THYMOMA_79	Average expression in Type AB Thymoma	squamous 4_THYMOMA_55	squamous 3_THYMOMA_53	squamous 2_THYMOMA_51	squamous 7_THYMOMA_61	squamous 1_THYMOMA_49	squamous 5_THYMOMA_57	squamous 8_THYMOMA_91	squamous 9_THYMOMA_93	squamous 10_THYMOMA_95	squamous 6_THYMOMA_59	Average expression in TSCC	P value t-test (TSCC/thymoma)	adjusted p value Thymoma/TSCC (FDR)
Q9H4E7	DEF6	0	0	0	0	0	0	13.0213	12.7448	12.6102	12.9322	12.798	12.6875	12.9279	13.2994	11.6533	12.0136	11.9116	13.1432	12.4697	13.1733	12.3817	12.7511	12.5008	12.6482	3.6382e-24	1.1675e-20	11.6349	11.02	11.7751	11.2399	12.1723	0	12.2521	0	8.7618	10.4339	0	12.6568	0	0	0	0	10.6447	11.3855	0	4.5121	0.0171034	0.0599669
Q9NTJ3	SMC4	0	0	0	0	0	0	13.98	13.7275	14.5979	13.1706	13.2857	13.8334	13.361	12.7947	13.7452	13.4737	15.3109	15.471	13.8853	14.5791	13.7612	13.0366	14.2372	13.8971	9.72539e-21	1.56044e-17	16.7304	17.3662	18.7407	17.0357	18.9737	14.0288	15.8997	18.8828	17.2073	13.6806	16.8415	16.0567	16.6249	16.6644	17.6065	0	0	12.9358	16.8304	12.7241	0.908536	0.941775
P23921	RRM1	0	0	0	0	0	0	14.0317	13.4906	13.6501	13.938	14.5074	13.4161	12.074	12.96	12.939	12.5272	11.6359	12.2494	13.7491	13.7725	13.1793	11.2435	13.4134	13.1045	1.06761e-18	1.14199e-15	13.1235	11.0203	12.7875	13.4493	13.3837	12.3374	12.9767	0	11.1348	0	11.3194	0	0	0	0	0	11.3541	9.35673	0	3.20302	0.000657936	0.00504685
O60218	AKR1B10	0	0	0	0	0	0	14.8024	13.7927	14.4715	15.3603	14.5807	15.368	12.9104	13.6871	14.66	15.2653	13.4178	14.1708	13.2965	13.7955	14.3858	15.6951	9.59492	14.0738	1.68867e-15	1.35474e-12	10.2648	0	0	0	0	9.83606	10.1415	10.2521	5.06181	12.6024	0	13.2025	0	0	0	0	9.69534	0	13.6041	4.91044	0.0677739	0.162461
O75791	GRAP2	0	10.8063	0	0	0	2.16126	15.1562	15.7084	15.3757	15.1085	16.1967	14.631	14.1996	15.2951	15.08	15.1192	13.1028	14.7686	15.5424	15.0837	13.713	15.181	14.9786	14.9553	5.04446e-10	3.23753e-07	14.0586	13.368	14.3526	15.6974	14.421	14.6264	14.1622	12.118	14.1005	0	0	0	0	14.049	0	0	0	0	0	1.4049	3.57187e-07	1.93682e-05
P33993	MCM7	12.1163	13.0679	13.1434	12.5422	13.2588	12.8257	15.7671	15.9606	15.8586	15.4591	15.8651	15.402	14.5176	15.0373	15.13	14.8434	14.6394	15.6165	15.8555	16.0527	15.2496	15.0218	15.3293	15.3886	1.20679e-09	6.45431e-07	15.5899	14.111	15.4808	15.0176	15.5186	15.2846	15.0508	13.0386	14.8865	13.9054	14.6218	14.7942	14.4456	17.1141	14.1841	14.9899	14.6138	14.674	0	13.3343	0.11177	0.231718
O43805	SSNA1	10.7571	0	0	0	0	2.15142	13.6271	14.3469	14.0964	14.2488	14.0573	13.8777	12.5759	12.4955	14.5232	14.044	13.6442	14.6023	14.5958	15.0151	13.5953	13.9221	13.9192	13.9522	1.63096e-09	7.4768e-07	14.1554	0	13.8802	12.8598	13.2954	13.6319	14.2687	11.4899	11.6977	12.3361	12.2231	13.0441	12.6306	0	12.7276	0	0	11.8798	0	7.48413	0.0622694	0.152886
P15153	RAC2	14.2851	14.0628	15.591	14.6751	14.1423	14.5512	17.6152	17.8029	17.7529	17.6813	17.7668	17.0081	17.3395	17.9824	16.877	16.2665	16.3043	17.3247	17.544	18.0445	16.7956	17.2368	16.9881	17.3136	5.16339e-09	2.07116e-06	17.0019	16.3962	16.794	18.2409	17.5454	17.1344	16.4906	15.0843	16.836	16.1277	14.7316	17.2039	15.513	16.8142	15.198	15.6689	16.278	16.9768	15.8452	16.0357	0.0995363	0.211944
Q8WUW1	BRK1	12.4826	13.0473	13.955	13.4323	13.7508	13.3336	0	0	0	0	0	0	0	0	0	11.8066	0	0	0	0	0	0	0	0.694506	5.74531e-09	2.04852e-06	0	0	12.8479	12.1893	12.3395	0	0	11.5732	6.11874	0	0	0	0	0	0	13.0231	12.2967	13.4375	0	3.87573	0.869494	0.912736
Q93045	STMN2	14.8915	15.74	15.533	14.9807	15.7508	15.3792	19.1158	19.5097	19.3277	18.5596	19.21	19.2581	18.0836	18.5568	18.6077	18.4807	16.4941	18.6601	18.9483	19.1911	18.9598	17.7775	19.0206	18.6918	5.97572e-09	1.91761e-06	18.4891	15.9796	18.4452	20.4486	18.4138	17.4555	21.4139	16.4475	18.3866	15.9417	15.605	15.7311	16.1256	15.429	16.0446	15.106	15.5758	15.3428	15.078	15.598	3.27912e-05	0.000554453
P25098	GRK2	0	13.5264	0	0	0	2.70527	15.1646	15.0822	15.5147	15.1624	15.079	15.7849	15.2855	15.2184	14.8838	14.5473	15.0094	15.2776	15.2287	16.5619	14.934	15.734	15.173	15.273	1.69616e-08	4.94816e-06	14.9472	14.1339	15.951	13.9652	14.6806	15.0784	15.3071	14.5837	14.8309	13.437	11.2831	12.906	0	0	14.2204	13.2907	13.5158	13.7039	0	9.23569	0.0664544	0.159785
P16949	STMN1	14.3822	14.8156	14.8335	13.9912	14.5206	14.5086	17.906	18.2977	18.1139	17.8427	18.1039	17.8378	17.0741	17.4968	17.4297	17.5258	15.3132	17.6989	17.7407	18.474	17.4114	16.6335	17.5623	17.5566	2.00939e-08	5.37345e-06	17.3387	15.4003	17.5266	19.2618	18.0821	17.5555	19.4113	15.8206	17.5496	15.0502	15.2609	14.7786	15.2098	14.7125	15.3597	15.9892	15.0553	14.7695	14.4478	15.0633	0.000156659	0.0016931
Q14566	MCM6	12.3945	12.2298	13.5182	12.0712	12.809	12.6045	15.2802	15.517	15.5473	15.3073	15.8733	15.2207	14.6203	14.6057	14.8126	14.8955	13.5296	14.8079	15.3015	15.7827	14.858	14.6661	15.1852	15.0477	3.92009e-08	9.67659e-06	15.2221	13.4876	14.9781	15.399	15.1842	14.9437	14.8329	14.2943	14.7927	13.0897	13.8322	12.9077	14.3171	14.0935	13.1853	13.1787	13.9683	13.5127	16.876	13.8961	0.0950182	0.205949
Q00013	MPP1	0	13.6558	0	0	0	2.73116	16.007	16.0234	15.5032	14.8325	15.5177	14.294	14.4064	15.1409	14.1492	14.8583	13.1041	15.7251	15.5019	14.7849	14.7576	14.3328	15.4075	14.9616	4.18549e-08	9.59375e-06	15.2491	0	14.6732	15.5505	15.0624	13.6063	15.6721	13.0915	12.8631	12.065	0	0	0	0	0	0	0	0	0	1.2065	1.17249e-06	4.55243e-05
Q96DG6	CMBL	13.6417	0	0	0	0	2.72834	14.9674	14.38	14.9051	14.481	14.2847	15.6661	15.7743	13.8991	15.3201	15.6476	16.3393	14.5434	14.1906	14.7125	15.0208	14.2705	13.6782	14.8283	4.68901e-08	1.00314e-05	0	0	0	14.4652	0	13.4076	0	13.6323	5.18814	14.9485	14.5664	14.1195	14.3924	13.6329	12.7087	14.0491	15.2602	14.5036	15.134	14.3315	0.0694458	0.165335
P30154	PPP2R1B	0	0	0	0	0	0	14.1704	13.9064	13.5279	13.8525	14.1025	15.0126	13.2762	13.3008	12.8776	14.0044	0	14.3861	13.2917	14.0305	13.2407	13.1099	13.1545	12.8967	5.32077e-08	1.06715e-05	12.8834	0	12.3168	13.9006	13.6004	12.9745	0	0	8.20946	0	0	0	0	0	13.2763	12.9233	12.4145	0	0	3.86141	0.0192831	0.0654917
O15117	FYB1	0	0	0	0	0	0	13.2351	13.773	13.6088	13.4909	13.5053	13.4155	12.9962	14.0388	12.6805	12.425	0	14.6233	14.0887	14.1566	13.3846	13.3908	13.0259	12.6964	5.33552e-08	1.00716e-05	13.0566	11.9914	13.2358	13.9931	13.81	13.182	14.8321	0	11.7626	11.1835	0	13.6852	0	0	0	0	0	0	0	2.48688	0.0005569	0.00453386
P06493	CDK1	0	0	0	0	0	0	13.9955	13.6068	12.8572	12.8634	12.719	13.8463	11.9268	13.0461	12.5316	12.1038	0	13.4864	13.007	12.9712	13.6727	11.8259	12.3302	12.1641	5.9836e-08	1.06674e-05	12.1019	0	12.7235	12.8735	12.9826	13.0027	0	0	7.96053	0	13.5695	0	12.4636	0	0	0	9.01805	13.2515	0	4.83026	0.068071	0.163049
P27707	DCK	12.0958	12.5108	13.3344	12.701	13.216	12.7716	15.5362	16.4516	15.9349	16.307	16.661	15.7257	15.0687	14.8283	15.8478	15.5608	14.1302	15.6787	16.5067	15.893	14.8789	14.6407	15.866	15.6186	6.31959e-08	1.06735e-05	15.1886	13.6841	15.5391	16.9257	15.8806	15.6592	15.9781	13.0335	15.2361	13.4524	13.7189	14.4697	13.482	14.2147	13.842	12.5188	14.5342	14.6407	13.1207	13.7994	0.00808498	0.0350721
Q8NF50	DOCK8	0	0	0	0	0	0	13.7662	13.6713	13.5453	12.4923	12.8918	13.6215	12.9384	13.6216	12.2437	0	10.8922	14.4963	13.0749	14.3705	13.138	13.7471	13.8311	12.4907	7.30183e-08	1.17158e-05	13.4926	0	13.6428	0	13.5667	0	0	10.759	6.43264	11.2791	0	0	0	0	0	0	11.6537	12.6301	0	3.55629	0.0268546	0.0827206
P19174	PLCG1	0	0	0	0	0	0	13.8512	14.4968	13.8209	14.4563	14.802	13.0799	12.4505	13.6741	12.9542	15.6767	0	11.8758	14.1969	14.3622	12.7632	13.5838	13.7506	12.9291	7.70671e-08	1.17766e-05	12.4555	14.8118	13.1201	12.5421	12.9618	13.0864	13.1229	0	11.5126	0	0	0	0	9.91536	0	0	0	0	0	0.991536	2.47923e-05	0.000443022
P33991	MCM4	13.2742	11.3367	12.043	10.5505	12.4862	11.9381	14.8044	15.0782	15.0383	14.7949	15.2424	14.5463	13.9937	14.6161	14.2712	14.1649	13.4603	14.4639	15.1041	15.1327	14.1199	14.4591	14.4312	14.5719	8.87445e-08	1.29446e-05	14.8673	13.2077	14.1305	14.3449	14.5583	14.5748	14.5849	12.2292	14.0622	13.2254	13.9074	12.9929	13.9131	0	13.5902	13.7594	13.6024	13.2374	0	10.8228	0.00568731	0.0266217
P52292	KPNA2	0	0	0	0	0	0	13.7459	13.7653	13.8726	13.8441	13.7986	14.2485	12.8752	13.5401	12.3516	13.3889	10.109	14.1507	13.4014	15.3913	13.4121	0	13.0406	12.6433	9.61313e-08	1.34124e-05	12.7843	11.971	13.0204	12.9008	13.1191	14.2051	0	0	9.75008	10.5554	14.1345	0	0	0	0	0	12.7308	0	0	3.74207	0.00974167	0.0402068
Q09666	AHNAK	15.7255	15.2713	15.4271	14.9251	15.0059	15.271	13.2952	12.9567	13.8453	13.7329	13.2439	14.1262	13.6961	13.927	13.6113	13.6053	13.9028	14.193	13.7058	13.5432	13.5668	14.1436	14.51	13.7415	9.95709e-08	1.33135e-05	14.3362	14.8035	14.7936	15.0886	14.6481	14.9722	14.9749	15.5594	14.8971	14.5327	14.6361	14.416	14.8437	15.1128	15.2663	15.6743	14.9024	15.1695	15.7667	15.0321	0.00677513	0.0303098
Q8WUI4	HDAC7	0	0	0	0	0	0	11.8879	12.0312	11.2854	11.419	11.7463	11.6176	10.3959	11.9332	10.6979	11.363	0	12.4866	11.8774	10.4335	11.1122	7.91015	11.6827	10.5812	1.21101e-07	1.55446e-05	11.2921	0	8.10563	12.5522	10.6265	9.19269	0	0	6.47113	0	0	0	0	7.35876	7.74392	0	0	0	0	1.51027	0.00115515	0.0080021
Q9BQL6	FERMT1	13.3901	13.1132	13.5364	0	14.0646	10.8209	0	0	0	0	0	0	0	0	0	0	0	0	0	0	0	0	0	0	1.56082e-07	1.92642e-05	0	0	0	0	0	0	0	0	0	0	0	0	0	0	0	0	13.1831	0	0	1.31831	0.772483	0.840352
Q15599	SLC9A3R2	13.6614	0	12.5958	12.7305	12.2647	10.2505	0	0	0	0	0	0	0	0	0	0	0	0	0	0	0	0	0	0	1.62021e-07	1.92565e-05	12.1014	0	12.3383	0	0	12.7354	0	12.1529	6.16599	12.2685	0	0	0	0	0	0	0	0	0	1.22685	0.278288	0.438046
Q9H773	DCTPP1	12.7407	13.6701	13.9787	12.8712	13.9789	13.4479	15.4892	15.1635	15.1324	15.5553	16.0109	15.9142	15.2202	14.5706	15.4614	15.807	15.2898	15.4467	15.7046	16.4446	14.9207	14.7712	15.2397	15.4201	1.81511e-07	2.08025e-05	15.2895	13.7945	14.4928	16.4752	14.9166	15.6499	14.7698	12.11	14.6873	15.896	15.0041	14.6034	16.2824	0	15.4797	15.8914	14.9151	15.0977	13.4863	13.6656	0.192975	0.337545
O14786	NRP1	13.2327	13.6261	12.5551	13.2806	13.0719	13.1533	0	0	0	0	0	0	9.90919	0	0	0	10.7461	0	0	0	0	0	0	1.21502	2.40461e-07	2.66082e-05	11.308	11.4425	12.2387	0	0	0	11.1286	12.0338	7.26895	0	0	0	10.5767	0	12.4193	10.5954	10.2371	0	11.7549	5.55835	0.738053	0.810466
P25205	MCM3	12.9979	10.892	11.9661	9.94348	12.4749	11.6549	15.3644	15.5994	15.4128	15.2497	15.7861	14.7397	14.0346	14.4024	14.3992	14.1561	13.2802	14.9205	15.2213	15.9429	14.6299	14.4771	15.0293	14.8615	2.67619e-07	2.86263e-05	14.9123	12.2615	14.628	14.5015	14.852	14.7797	14.8086	12.8725	14.202	12.005	13.8686	13.064	14.201	0	14.1095	13.7293	13.4949	13.7254	0	10.8198	0.00506143	0.0242655
P17931	LGALS3	16.2287	17.518	16.8905	16.6087	16.9743	16.8441	13.8731	13.8473	14.4963	13.6141	14.1348	14.1588	13.1954	14.4122	14.7252	13.9092	15.656	15.4261	14.0038	14.8239	14.0148	15.1928	15.0481	14.3842	2.82e-07	2.91915e-05	14.8936	15.7029	15.3151	14.8428	14.454	15.726	15.3616	16.1796	15.3094	16.6916	17.1833	17.4682	15.4819	16.9134	16.3265	17.8864	16.0394	17.0382	17.1719	16.8201	2.45276e-05	0.000440796
P08575	PTPRC	0	0	0	14.3511	0	2.87023	14.9787	14.8421	13.8118	14.1502	13.9679	13.9376	14.5796	15.7532	13.2602	12.1741	13.6813	16.0104	14.7983	15.2951	13.4629	13.9872	13.9014	14.2701	3.21537e-07	3.22441e-05	13.8117	0	14.2498	14.9433	13.6097	13.6334	14.3543	13.3591	12.2451	0	15.7808	14.2622	0	15.2576	0	13.2405	13.07	13.8422	0	8.54532	0.139388	0.266651
P09382	LGALS1	18.4422	18.301	18.6681	18.2998	19.1318	18.5686	15.7976	15.9461	17.2882	16.8278	16.001	16.3135	16.7687	16.9162	16.5527	15.7716	17.6807	17.197	16.0823	17.2206	16.4904	16.5692	16.8692	16.6055	4.75424e-07	4.62314e-05	16.2663	17.0801	17.4941	16.778	16.9712	16.7542	17.3241	17.7852	17.0566	16.9648	17.5964	16.3788	16.5074	18.2789	17.9467	18.5308	18.6952	18.2037	18.0255	17.7128	0.042777	0.115678
O95865	DDAH2	16.0814	16.0806	15.7112	16.2654	16.1248	16.0527	14.6269	14.7024	14.7681	14.4973	14.5985	14.5072	14.707	14.8436	14.0269	14.4347	14.3674	14.8779	14.8291	15.3062	14.4096	15.5341	15.5289	14.7392	1.00061e-06	9.44401e-05	15.4994	16.1796	16.021	15.8706	16.0177	15.8616	17.06	16.7683	16.1598	14.1197	14.4529	14.4771	14.2935	16.1043	15.6052	14.7803	14.6873	14.7642	15.8767	14.9161	0.146736	0.277112
P13667	PDIA4	15.775	15.9213	16.2398	16.0978	17.0981	16.2264	15.038	15.1256	15.3713	15.2993	15.342	15.3019	15.4841	15.0395	15.446	15.3888	15.1115	15.2797	15.0704	15.3791	15.3921	15.1613	15.505	15.2786	1.1063e-06	0.000101432	15.1725	16.4888	15.4509	16.1841	15.3242	16.4297	16.2632	15.6805	15.8742	16.2649	15.6457	16.6096	15.6208	16.1514	15.9391	15.632	16.2545	16.0076	16.1913	16.0317	0.0169431	0.0596043
P31146	CORO1A	14.5613	14.1213	15.2613	15.2448	14.7329	14.7843	16.7816	16.8721	16.9155	16.8668	16.826	16.2009	16.6015	17.3615	16.0595	15.3531	15.9608	16.4855	16.6373	17.1174	16.0018	16.8725	16.1615	16.5338	1.25317e-06	0.000111706	16.1322	16.4177	15.9943	16.8576	16.5603	16.0965	17.0166	15.1105	16.2732	14.6011	14.4389	16.5226	14.5105	16.3387	15.1482	15.3923	15.6576	16.4548	15.9693	15.5034	0.0310403	0.0927962
P0DMV8	HSPA1	18.2033	18.3504	18.3123	17.6878	18.3918	18.1891	16.4538	16.6935	16.7796	16.6255	17.1079	17.2949	17.2689	16.5439	17.1847	17.5054	17.2893	17.4328	16.4977	16.6327	16.5422	16.9968	17.3549	16.9532	1.25779e-06	0.000109087	16.9963	17.7651	17.2713	17.6107	17.4539	17.8606	18.3499	17.8926	17.65	17.7091	16.8476	17.1197	17.8121	17.0119	17.6095	18.4517	17.8354	17.2704	16.9906	17.4658	0.574349	0.682405
Q14739	LBR	0	0	0	0	0	0	14.5802	13.7544	8.95498	10.9453	13.1581	13.5798	12.3888	13.7161	0	8.82999	8.20113	14.64	13.5039	9.08755	14.7219	13.2206	14.3193	11.6236	1.27589e-06	0.000107745	14.3582	0	14.4308	0	0	9.19136	14.0826	13.5053	8.19604	0	0	0	0	14.3552	0	0	11.9976	9.78116	0	3.61339	0.0257512	0.0805845
Q9UI08	EVL	12.2702	12.4317	13.2577	12.5402	13.0453	12.709	14.5806	14.4899	14.9143	14.4845	14.4942	14.6504	14.3885	14.6053	14.1018	14.2905	12.8284	14.6449	14.2395	14.1993	13.886	14.3377	13.7935	14.29	1.512e-06	0.00012441	14.3123	14.0497	13.7322	15.0613	14.5056	14.0089	15.4646	12.088	14.1528	12.3393	0	12.8506	9.94506	13.4052	0	13.4048	13.0199	13.3337	9.91499	9.82136	0.000146227	0.00159682
Q9ULC3	RAB23	13.1606	11.6735	12.4736	13.9908	14.7681	13.2133	0	0	0	0	0	0	11.3571	0	0	0	0	0	0	0	0	0	12.0887	1.37917	2.00178e-06	0.000160593	0	0	0	0	0	0	0	14.1802	1.77252	0	13.5847	0	0	14.5999	0	14.5816	14.5805	14.0742	14.7533	8.61741	0.0299707	0.0901126
P23368	ME2	12.5852	12.4043	12.4561	12.6106	13.5775	12.7268	13.8979	14.0263	14.2442	14.1488	14.2692	13.552	13.9403	14.1856	13.6464	14.1372	13.7451	13.4306	14.1615	14.5057	13.484	13.6828	13.6459	13.9237	2.01481e-06	0.000157696	13.7758	13.5421	13.7751	14.3902	14.0586	13.0196	14.7773	13.5289	13.8585	14.8494	14.6886	14.0598	14.8635	14.4681	15.1515	15.5161	14.5432	14.0651	15.1734	14.7379	1.63317e-05	0.000321021
P78417	GSTO1	16.691	18.6662	18.0641	17.5364	18.9783	17.9872	16.1541	15.9527	15.9572	15.8507	16.5915	16.1459	16.0617	16.5737	16.3723	16.7018	16.3004	16.4924	15.7443	16.2398	15.9446	17.1445	16.2882	16.2656	2.30027e-06	0.000175751	16.2221	16.975	16.0648	17.189	15.7173	17.4755	16.5801	16.7562	16.6225	16.494	16.5673	15.7852	15.9152	16.484	16.4202	16.9689	17.7992	17.237	16.7607	16.6432	0.98716	0.991092
P33316	DUT	14.5081	14.5055	14.6307	13.5871	14.4628	14.3389	16.4733	16.7977	16.9793	16.6195	17.4086	16.4201	15.5084	15.9829	16.3302	16.4506	14.6614	15.7752	16.6041	16.8637	15.9138	15.9204	16.3912	16.3	2.96718e-06	0.000221434	16.3424	14.3217	15.3757	17.8689	16.5361	15.9347	15.4269	14.7322	15.8173	15.1486	15.9204	14.4608	14.9354	13.8882	14.3275	15.103	14.5667	15.1255	14.3082	14.7784	0.00373858	0.019246
Q9Y2S2	CRYL1	15.3855	14.9565	15.6766	16.2456	16.2929	15.7114	13.5759	13.8498	13.8658	14.2893	14.5678	14.4995	14.1438	13.6953	13.9169	14.5318	13.4029	13.7153	14.3068	14.7277	12.5542	14.0029	13.9596	13.9768	3.21895e-06	0.000234764	14.2768	15.2715	13.9883	14.0353	14.3797	15.7447	14.9492	15.4813	14.7659	13.5365	0	13.6815	15.3557	13.6056	13.5118	14.9507	0	13.6456	16.2223	11.451	0.0102235	0.0415407
P06239	LCK	0	0	0	8.51742	0	1.70348	15.0001	14.5213	14.7944	14.7404	14.5579	12.9857	14.4111	14.7932	0	13.3979	12.1209	15.0822	14.7727	15.6839	12.9924	14.6069	14.4988	13.4682	3.27435e-06	0.000233498	14.4636	12.1808	14.0434	13.6292	13.6054	14.3942	14.2353	10.7358	13.411	0	10.1064	0	0	0	0	0	0	0	0	1.01064	1.20321e-06	4.55917e-05
O60234	GMFG	14.2106	13.9615	14.5657	14.1858	14.7819	14.3411	16.3583	16.5035	16.3601	16.2999	16.553	15.9667	15.7339	16.3318	15.6405	15.6297	14.4848	15.6328	16.0797	16.4805	15.3432	15.6812	15.9351	15.942	3.4911e-06	0.000243542	15.5875	15.3133	15.6935	17.0084	15.629	15.9366	16.2808	14.2722	15.7151	13.9856	13.8188	14.8147	13.0754	15.4224	14.7502	14.213	14.9548	15.5081	14.9666	14.551	0.000840644	0.00623123
Q9NY33	DPP3	13.5299	13.4266	13.6611	13.6112	13.8579	13.6173	14.4124	14.6631	14.7887	14.4481	14.541	14.2562	13.9321	14.4635	14.1154	14.3345	14.1863	14.2893	14.3841	14.705	14.273	14.0592	14.0522	14.3473	3.65581e-06	0.000249606	14.1402	14.0699	14.0199	15.346	13.8187	14.5507	13.3078	13.5014	14.0943	14.5874	14.0946	14.5877	14.6082	13.5376	14.7862	14.8229	14.7604	14.5175	14.1315	14.4434	0.085565	0.189242
P48735	IDH2	14.812	14.7662	15.3271	14.0894	14.6998	14.7389	16.1035	15.9368	16.2922	15.7416	16.6944	16.0475	15.7245	16.0023	16.1302	15.8549	15.3528	16.7124	16.1055	16.8811	15.9296	15.8269	15.6215	16.0563	3.76774e-06	0.000251889	15.7468	15.4495	15.7104	15.7578	16.3202	16.1525	16.4102	14.9165	15.808	15.8488	15.9219	16.2316	15.7425	15.432	15.9579	16.6264	16.5282	15.918	16.032	16.0239	0.241546	0.394875
P14314	PRKCSH	16.557	16.4071	16.7376	16.3326	16.9018	16.5872	15.9034	15.8884	15.7321	15.647	15.8618	16.1556	15.5879	15.7155	15.6699	15.5379	15.3593	16.1414	15.6513	16.1754	15.7151	16.1545	15.9899	15.8168	4.15705e-06	0.000272245	16.1518	16.5241	15.7159	16.778	16.1726	16.6406	16.9134	16.3043	16.4001	16.1259	15.6459	15.8532	15.9241	15.814	15.7282	16.0685	16.3586	16.1095	16.1015	15.9729	0.381391	0.538151
P14550	AKR1A1	16.3252	17.7835	17.2718	16.8394	18.4386	17.3317	15.0742	15.4911	15.98	15.5164	15.5882	15.4925	15.8233	15.582	15.7913	16.7363	15.1364	16.0554	15.4944	15.6225	15.7315	16.0804	16.1312	15.7251	4.84918e-06	0.000311221	16.4982	17.7001	16.2503	17.0088	16.1761	16.7469	16.5101	17.466	16.7946	16.916	15.907	17.0158	16.2535	16.4963	16.7527	17.4087	16.5132	16.7611	16.7081	16.6732	0.161407	0.296754
P52566	ARHGDIB	14.9123	14.7893	15.7236	15.3331	15.0397	15.1596	16.3494	16.8059	16.9667	16.5589	16.623	16.4111	16.2336	16.6941	16.4328	16.4347	15.5394	16.2313	16.537	16.4607	15.881	15.8458	15.8036	16.3417	5.88766e-06	0.000370461	16.2549	15.8514	16.1929	17.6853	16.4535	15.8355	16.6752	15.3835	16.2915	15.101	14.9324	15.9414	14.7823	16.2441	15.8879	15.8156	15.6693	16.1492	15.5031	15.6026	0.0234041	0.0754932
Q15052	ARHGEF6	11.9067	0	0	0	11.5207	4.68547	13.8365	14.3889	14.1896	13.4796	14.3225	12.7082	13.402	14.2099	12.4606	12.6827	13.5067	13.7266	14.1979	14.6776	13.605	14.8079	14.1911	13.7878	5.89411e-06	0.000363734	14.4736	13.239	13.8914	13.1401	14.4116	13.4561	13.9247	0	12.0671	0	0	0	0	13.7289	0	0	11.9863	12.5978	0	3.8313	0.000133987	0.00149429
P00492	HPRT1	14.9333	14.4796	14.6505	14.3841	14.2677	14.5431	15.3437	15.7039	15.8414	16.2639	16.4272	15.8318	15.397	15.7019	15.9604	15.9593	14.8981	15.5517	15.6528	16.1159	15.3657	15.7846	15.0976	15.6998	6.55665e-06	0.000396986	15.243	14.625	14.3342	15.7538	15.4693	15.5174	15.077	14.5317	15.0689	15.5017	15.6776	14.8608	14.5782	14.3281	13.6627	14.3684	14.7665	14.8959	15.4192	14.8059	0.0215809	0.0712941
P23526	AHCY	17.1947	16.8957	17.1459	16.7528	17.2359	17.045	15.3791	15.5318	15.7773	15.6992	16.5075	15.9098	15.8845	15.105	16.1244	16.7733	16.4331	16.0633	15.8556	15.9428	15.5499	15.766	15.5939	15.8763	8.29207e-06	0.000492764	15.8479	16.5173	15.8887	16.4812	15.7962	16.7766	15.881	16.1165	16.1632	16.5864	16.3618	16.1309	16.1984	15.5837	16.3552	16.8233	17.3557	16.5315	16.074	16.4001	0.212444	0.36096
P63167	DYNLL1	13.1962	12.9892	13.6918	12.5022	11.4579	12.7675	14.5155	14.5261	14.3047	14.3024	14.6863	14.2989	14.2484	14.3908	13.6801	13.9497	13.7541	14.395	14.0954	14.6488	13.5608	14.0756	14.1651	14.2116	8.5362e-06	0.000498048	12.9188	13.2288	13.5096	14.4655	13.8458	13.7327	13.1331	12.5246	13.4198	13.863	13.521	12.8116	12.3849	13.4757	13.9418	13.5787	14.1168	13.9801	14.2039	13.5878	0.515132	0.656388
P07437	TUBB	16.6781	16.5201	15.485	16.2846	16.0692	16.2074	18.4347	18.5413	18.6153	18.0405	18.3699	18.4047	17.3619	17.7046	17.8063	17.6525	16.9841	18.2761	18.2168	17.6261	18.3257	16.406	18.0808	17.9322	8.57753e-06	0.000491523	18.0596	16.5836	17.9901	18.3152	18.0772	17.6241	18.7244	17.0824	17.8071	17.2943	16.1497	16.394	17.0381	17.1302	17.4449	16.6348	17.5693	16.4599	16.5616	16.8677	0.0143724	0.0532404
P07951	TPM2	15.4162	15.5211	15.3598	15.1479	15.6747	15.4239	13.7039	14.2709	14.5226	14.1129	14.6263	14.1866	15.0295	14.5578	14.4526	14.0801	14.7707	14.5604	14.1011	14.4749	14.6869	15.0669	14.3509	14.4444	8.98757e-06	0.000505984	14.5678	15.6676	14.1742	15.3124	14.8946	15.0751	15.8313	14.7698	15.0366	15.2303	15.8246	15.453	15.1516	15.8567	17.1858	16.1202	15.9166	15.7418	16.4182	15.8899	2.96736e-06	9.42837e-05
P11171	EPB41	0	0	0	0	0	0	13.6169	13.8842	13.4877	13.5492	13.4605	0	12.649	13.9714	12.9807	12.8651	0	13.3555	13.635	12.7835	12.836	12.9393	13.1949	11.7182	1.08754e-05	0.000601709	12.421	11.3128	12.3784	14.5833	13.3711	0	0	0	8.00831	0	0	0	0	0	0	0	0	0	0	0	0.000101272	0.0012393
P17812	CTPS1	0	0	0	0	0	0	13.5558	13.1236	13.4032	13.1664	14.2115	13.0058	12.8239	13.8205	13.5053	12.9443	13.2349	13.1368	12.8385	0	12.7192	0	12.5528	11.6496	1.0937e-05	0.000594861	12.4914	0	13.3829	12.3535	12.5946	13.8618	0	0	8.08552	12.7239	13.2397	12.6023	0	0	13.767	0	12.2791	12.6969	0	7.73089	0.662764	0.754668
Q9Y274	ST3GAL6	0	0	0	0	0	0	15.449	14.7069	15.3294	14.905	15.0124	15.4598	13.9306	14.1623	14.6916	14.4202	0	14.5954	14.5826	0	14.7664	14.4353	16.0887	13.0903	1.11122e-05	0.000594316	15.8753	14.3107	16.2666	0	15.1104	0	14.7733	15.5587	11.4869	14.2394	0	15.8384	0	15.6322	0	0	0	0	0	4.57101	0.0280942	0.0856165
O43516	WIPF1	0	0	0	0	0	0	15.1921	14.0546	13.2856	15.4488	0	15.3712	14.8373	15.4381	14.6642	15.3118	14.1132	15.7022	15.6306	15.5619	0	15.1901	14.8858	13.2169	1.15113e-05	0.000605567	15.2204	13.4526	0	17.3067	15.6653	0	13.7139	0	9.41987	0	0	0	0	15.9393	0	0	14.7335	0	0	3.06728	0.0105611	0.0421093
Q10570	CPSF1	12.6701	12.1826	0	0	0	4.97054	14.5351	14.2874	13.9526	14.1884	14.3436	14.6644	14.4427	14.1037	12.6953	13.0815	13.5824	14.8264	13.1998	15.1787	14.1031	14.2267	14.2136	14.0956	1.15323e-05	0.000596887	12.7691	11.7916	13.8865	12.2585	12.6127	13.2062	15.6324	0	11.5196	12.1595	0	12.7147	12.9336	0	0	0	12.1931	0	0	5.00009	0.000946608	0.00685481
P35236	PTPN7	0	0	0	0	0	0	11.9697	12.8267	12.3436	12.3042	12.5407	11.5845	11.4862	12.5481	11.6637	12.015	0	0	11.8459	12.7632	13.2697	11.6902	11.3398	10.7171	1.15337e-05	0.000587487	12.2786	11.6516	10.806	13.7942	12.2829	11.9087	11.5501	0	10.534	0	0	0	0	0	0	0	0	0	0	0	1.02461e-05	0.000230599
P50895	BCAM	0	16.5577	16.2056	16.62	16.4367	13.164	0	0	0	0	0	0	0	12.3147	0	0	0	0	0	0	0	0	0	0.724396	1.20998e-05	0.000606691	14.4437	0	0	0	0	14.6215	0	16.0542	5.63992	0	0	13.7883	0	0	0	0	0	0	0	1.37883	0.253517	0.409087
Q9Y6T7	DGKB	0	0	0	0	0	0	15.7699	16.3041	15.9203	15.4318	15.736	0	15.228	16.932	13.1652	0	15.7782	16.9879	16.4673	16.3173	14.456	15.2153	14.8495	13.7976	1.26429e-05	0.00062417	15.6631	13.9301	15.326	0	15.5372	15.4322	15.1525	0	11.3801	0	0	0	0	0	0	0	13.813	0	0	1.3813	0.000408423	0.00358282
O95202	LETM1	12.4881	13.0049	12.8204	12.4399	13.6071	12.8721	14.6198	14.9473	14.4217	14.758	14.4908	14.2519	14.619	14.4025	14.5507	14.5438	13.9232	15.1689	14.2181	15.3876	13.4351	13.3993	13.8162	14.4091	1.36487e-05	0.000663615	13.6875	14.7083	14.0438	14.9295	13.394	13.5262	13.4986	12.8177	13.8257	14.4351	14.3062	13.9893	13.5442	13.2706	14.9066	14.8327	13.6992	14.3791	14.0213	14.1384	0.606894	0.707099
P30086	PEBP1	16.8716	17.3448	16.8707	17.2011	18.1468	17.287	15.8919	16.1506	16.2693	16.1268	16.6572	16.0235	16.227	15.7315	15.6209	16.6314	16.6806	15.9236	15.9723	16.6678	16.1712	16.4094	16.309	16.2038	1.50193e-05	0.000719355	16.6203	17.0676	16.6071	17.5602	16.3377	17.0755	17.2478	17.385	16.9877	17.0775	16.177	16.6438	16.1958	16.4866	16.5696	17.2665	17.0086	16.6262	16.957	16.7009	0.596217	0.699697
Q16643	DBN1	12.0102	0	12.0064	0	0	4.80331	13.4401	13.0221	13.1943	13.7077	13.7918	13.5782	13.4977	12.8822	13.8536	13.2146	12.4383	13.2275	13.472	14.3197	13.6555	12.9209	13.0233	13.367	1.50282e-05	0.000709199	13.4349	12.0732	14.1804	14.091	12.9132	12.9793	13.5983	0	11.6588	12.9673	0	12.2864	13.5203	0	0	12.1649	12.3835	0	0	6.33222	0.00973423	0.0402068
P06126	CD1A	0	0	0	0	0	0	13.2567	14.5302	13.57	14.0412	14.2833	12.0122	13.3381	14.7598	13.0114	0	11.3631	16.2819	13.3446	14.4382	12.8349	0	12.1989	11.9567	1.55555e-05	0.000723446	12.388	0	13.5118	11.9992	11.7831	12.8073	0	0	7.81117	0	0	0	0	0	0	0	0	0	0	0	0.000111762	0.00131154
Q9Y4B5	MTCL1	12.6288	13.0547	12.7195	12.2599	0	10.1326	0	0	0	0	0	0	0	0	0	0	0	0	0	0	9.96183	0	0	0.58599	1.63918e-05	0.000751445	0	0	0	0	0	10.3053	0	0	1.28817	11.3122	0	0	0	0	0	0	0	0	0	1.13122	0.464833	0.610907
O95336	PGLS	16.9929	17.0863	17.16	17.3144	17.4612	17.203	16.4637	16.6075	17.012	16.5041	16.831	16.62	16.2427	16.3654	16.5174	16.8655	16.2742	16.7602	16.5713	16.6919	16.8749	16.5987	16.6289	16.6135	1.86725e-05	0.000843943	16.9356	17.1412	16.6119	17.4006	16.7261	16.99	17.2106	17.2264	17.0303	16.5705	16.4417	16.5938	16.719	16.9751	17.0741	16.6325	16.4883	16.6008	16.9594	16.7055	0.303657	0.464721
Q16666	IFI16	13.6216	11.3399	11.095	12.7661	10.241	11.8127	13.6141	13.4675	13.0259	13.6467	13.5366	13.6283	13.9681	14.1411	13.1525	13.5923	14.4733	14.2671	14.3187	14.5958	13.9093	14.3123	13.9775	13.8604	2.16457e-05	0.000964737	13.9398	11.9061	13.4739	13.8722	13.1227	13.7917	13.8128	11.5882	13.1884	13.5366	14.72	13.9748	13.6529	14.4959	14.8233	15.3658	14.4244	14.7568	13.7196	14.347	0.00768995	0.0336368
P24844	MYL9	12.7366	14.3193	13.4627	14.2512	13.5529	13.6645	0	0	0	0	0	0	0	0	0	0	0	0	0	0	10.6855	12.4309	12.1101	2.07215	2.23329e-05	0.00098173	11.8227	12.556	12.4522	0	9.12551	12.1919	11.2578	13.9804	10.4233	13.223	14.9039	13.8251	13.8244	15.8387	16.6986	15.323	14.0815	15.2067	15.3796	14.8305	0.000162029	0.00173326
Q86X55	CARM1	13.9117	14.063	13.9842	14.0773	14.4439	14.096	13.3895	13.1745	13.3824	13.0326	12.6563	12.9795	13.041	12.706	13.0167	13.1823	13.5477	13.5356	12.7874	13.6744	13.2497	13.7926	13.5258	13.2161	2.3492e-05	0.00101873	13.9965	14.2957	13.8098	0	13.3714	14.2007	14.7163	14.1982	12.3236	13.3899	14.8401	13.8172	14.0705	14.2831	13.9266	14.0877	13.5158	13.8244	13.517	13.9272	0.329736	0.486408
P04406	GAPDH	17.1618	17.3547	17.5113	16.8019	16.7697	17.1199	17.9422	18.2344	18.3605	17.834	18.197	18.3425	18.1395	18.175	18.3951	18.8499	18.4714	18.5305	17.8058	18.6002	17.3727	17.6938	17.7266	18.1571	2.35514e-05	0.00100769	18.0089	17.6072	18.0837	19.5714	18.5757	18.0022	18.1874	17.2788	18.1644	18.0686	17.3044	18.2195	17.2699	17.4249	17.8761	18.0061	18.1544	17.2593	16.9684	17.6552	0.121464	0.244571
P00813	ADA	10.9429	0	13.1669	0	12.4442	7.31081	16.5978	17.0564	16.9433	16.125	16.9327	15.6407	14.8963	15.6361	15.4745	15.3795	14.1844	15.639	16.8564	16.7112	15.3227	15.322	15.832	15.9147	2.3894e-05	0.00100889	16.4439	12.8347	15.6058	17.0457	16.048	16.0722	16.4838	13.5652	15.5124	12.9814	13.1411	12.8582	12.4892	13.9036	13.1646	13.3088	14.9172	14.4833	13.3898	13.4637	0.501684	0.643473
Q9BVM4	GGACT	13.7537	13.4172	12.7524	12.8169	13.4879	13.2456	0	0	0	0	0	0	0	0	11.3827	0	11.8689	0	0	0	0	11.2091	0	2.0271	2.44574e-05	0.00101927	13.5028	11.9805	12.8817	12.6959	11.0081	0	13.2578	11.8794	10.9008	12.6713	12.0709	13.3762	0	12.8737	0	12.4568	11.6386	12.0597	13.3577	10.0505	0.100617	0.213503
P28161	GSTM2	15.0893	17.2537	16.7525	15.9762	17.322	16.4787	13.2232	13.7302	14.173	13.9851	14.6814	12.9699	13.0543	14.5404	13.6133	15.6884	14.9055	14.1232	14.0966	14.1139	15.0805	14.5463	15.3254	14.2265	2.46468e-05	0.001014	15.8498	15.538	16.2772	15.7142	15.0072	16.6386	16.4693	16.9791	16.0592	15.1648	14.0028	14.2781	14.0625	14.9955	14.1118	14.1583	14.2318	14.9262	15.2153	14.5147	0.169408	0.308041
Q93096	PTP4A1	0	13.6826	0	13.8237	0	5.50125	14.7629	15.1913	15.2868	14.7354	14.9607	14.2487	14.3667	14.7068	15.9489	14.2476	15.3771	15.3226	15.0668	15.1131	14.3185	14.8739	14.7975	14.9015	2.49744e-05	0.00101447	14.8853	14.3561	14.8453	14.1645	14.5343	14.7695	16.663	14.7507	14.8711	15.1887	0	14.4093	0	0	0	0	11.8026	14.7384	0	5.6139	0.000318742	0.00295376
P53396	ACLY	13.2274	14.1233	14.0888	14.0931	14.0598	13.9185	14.7815	14.7008	14.9033	14.8089	14.8698	14.6163	14.3173	14.7531	14.6376	14.6824	14.2516	14.8954	14.9859	15.3444	14.5021	14.9359	14.4234	14.73	2.71488e-05	0.00108901	14.221	14.0414	14.4641	14.8839	14.9052	14.8673	14.3886	13.5257	14.4122	15.1564	14.3412	14.4563	14.8471	14.7064	14.3269	15.2759	15.0895	15.4514	15.372	14.9023	0.0218515	0.0717357
P05452	CLEC3B	0	12.3814	12.3311	12.4477	14.5749	10.347	0	0	0	0	0	0	0	0	0	0	10.8898	0	0	0	0	0	0	0.640575	2.71761e-05	0.00107664	11.4068	12.0473	11.4525	0	9.46529	0	0	13.1161	7.18601	12.3679	14.7586	12.7289	14.2427	14.488	15.23	15.6389	13.9867	13.994	14.4635	14.1899	3.01778e-06	9.42837e-05
P60520	GABARAPL2	0	0	0	10.5805	0	2.11611	12.7583	13.2042	13.3046	12.9638	13.5161	11.4897	11.941	0	12.2366	11.9801	10.9834	11.9688	13.1408	12.6175	12.4728	11.9018	12.0459	11.678	2.74185e-05	0.001073	11.8495	11.7547	12.4508	12.5501	12.7678	0	12.7379	11.0534	10.6455	0	0	11.0175	0	0	0	0	11.6411	0	0	2.26586	0.000179108	0.00186521
P39748	FEN1	13.2342	13.3684	13.6999	13.9767	13.8207	13.62	14.8643	15.1449	14.5053	14.6031	14.7433	15.0904	14.8567	15.4334	14.2118	15.0558	14.3253	15.8903	15.4017	15.5927	14.6571	14.0944	14.7536	14.8955	2.74636e-05	0.00106181	14.819	13.4974	15.4265	15.4202	14.4936	14.9782	13.8372	14.6813	14.6442	14.1598	14.7986	13.9754	14.8621	13.8492	0	14.0664	14.0512	13.8878	0	11.365	0.00493473	0.0239502
Q99622	C12orf57	0	0	0	12.1666	11.6715	4.76763	13.4246	13.5798	12.9675	12.998	12.9522	13.5733	12.3295	12.2894	10.943	13.0248	13.2572	13.0477	13.1699	13.0999	13.5385	13.2033	12.5962	12.9409	2.7747e-05	0.00106	13.2091	0	12.9482	13.7146	12.6894	10.8469	0	0	7.92604	12.5842	12.9738	0	13.2108	0	13.5482	13.0166	13.1221	0	0	7.84556	0.252365	0.407665
Q02818	NUCB1	14.7733	14.2853	14.898	14.0429	14.8419	14.5683	12.541	13.3414	13.8358	13.8886	13.1481	13.7891	13.5268	13.0724	13.7155	13.848	13.9154	13.4422	13.3662	13.3999	14.0076	13.8106	13.4788	13.5369	3.17296e-05	0.00119789	13.4211	14.5129	13.9147	14.5325	14.1295	13.9763	14.2979	14.3767	14.1452	14.2975	14.1792	14.1856	14.4468	14.7281	14.8924	14.2839	14.3801	13.9595	13.986	14.3339	0.0158509	0.0571953
Q13451	FKBP5	14.2255	13.9133	14.1891	13.5646	13.168	13.8121	15.0536	15.0435	14.9759	15.125	15.2985	14.4783	14.4039	14.523	14.8397	14.7688	14.6189	14.9902	14.6963	15.6354	14.3694	15.481	14.5245	14.8721	3.27061e-05	0.00122039	14.3803	13.405	13.8972	15.7621	15.039	14.6046	14.2142	14.4754	14.4722	13.2728	11.7251	13.8243	13.0712	13.8143	0	13.6502	13.8084	13.6753	13.8095	12.0651	0.00272813	0.0151874
Q04446	GBE1	14.1387	15.2663	15.0723	14.5051	15.0745	14.8114	13.0277	13.1836	13.4015	13.3935	13.6807	14.0447	13.2819	12.9909	14.1848	14.4335	13.8165	13.9333	13.3326	14.1214	13.7735	13.4205	13.7984	13.6364	3.29771e-05	0.00121636	14.2183	14.4419	14.004	13.9833	14.2947	14.6732	14.5667	14.2826	14.3081	13.8187	13.3787	13.8609	13.509	13.6364	13.8151	13.9023	13.6676	13.497	13.7903	13.6876	0.104085	0.218975
P35221	CTNNA1	15.7832	15.3663	15.4835	15.2543	15.7036	15.5182	13.4362	13.9359	14.1975	13.7727	13.6809	14.6716	14.7188	14.2897	14.3183	14.7451	14.9683	14.6529	13.4088	14.4511	13.2335	14.6612	14.2538	14.1998	3.32053e-05	0.00121086	14.443	14.8863	14.2478	14.6217	14.2155	14.813	14.2677	15.1183	14.5767	14.9427	14.4182	15.0664	14.7922	13.9267	14.9439	15.7835	14.6806	14.0815	14.2206	14.6856	0.475078	0.620136
Q92608	DOCK2	12.8733	12.3406	12.7206	12.8259	12.9216	12.7364	14.2983	14.0203	14.0024	14.2903	14.6281	13.6352	14.2415	14.8757	13.1845	13.0738	13.6565	15.1242	14.425	14.9523	14.0132	14.6611	13.8819	14.1744	3.39904e-05	0.00122556	13.8998	13.5194	13.858	12.7312	13.5388	13.5273	13.8416	12.8274	13.4679	12.5271	0	13.1267	12.2184	13.0532	0	0	12.9761	13.1008	0	7.70022	1.21252e-05	0.000255736
P41240	CSK	13.0907	13.2388	13.6027	12.7281	13.5981	13.2517	15.12	14.1457	14.485	14.6461	14.5622	13.8709	15.2676	15.3162	14.5562	13.585	14.6182	15.2663	14.6746	15.2996	14.0283	14.6783	14.1527	14.6043	3.45694e-05	0.00123259	14.3062	14.6669	14.7091	13.5176	14.3223	14.2347	14.7355	13.9954	14.311	14.9874	13.2299	14.2905	14.4193	14.8656	14.647	14.11	13.8258	14.8128	13.4814	14.267	0.889665	0.928333
Q9HAV7	GRPEL1	0	0	0	0	11.277	2.25539	12.1753	12.4511	12.5294	12.5541	12.4351	12.2356	12.6724	0	13.4426	13.6786	11.9401	12.7551	12.161	13.5967	12.4312	13.3323	11.8782	11.8982	3.57067e-05	0.00125915	11.8275	0	0	0	11.6749	0	0	0	2.9378	13.6146	12.9947	12.6499	0	0	0	13.4836	12.4712	0	0	6.5214	0.553438	0.679276
O43395	PRPF3	12.5994	0	0	12.0517	0	4.93022	13.6754	13.7079	13.1645	13.6729	13.8438	12.5814	11.5854	13.3105	12.6972	12.8241	12.563	13.8532	13.3545	13.2451	12.3882	13.5568	13.2815	13.1356	3.8541e-05	0.00134433	13.4276	0	13.8572	13.9116	13.2033	0	13.9841	12.9803	10.1705	12.286	13.8766	13.1799	15.671	0	15.8015	12.4504	0	0	0	8.32654	0.205443	0.35307
Q15691	MAPRE1	13.8937	14.0521	14.1095	13.3781	14.1052	13.9077	14.6648	14.6228	14.4647	14.5087	14.7241	14.7893	14.4739	14.8168	14.4276	14.7663	14.605	15.1274	14.4117	14.8399	14.2412	14.2587	14.27	14.589	3.98776e-05	0.00137599	14.0129	14.2288	14.2679	15.1577	14.2167	14.4723	14.3908	13.469	14.277	14.1853	13.5768	14.2419	14.5738	14.1107	14.4247	14.1212	14.3365	14.2532	14.4963	14.2321	0.255818	0.412166
P62995	TRA2B	0	12.6859	0	12.6266	0	5.06249	14.7855	14.1977	13.6859	13.7933	13.6599	13.392	13.6124	14.6132	13.1931	10.8095	11.3662	14.5315	14.5807	14.2462	13.7675	13.9478	14.3291	13.6771	4.20216e-05	0.00143455	13.909	0	14.6996	12.0524	13.4426	11.3316	13.364	11.3888	11.2735	11.0296	13.3454	0	13.5169	12.9125	13.5304	12.9489	12.6407	12.6002	0	10.2525	0.458122	0.60389
O75792	RNASEH2A	0	0	0	12.0874	0	2.41748	13.4431	13.3826	12.8528	13.0956	13.9753	13.1442	12.7386	13.1996	12.3567	12.2794	0	13.3715	13.9585	13.645	14.1135	12.5458	12.8213	12.4073	4.35289e-05	0.00147036	13.5809	10.7355	13.7858	14.7297	13.2233	13.3947	13.6413	0	11.6364	0	9.2678	11.4778	0	0	0	0	12.3344	0	0	3.308	0.000750379	0.0056866
P11766	ADH5	16.5717	16.9041	17.038	16.0361	16.9249	16.6949	15.783	15.607	15.7596	15.6236	16.0397	15.9326	15.573	15.5043	15.9861	16.5248	16.0519	15.8711	15.9521	16.0501	15.3122	16.034	16.1068	15.8654	4.47657e-05	0.00149639	16.2243	16.2153	15.8223	16.9573	15.9648	16.6539	16.6038	16.8981	16.4175	15.7267	15.4421	15.9346	15.3186	15.673	15.939	16.5904	16.0063	15.6507	16.0782	15.836	0.0651132	0.157282
Q5TBB1	RNASEH2B	12.0391	0	0	0	0	2.40781	13.0649	13.6479	13.3809	13.4578	13.8832	12.4179	12.3319	13.3844	12.9574	12.1253	0	12.8719	14.1837	13.523	12.6598	12.0242	13.1551	12.2982	4.63856e-05	0.00153455	12.8039	0	13.1698	13.9223	12.9623	13.588	0	0	8.30579	12.0207	0	0	0	0	0	0	11.5682	0	0	2.3589	0.00129656	0.00867591
O43665	RGS10	12.8815	13.4452	13.7897	13.0059	13.7381	13.3721	14.4444	14.3981	14.4793	14.5544	13.8467	14.2448	14.0602	14.5205	14.5211	13.9419	14.0235	14.6764	14.3026	14.8926	13.5773	14.2529	14.147	14.2873	4.66561e-05	0.00152775	14.2387	14.0768	14.5806	14.7806	14.1841	13.9538	14.9017	13.6844	14.3001	12.7035	12.9814	13.3587	13.2818	14.1456	13.4385	13.9733	14.2216	14.3285	12.9316	13.5364	0.003067	0.0165734
P42765	ACAA2	13.5811	13.1028	12.8218	12.9998	13.9071	13.2825	14.1655	14.1615	15.067	14.3957	15.0464	14.7012	14.7323	14.2064	14.7338	15.267	14.2422	14.6709	13.754	15.7394	14.4731	14.5489	13.9413	14.5792	4.77223e-05	0.00154688	13.8716	14.3697	13.8737	14.1473	14.7697	14.2902	14.7453	13.6766	14.218	12.937	13.4041	13.8264	12.6125	14.2746	13.2144	12.9799	13.8239	13.8912	14.3416	13.5306	0.00327508	0.0173403
Q86UP2	KTN1	14.5707	14.5411	14.8783	14.3369	14.493	14.564	13.4308	13.8539	13.4595	13.6255	13.5407	13.9827	14.1982	13.8754	13.0415	13.7245	13.8294	13.887	13.813	14.449	13.4881	14.0669	13.6973	13.7625	4.89021e-05	0.00156927	13.7269	13.7902	14.0363	13.734	13.5734	14.3569	14.7141	14.3344	14.0333	13.5736	13.5191	14.0118	14.4045	14.0979	14.244	13.3729	13.064	13.6855	14.3447	13.8318	0.400992	0.556539
P00748	F12	10.9343	0	11.6437	11.107	12.094	9.15582	0	0	0	0	0	10.6465	0	0	0	0	0	0	0	0	0	0	0	0.626265	4.91911e-05	0.00156291	0	12.0668	0	0	0	12.3673	12.2948	11.623	6.04398	0	12.4281	11.4602	13.3603	13.3935	14.371	12.4452	0	12.824	13.2287	10.3511	0.00141006	0.00921963
Q6JBY9	RCSD1	12.5765	12.5494	13.4155	11.7266	13.1394	12.6815	14.8695	14.9238	14.6186	14.617	14.5577	14.3105	13.7807	14.486	13.6558	14.3156	12.7222	13.3378	14.2615	14.7927	14.0778	14.2706	14.1563	14.2208	5.34908e-05	0.00168286	13.5539	13.4625	14.2501	16.1311	14.3445	14.4553	14.2142	13.516	14.2409	12.7055	11.9302	13.9545	0	13.0101	0	13.1902	14.0137	14.2852	11.7854	10.4875	0.00171271	0.0106663
Q92556	ELMO1	12.3017	11.5764	11.8249	11.9404	11.753	11.8793	13.7545	13.6143	13.0703	13.8525	13.3438	12.3656	13.0882	13.3394	12.847	12.8362	12.5825	12.9319	13.6594	13.5884	12.1034	14.1755	13.5644	13.2187	5.38649e-05	0.00167818	12.7989	0	12.4351	12.2982	12.1642	11.6082	0	11.5467	9.10641	11.6986	0	0	0	12.3355	11.3402	11.5501	11.2424	12.3353	12.336	8.28379	0.0185292	0.0637574
A5LHX3	PSMB11	14.1086	0	11.0938	0	0	5.04047	14.4151	13.4721	14.9321	13.285	14.5513	15.5604	12.6038	13.8374	14.3598	13.7638	14.49	12.7585	13.1849	9.72107	14.8311	13.7486	12.9971	13.6772	5.60341e-05	0.00172898	11.8419	13.0569	12.5974	13.6081	13.0558	13.8509	0	0	9.75137	0	0	0	0	0	0	0	0	0	0	0	5.83353e-08	5.24184e-06
Q8TCD5	NT5C	15.2967	16.156	16.3585	14.9164	16.9327	15.9321	14.194	13.5125	13.9748	12.6298	13.374	13.9341	14.5334	13.0534	14.5434	15.2382	14.4985	13.9118	13.8358	13.2449	14.6754	12.3907	14.6706	13.895	5.62387e-05	0.00171876	14.4068	14.9383	13.5915	14.4466	15.0247	15.6131	14.2796	15.2048	14.6882	15.206	13.9763	13.5863	13.8181	14.2504	0	15.0379	15.6583	14.3456	13.6087	12.9488	0.098442	0.209898
O43707	ACTN4	16.8735	16.5523	17.1993	16.4548	16.8504	16.7861	15.3807	15.0058	16.0041	15.5681	15.6053	15.4142	15.8256	15.6146	15.7659	15.9524	16.3313	15.7168	15.2667	15.8553	15.9583	16.8633	15.5997	15.7487	5.72716e-05	0.00173382	15.2464	16.2936	15.6693	15.0213	15.4307	15.9267	15.8485	15.8311	15.6584	15.8834	16.3044	15.9093	15.9475	16.6564	16.6945	16.8495	16.7457	16.4226	16.7859	16.4199	0.00979451	0.040319
Q9UKY7	CDV3	0	0	11.9361	0	13.3548	5.0582	13.3543	13.4465	13.3809	14.1877	13.8391	13.8415	13.1647	13.2734	13.1834	13.1988	11.1363	12.3808	13.6312	14.0487	12.6003	13.1249	13.4378	13.2488	5.74574e-05	0.00172318	12.2017	13.0883	12.5079	14.6716	13.9418	13.1328	12.9613	0	11.5632	13.4003	0	0	13.029	13.2004	0	13.6666	14.047	13.6412	0	8.09844	0.0911215	0.199566
Q07812	BAX	15.2948	14.768	14.5185	15.1571	14.8424	14.9162	15.789	15.7339	15.4955	15.8972	15.705	15.5977	15.7488	15.496	15.4166	15.3287	15.5006	16.151	15.5421	15.7437	15.5576	15.0943	15.2926	15.5935	5.86806e-05	0.00174358	15.688	15.1018	15.0283	14.9887	15.565	15.2047	15.3803	14.6734	15.2038	14.9351	13.7728	15.2895	14.303	15.998	16.9824	14.1521	14.6047	14.7132	15.5976	15.0348	0.111576	0.231468
P21741	MDK	13.7004	14.9169	15.0765	15.2063	16.2648	15.033	0	0	0	0	0	0	0	0	0	13.6391	13.6596	0	14.2338	0	0	0	0	2.44309	5.89502e-05	0.00173552	0	16.2729	0	0	0	14.9178	0	0	3.89884	0	0	0	0	13.5417	14.5514	0	0	14.6026	0	4.26958	0.79925	0.857898
Q16851	UGP2	14.8159	15.5433	15.7163	15.2996	14.4078	15.1566	16.2524	16.1366	16.4225	16.2307	16.3348	16.3431	15.8619	16.005	15.9249	16.1968	15.4051	15.9945	16.0227	16.7952	15.7075	15.9238	16.1616	16.1011	6.05766e-05	0.00176718	15.8589	15.4646	16.1996	16.576	16.4958	16.4116	16.7997	15.4214	16.1534	14.972	14.7404	15.4485	14.7471	15.7012	15.6186	14.9573	15.2399	15.4167	15.9045	15.2746	0.000771982	0.00580834
O14641	DVL2	12.3087	12.1961	13.006	0	12.408	9.98377	0	0	0	0	0	0	0	0	0	12.0262	0	0	0	0	0	0	0	0.707421	6.17842e-05	0.00178618	10.5941	0	0	0	0	9.66946	0	0	2.53294	0	0	0	0	0	0	0	0	0	0	0	0.0990297	0.211008
O75116	ROCK2	13.1322	12.7303	13.0068	12.6831	13.5886	13.0282	11.4386	0	0	0	0	0	0	0	0	0	13.0761	0	0	0	0	0	11.6276	2.12602	6.1851e-05	0.00177214	13.1882	13.0082	13.9939	0	13.5867	0	0	13.9071	8.46053	0	0	0	0	0	0	0	0	0	0	0	0.0106177	0.0421093
P51149	RAB7A	16.5824	16.5878	16.725	16.8222	16.6473	16.6729	16.0693	15.726	15.8158	16.2568	16.2088	16.2849	16.196	16.209	15.9443	16.202	16.3261	16.4867	16.0211	16.5826	16.2322	16.1183	15.9583	16.1552	6.24302e-05	0.00177291	16.2788	16.183	16.8905	16.8512	16.4468	16.3451	15.9431	16.5956	16.4418	15.4095	16.6766	15.8586	16.3159	16.7825	16.6994	16.4974	16.3345	16.459	16.6151	16.3649	0.707823	0.786609
Q9H0W9	C11orf54	14.642	15.02	14.8412	14.3896	15.2788	14.8343	13.2917	13.7347	13.7093	13.6324	13.4693	13.457	13.5339	13.4637	13.9106	14.1473	14.6854	14.5304	13.7428	12.7913	13.6057	13.8662	13.9871	13.7388	6.36745e-05	0.00179238	14.0419	14.8597	14.1929	14.8348	13.8375	13.9585	14.2764	14.6483	14.3312	14.0083	12.3832	13.9175	14.0206	13.9258	0	14.5606	14.0328	13.2165	14.0358	12.4101	0.0447845	0.119078
P05771	PRKCB	0	10.166	11.4433	11.2777	0	6.57738	14.3868	14.3419	13.3942	14.1211	14.1905	13.497	14.2071	13.6207	12.611	12.8041	12.4783	14.1378	14.9509	15.1206	11.8429	14.1371	13.9335	13.7515	6.55454e-05	0.001829	13.58	12.1725	13.6636	12.9593	13.0517	13.6647	13.2409	11.1941	12.9408	0	10.451	12.7633	0	12.7139	0	0	0	12.5831	11.8288	6.03401	0.000347394	0.00315767
O00182	LGALS9	0	0	0	12.1743	0	2.43486	13.3931	12.9509	13.6151	12.4669	12.9092	12.1884	11.9829	12.8225	13.4577	14.0372	11.8566	10.954	12.0881	13.6667	12.862	0	12.5187	11.9865	6.73021e-05	0.00186183	0	0	12.8332	12.9765	0	12.5207	12.8472	0	6.39719	14.778	14.208	14.8972	15.3595	14.205	14.5574	16.0278	15.2438	15.9902	0	13.5267	0.032515	0.0960323
P00533	EGFR	12.9228	12.5814	10.8986	11.6244	0	9.60543	0	0	0	0	0	0	0	0	0	11.6718	0	0	0	0	0	0	0	0.686578	6.90881e-05	0.0018949	0	0	0	0	0	11.9517	0	0	1.49397	0	0	0	0	0	0	0	11.7371	0	0	1.17371	0.475933	0.620825
Q14697	GANAB	16.3048	16.285	16.7303	16.3755	17.1706	16.5732	15.6909	15.8432	16.1108	15.8166	16.0679	16.0504	15.4883	15.7026	16.0126	15.9568	15.9164	16.0585	15.7485	16.346	15.5481	16.1481	15.8892	15.9056	6.97717e-05	0.00189744	16.024	16.7597	16.089	16.7553	16.0527	16.7566	17.0802	16.24	16.4697	16.3691	15.5565	16.4337	16.1975	16.5509	16.8574	16.3193	16.7463	16.2905	16.3137	16.3635	0.198698	0.345252
P09455	RBP1	12.9797	0	13.2316	13.6769	13.6775	10.7132	0	0	0	0	0	0	0	0	0	0	0	0	0	0	0	0	13.233	0.77841	7.34618e-05	0.001981	0	13.9408	13.3026	13.4953	13.1673	13.3202	0	14.4439	10.2088	14.4398	0	0	0	0	0	0	11.7203	0	0	2.61601	0.3232	0.479303
P15121	AKR1B1	17.1921	16.1172	17.1006	16.9944	17.3922	16.9593	15.2197	15.3232	15.4505	15.4463	16.2056	15.5379	14.5935	15.1896	15.4918	16.2859	14.9847	15.5517	15.6613	15.7807	15.4788	15.6588	17.0991	15.5858	7.73862e-05	0.00206944	15.9829	17.3054	16.5208	18.7147	17.3057	16.6566	17.3038	17.0658	17.107	16.2726	15.9181	15.6963	16.0493	15.799	16.2149	16.3129	15.7783	16.4456	17.1831	16.167	0.865829	0.910104
O00764	PDXK	15.9192	16.5663	17.5937	16.806	16.599	16.6969	14.8921	15.1521	16.1582	14.8826	15.0177	15.0402	15.5361	14.975	15.4547	16.5139	15.994	15.5725	14.9274	15.5073	15.5077	15.2947	15.8066	15.4255	7.92747e-05	0.00210242	16.2955	16.5217	15.6728	16.727	16.5568	16.36	17.01	16.9651	16.5136	15.172	14.8067	15.3806	15.5157	14.573	13.7684	15.4132	15.1109	15.1781	15.1495	15.0068	0.000948122	0.00685481
P23497	SP100	14.5851	13.9112	13.7359	13.5631	14.0638	13.9718	12.3491	12.709	13.2083	12.5889	13.0296	12.639	13.1777	13.396	12.9052	12.7179	13.4827	12.444	13.3363	13.2498	12.2278	13.6159	12.5683	12.9203	8.02877e-05	0.00211183	11.9054	13.6045	13.3214	12.3469	12.9444	13.6697	10.7699	13.1297	12.7115	12.6151	0	0	0	0	0	13.1479	13.7631	13.8886	12.0402	6.54549	7.38031e-06	0.000181336
Q13126	MTAP	15.3684	15.9243	16.284	15.4274	15.7556	15.752	14.5135	14.9104	15.2157	15.033	14.9812	15.0221	14.5519	14.3827	15.0573	15.4355	14.373	14.2014	14.5471	15.2437	14.4795	13.9359	14.693	14.7398	8.3313e-05	0.00217359	14.5906	15.1136	14.1602	15.8135	15.0067	15.8095	15.5972	15.1743	15.1582	14.8117	14.4425	14.9609	14.3428	14.0298	15.2823	15.6392	13.167	13.2786	13.6201	14.3575	0.00831528	0.035775
Q9UHR5	SAP30BP	12.2358	0	0	0	0	2.44716	12.5028	12.5785	11.6629	12.1231	12.397	12.4398	10.8849	12.5567	12.2367	12.693	11.897	11.7336	12.8398	0	12.3703	11.8853	12.7295	11.5018	8.71125e-05	0.00225439	0	11.0035	12.2371	13.3302	0	0	13.0425	0	6.20166	0	0	0	12.0802	0	0	0	0	0	0	1.20802	0.00054223	0.00446417
P35609	ACTN2	17.1384	16.313	18.1435	16.8009	17.0253	17.0842	15.9794	15.458	16.2372	15.9129	15.105	15.9637	14.7696	16.004	15.851	16.326	16.265	15.9644	15.4886	15.2743	16.4104	16.0844	15.9299	15.8249	8.86194e-05	0.00227504	15.8783	16.6342	14.8128	15.0901	15.4871	15.5232	15.5613	16.3108	15.6622	16.8781	16.0855	16.8022	16.368	14.612	14.4772	16.3158	16.4903	15.1776	15.9529	15.916	0.786011	0.849276
Q8N1G4	LRRC47	15.5099	15.3745	15.6607	15.4062	15.6056	15.5114	14.0865	14.2909	14.0913	14.3602	14.6343	13.7128	14.078	14.774	14.0743	13.5977	14.3876	15.3125	14.4134	14.9504	14.5379	15.0334	15.0583	14.4349	9.02189e-05	0.00229772	15.3133	14.5498	15.1402	13.7373	14.6741	15.2098	14.3098	14.956	14.7363	14.8265	14.2881	14.8831	14.5096	14.6449	15.2184	15.3625	14.3761	14.5799	14.2702	14.6959	0.995106	0.996373
P33240	CSTF2	14.5779	13.525	14.1242	12.1264	13.2968	13.5301	15.0109	14.9749	14.7763	14.6199	15.1109	15.0621	14.6518	14.5305	14.3688	14.715	14.1583	14.6523	14.629	14.5967	14.5984	15.0549	14.6279	14.714	9.08576e-05	0.00229577	14.285	13.9559	14.4834	15.258	14.2687	14.0976	13.9729	13.9934	14.2894	14.2756	15.0248	12.2186	14.6243	0	14.7614	13.8863	13.6558	12.624	0	11.1071	0.00386345	0.0196929
P52306	RAP1GDS1	12.5639	12.307	12.7638	12.4301	12.7539	12.5637	13.8576	13.941	13.9697	13.7174	13.8815	13.71	12.9069	13.2796	13.2716	13.8194	12.6321	13.7089	13.7616	14.298	13.3158	13.0786	13.2783	13.5546	9.39715e-05	0.00235589	13.6008	12.8898	12.9376	13.8287	13.9747	13.9268	13.1438	13.7612	13.5079	12.3147	11.5698	13.0696	12.4334	0	0	13.3279	12.8921	12.9213	12.4963	10.1025	0.00164038	0.0103594
Q8NBS9	TXNDC5	15.0727	14.7808	15.494	15.9951	15.9282	15.4542	13.8246	13.3294	14.0422	14.18	13.7305	14.2601	14.3464	14.4546	13.0962	13.2582	14.6891	14.898	14.7017	14.2642	14.3999	14.198	14.6891	14.139	9.45895e-05	0.002353	15.0232	16.5545	15.0014	15.0243	14.8351	15.8392	16.8441	15.519	15.5801	16.5278	15.8582	16.4902	15.5479	16.8454	16.3336	16.0271	16.5753	17.1939	17.039	16.4438	2.18851e-06	7.48138e-05
Q8WUX9	CHMP7	11.2726	10.6594	10.0453	11.3959	10.9009	10.8548	12.722	12.6384	12.3929	12.5084	13.1434	11.8553	11.7836	13.0919	11.0341	11.1193	12.592	12.8522	11.9954	12.7099	12.0836	12.8414	12.6243	12.3522	9.64124e-05	0.0023799	12.481	12.0683	12.5549	11.0443	12.2458	12.2307	0	12.9974	10.7028	12.1656	9.57817	11.5376	11.0232	11.4887	11.1359	10.6152	12.0547	11.627	10.9796	11.2206	0.563652	0.679276
P61019	RAB2A	14.7516	14.9383	15.7088	14.9015	15.1054	15.0811	14.037	13.8364	14.4863	13.9739	14.1247	14.5529	14.1732	13.9242	14.698	14.8486	14.5041	14.266	13.7593	14.2541	13.9808	14.6821	13.9117	14.2361	0.00010013	0.00245281	13.7469	14.2973	13.9423	14.7235	14.4379	14.388	13.4939	14.0681	14.1372	14.2085	13.982	14.2825	14.0141	14.4931	15.262	15.1117	14.5237	14.7504	14.3614	14.4989	0.393398	0.549638
Q96JD6	AKR1E2	16.9125	18.7766	17.2141	18.5207	19.565	18.1978	13.9809	15.2141	15.764	15.572	15.372	13.237	16.5725	16.056	16.2308	16.9787	15.857	16.8125	15.9362	13.1637	14.6953	16.0048	15.1154	15.4449	0.000104094	0.00253059	15.4315	18.6168	16.3024	14.2301	14.4769	15.6406	14.9602	18.0607	15.9649	17.8446	17.0277	17.105	16.7099	18.0801	18.1502	18.7159	17.7741	18.2541	17.6947	17.7356	0.00226071	0.0130987
Q96IU4	ABHD14B	16.4078	15.794	16.0718	15.5903	16.1775	16.0083	14.0371	14.1922	14.9335	14.0533	14.6557	14.8821	15.0624	14.4682	15.8609	15.4195	14.9696	15.2127	14.7246	14.9364	14.9629	15.5354	14.7484	14.862	0.000105884	0.00255476	14.9296	15.6412	14.9297	15.4745	15.433	15.4889	15.3775	15.4702	15.3431	15.5522	14.2907	15.0038	14.5705	14.6478	14.6028	15.8775	15.002	15.1469	14.8143	14.9509	0.274486	0.432927
O60610	DIAPH1	11.6316	13.5383	12.9426	13.2583	12.9388	12.8619	14.3978	14.1991	14.4196	14.048	14.2824	13.9732	14.0893	14.4989	13.7956	13.6838	13.1747	14.2542	14.013	14.1793	13.4244	13.9261	13.571	13.9959	0.000106428	0.00254871	13.6176	13.9771	13.4378	13.8113	14.0486	13.7655	14.5265	13.5483	13.8416	13.1968	12.2474	13.595	13.0174	13.3151	13.6172	14.0171	13.6327	13.6467	12.0811	13.2366	0.0209054	0.069354
Q8TCT8	SPPL2A	0	0	13.2641	12.7064	13.8021	7.95452	0	0	0	0	0	0	0	0	0	0	0	0	0	0	0	0	0	0	0.00010703	0.00254414	0	13.1026	0	0	0	0	0	0	1.63782	0	0	0	0	0	0	10.5592	0	0	0	1.05592	0.656191	0.749081
P10253	GAA	15.5451	16.4991	16.0977	16.693	17.8907	16.5451	15.0912	14.0308	12.8136	14.8439	14.5143	14.4493	14.1485	14.4356	14.1627	15.1413	15.6542	15.4774	15.1321	15.3694	15.3575	15.0898	14.8672	14.7399	0.000107643	0.0025399	14.732	17.0829	15.2381	16.568	14.9689	16.2037	14.8416	15.9459	15.6976	15.2988	14.0073	14.0488	15.1731	14.682	15.4483	14.4132	14.7622	14.8907	14.6009	14.7325	0.104967	0.220375
O95379	TNFAIP8	0	0	12.6072	0	12.9578	5.11299	14.0134	12.4946	13.3412	13.2351	12.3873	13.0391	13.9553	15.0023	12.2411	11.3322	11.7433	14.9504	13.127	13.7296	12.6413	13.4764	11.9261	13.0962	0.000108377	0.00253856	13.3051	10.5322	14.2454	0	13.2066	12.2562	13.6387	12.023	11.1509	10.7659	0	0	0	12.2855	12.1618	13.7361	12.0641	12.8836	0	7.38969	0.0443194	0.118122
Q9NVE7	PANK4	0	12.8947	0	11.5582	12.5882	7.40821	0	0	0	0	0	0	0	0	0	0	0	0	0	0	0	0	0	0	0.000108528	0.00252368	0	0	0	0	0	0	0	0	0	0	0	0	0	0	0	0	0	0	0	0	0.311294	0.469573
Q13526	PIN1	14.322	13.826	13.1908	13.1812	13.4444	13.5929	14.821	15.1025	14.9833	14.7033	15.2635	14.8333	14.2479	14.5875	14.0754	14.8684	13.6667	14.8053	14.693	15.1374	14.5463	14.1109	14.662	14.6534	0.000109024	0.00251695	13.8389	13.7256	14.1544	14.1595	13.9694	14.0368	13.1701	13.3999	13.8068	13.9431	14.1261	13.9415	13.8614	13.784	14.4811	14.0969	13.3661	13.759	13.5055	13.8865	0.0847085	0.187611
P80188	LCN2	0	13.2064	0	11.4731	12.2941	7.39473	0	0	0	0	0	0	0	0	0	0	0	0	0	0	0	0	0	0	0.000110271	0.00252757	0	0	0	0	0	12.1786	0	0	1.52233	11.2565	13.1411	0	0	0	0	12.0835	0	14.1058	14.4023	6.49892	0.0114924	0.0442286
Q15084	PDIA6	15.8412	16.1255	16.1128	16.3386	17.2311	16.3298	15.4136	15.5301	15.6362	15.1655	15.2346	15.3491	15.2601	15.5933	15.5832	15.3221	15.4763	15.8555	15.0104	15.844	15.3217	16.1054	15.6286	15.49	0.000111392	0.00253515	15.8942	16.917	16.1112	16.3068	16.3626	16.3804	17.4487	16.5513	16.4965	16.1604	15.7267	17.0053	16.4336	16.6759	16.6136	16.0893	16.4796	16.2725	16.5858	16.4043	0.0175179	0.0610796
P14625	HSP90B1	16.5186	17.0821	17.5711	17.1473	18.534	17.3706	16.2414	16.455	16.4702	16.3609	16.3763	16.0897	16.1914	16.2872	15.9401	16.0271	16.4959	16.931	16.0106	16.7141	16.3591	16.1139	16.8216	16.3462	0.000113345	0.00256144	16.7462	17.8276	17.0265	17.5792	16.7985	17.5466	17.2762	16.9993	17.225	17.6244	17.0289	18.2066	17.4885	17.362	17.9392	17.0953	17.9431	17.2177	17.7272	17.5633	0.00041389	0.00360577
Q00577	PURA	14.4907	14.4393	14.6335	14.5878	14.9582	14.6219	13.4156	13.1718	14.0401	12.9213	13.0697	13.0452	13.3824	13.9395	13.4622	13.6284	14.3791	13.9629	12.9618	13.7855	13.1961	14.0701	14.2528	13.5697	0.000120863	0.00271224	13.4161	13.6372	14.1611	12.921	13.6678	14.0229	13.9714	14.4451	13.7803	13.984	12.5453	13.061	12.6525	14.0615	13.7742	14.4771	14.4268	13.7992	13.5151	13.6297	0.44101	0.587702
O00148	DDX39A	14.0346	13.8206	12.4322	13.588	11.6621	13.1075	15.1265	15.3949	15.2164	15.2101	15.5615	15.1149	14.5449	14.8005	14.1982	14.0383	13.4724	14.9077	14.7269	15.1861	14.4238	14.0551	14.7211	14.747	0.000123143	0.0027442	14.3659	14.0882	14.5507	14.8689	14.7263	14.3553	14.2889	12.5861	14.2288	14.0636	14.2144	13.2649	13.7522	13.1642	13.5022	13.116	14.522	14.5309	0	12.413	0.0262658	0.0815122
P62829	RPL23	14.6835	14.7838	15.2443	14.2044	14.3411	14.6514	15.3543	15.5652	15.5334	15.7154	16.0266	15.1995	14.7345	15.8618	15.8382	15.7939	16.1213	16.4035	15.443	15.8908	15.3284	15.2283	15.4881	15.6192	0.000130344	0.00288465	15.6912	15.2832	16.2668	14.5209	15.8792	15.5942	15.0621	14.7513	15.3811	15.7924	15.6053	16.4272	16.2377	15.5465	16.4481	15.3497	14.7616	14.6294	15.1837	15.5982	0.346476	0.503275
Q15493	RGN	14.3562	0	10.4879	13.639	0	7.69661	0	0	0	0	0	0	0	0	0	0	0	0	0	0	0	0	0	0	0.000132815	0.0029192	0	12.5275	0	0	0	0	0	0	1.56594	0	0	0	0	0	0	0	0	0	0	0	0.237609	0.390633
Q8WYJ6	SEPTIN1	0	12.2915	12.9257	12.442	0	7.53184	14.7785	15.0128	14.6879	15.2302	14.775	14.9011	14.5567	15.7893	14.3876	15.0766	14.2204	16.1725	15.2954	15.7839	14.332	15.5064	14.3952	14.9942	0.000136384	0.00297726	14.2153	13.5578	14.9219	13.6371	14.4372	14.4511	14.504	12.2137	13.9923	11.8186	9.78184	13.7083	11.2241	14.2926	11.9073	0	12.9872	13.3303	12.828	11.1878	0.113482	0.234187
Q5T6V5	C9orf64	14.9003	15.1898	15.2071	14.7514	14.811	14.9719	13.4239	13.8277	14.2459	13.8361	14.6868	14.3689	14.2764	13.8513	14.356	14.8119	13.2125	14.107	13.9503	13.9135	13.6585	13.7991	14.3749	14.0412	0.000138366	0.00300011	13.701	14.8264	13.6384	15.4026	14.5477	13.7266	15.2977	14.0637	14.4005	14.1675	13.5819	13.7188	12.5121	13.6719	13.1007	14.2058	14.2774	14.4654	14.2087	13.791	0.0269515	0.0828566
Q9ULV4	CORO1C	13.7933	13.6312	13.6962	14.0332	13.4973	13.7302	14.7717	14.7251	14.6109	15.3378	15.0865	15.3127	14.0355	14.2055	14.5335	14.7011	14.0586	14.0561	14.8656	15.3901	14.7715	14.6176	14.5118	14.6818	0.000143087	0.00308166	14.575	14.1958	14.2775	14.5625	14.7355	14.624	15.1144	14.0083	14.5116	14.1271	14.9789	14.7263	14.5417	14.6191	15.3287	14.6107	14.5815	14.5209	14.8933	14.6928	0.219967	0.371334
P23284	PPIB	15.6077	15.2822	16.273	16.0204	16.6707	15.9708	14.7021	14.9119	14.8646	14.7307	15.1556	14.518	14.5675	15.5449	15.292	14.9551	15.2591	15.7712	14.5936	15.0328	15.4002	15.1299	14.8325	15.0154	0.000147268	0.00315056	14.6099	16.0916	15.3229	15.3349	14.7589	15.7268	15.5629	14.6227	15.2538	15.9614	16.1513	16.1438	15.28	16.4101	15.6708	17.0038	16.9599	16.9398	16.6911	16.3212	5.37541e-06	0.000139716
P62906	RPL10A	14.0502	13.9619	14.3162	13.6903	13.711	13.9459	14.7003	14.6371	14.3856	15.1574	15.4971	14.3829	14.2775	15.4901	14.9647	14.8936	14.9863	15.6874	15.2558	15.0409	14.2471	14.8206	15.0533	14.9105	0.000148375	0.00315322	14.8835	14.34	15.1869	13.0865	15.4963	15.4732	15.2835	14.1242	14.7343	14.473	14.8406	15.0428	15.0138	14.6066	15.2398	15.1517	14.0744	13.7573	14.6081	14.6808	0.921404	0.951663
P14317	HCLS1	15.2104	14.3408	15.4343	14.55	14.7864	14.8644	15.917	15.6484	15.8087	15.6813	15.9101	16.2862	15.7008	15.7943	15.7459	15.7658	15.5293	16.178	15.5264	16.2895	14.9816	15.7511	15.1239	15.7434	0.000148648	0.00313824	15.3074	15.5369	15.2201	16.5387	15.8123	15.8286	16.1425	14.3911	15.5972	14.4861	13.3276	15.4267	14.5197	15.543	13.6524	15.0248	15.0713	15.4909	15.4045	14.7947	0.00155714	0.00991339
O43488	AKR7A2	16.2712	16.4883	16.0776	16.0623	16.1083	16.2015	14.8641	15.1738	15.3935	14.7494	15.5623	14.9738	15.3538	14.8604	15.702	16.0358	15.9817	15.8759	15.1383	15.3373	15.5259	15.098	15.2737	15.347	0.00015184	0.00318466	15.1295	16.2845	15.3651	15.1474	15.6203	15.9221	16.6511	16.2548	15.7968	15.561	14.5099	15.4011	14.7804	15.5134	16.0994	15.2996	15.0228	15.2037	15.5035	15.2895	0.0936766	0.203602
P05141	SLC25A5	0	0	0	13.0318	13.8537	5.3771	12.8312	12.6145	12.4687	13.8375	13.0547	12.4001	14.0628	14.8267	13.5559	12.1945	13.3413	15.4632	14.8217	13.4633	14.8192	12.3972	12.7409	13.4643	0.000155026	0.00323038	12.709	0	13.8893	0	0	0	11.4016	13.6982	6.46226	13.3741	15.3311	13.256	0	14.3239	14.8605	16.9062	15.8784	16.1022	0	12.0033	0.42584	0.572581
Q96GD0	PDXP	0	0	0	0	0	0	0	13.815	14.384	14.1413	13.9595	14.347	14.1161	14.4679	13.7473	13.5827	13.7922	14.0087	13.886	13.8405	13.8252	0	0	11.5243	0.000172799	0.00357751	13.704	0	13.1354	14.1544	13.1037	13.3211	14.5303	14.0481	11.9996	14.4224	0	0	13.6483	0	0	0	0	0	0	2.80707	0.00497344	0.0240638
O43865	AHCYL1	15.9515	15.4961	16.5385	15.7336	15.3245	15.8088	14.9109	14.41	14.8119	14.4283	15.3443	15.111	14.6017	14.5446	14.9763	15.5783	15.4062	14.205	14.6878	14.0305	15.1092	14.6066	14.5953	14.7858	0.000174153	0.00358241	15.1111	15.9586	15.1221	16.3201	15.4636	15.655	15.7831	15.2685	15.5852	15.6102	15.8916	14.8443	16.6579	14.1042	15.7294	15.2549	16.3518	15.1464	15.7262	15.5317	0.133683	0.25925
O95347	SMC2	0	0	0	0	0	0	13.17	13.79	13.7797	13.2096	13.2857	12.5565	13.1672	12.7535	0	13.3858	0	12.9714	13.4813	13.2737	12.9598	0	13.6463	10.9077	0.000174713	0.00357104	13.178	0	13.5082	0	0	0	12.4239	0	4.88875	0	0	0	0	0	0	0	0	0	0	0	0.00113445	0.007911
P31939	ATIC	15.3651	15.2441	15.3794	14.6198	14.7578	15.0732	15.783	15.6303	16.4416	15.6832	16.1046	16.0167	15.5036	15.7278	15.2848	15.991	15.6842	16.0826	15.7357	16.1691	15.8903	15.6648	15.3281	15.8071	0.000181705	0.00369044	15.7559	15.5248	15.2734	16.2299	15.7842	16.0367	16.2059	14.6982	15.6886	15.6768	15.3984	15.6082	15.588	15.272	15.3296	15.5934	15.4518	15.5098	15.1877	15.4616	0.201292	0.348604
Q13813	SPTAN1	14.5489	14.6065	15.0408	14.2795	14.383	14.5718	13.6707	14.3213	13.5938	13.5027	13.7599	13.3464	14.0816	13.9214	13.3243	13.7597	14.203	13.7026	13.7687	13.9147	14.1262	13.9759	14.4032	13.8457	0.000182114	0.00367549	13.5869	14.0813	15.3994	13.4559	13.6518	13.9609	14.8223	15.638	14.3246	13.1139	14.3082	15.1232	14.3625	14.7314	14.0381	14.4668	13.6149	13.6401	14.8253	14.2224	0.554136	0.679276
P04818	TYMS	0	0	0	0	0	0	12.4483	13.5538	13.4627	11.9993	13.551	13.0453	13.3461	11.9431	12.6222	13.6699	0	0	12.6716	14.0067	13.6537	0	12.8972	10.7571	0.000183256	0.00367544	13.5257	0	12.7502	13.9189	12.8579	12.2835	0	0	8.16702	0	0	0	0	0	0	0	0	0	0	0	0.000251735	0.00246116
P11142	HSPA8	17.1872	17.006	17.2317	17.1889	17.349	17.1926	17.6873	17.7697	17.9162	17.5593	18.0153	17.4303	17.3865	17.5602	17.5811	17.8145	17.6076	17.9644	17.5259	17.8243	17.5548	17.5245	17.2701	17.6466	0.000185058	0.00368851	17.5128	17.6117	17.3086	18.4074	17.5715	17.4227	17.9327	17.1209	17.611	17.8159	17.6649	17.69	17.526	17.4123	18.0502	17.8996	17.5582	17.5969	17.4877	17.6702	0.300522	0.46082
P46013	MKI67	0	0	0	0	0	0	12.4502	12.8905	12.8813	11.58	14.3382	12.9488	0	13.62	12.8923	13.149	0	14.4432	13.5634	14.582	13.3681	0	12.952	10.9211	0.00019001	0.00376384	12.9981	0	13.9185	13.5539	13.255	0	0	0	6.71568	0	0	0	0	0	0	0	0	0	0	0	0.000569294	0.0045791
Q93052	LPP	14.7831	15.0164	15.4691	14.1606	15.0695	14.8997	14.0965	12.5455	12.6431	13.0957	13.4545	13.455	13.2359	13.0175	14.4155	14.1535	13.9227	13.7318	13.5372	13.9672	13.5402	14.4739	14.0787	13.6097	0.000191987	0.00377968	13.8429	14.0824	14.1157	13.532	13.9734	14.2975	14.9983	14.4892	14.1664	13.4176	13.9645	14.0032	14.2259	14.5323	15.1739	14.1661	13.7715	13.9669	14.9742	14.2196	0.319295	0.475359
P23743	DGKA	13.0435	0	12.1768	13.1318	0	7.67043	15.3186	15.5365	15.2388	15.0907	15.3465	14.7019	14.7738	15.5435	14.4845	14.3214	14.7248	15.3933	15.2446	15.5027	14.2071	14.5105	14.997	14.9962	0.000192203	0.00376085	14.7011	13.493	15.0593	15.2378	15.1085	14.7952	15.5763	12.7971	14.596	0	12.1815	13.5711	13.1117	13.9582	0	0	13.9714	12.9653	0	7.97592	0.00212257	0.0126191
Q12974	PTP4A2	0	0	0	0	0	0	13.4603	13.1117	12.4366	12.495	11.8653	13.0994	12.0778	11.7552	11.9992	0	0	14.2287	0	13.484	12.771	11.0643	12.2829	10.3607	0.000193359	0.00376054	12.8994	0	13.6616	0	11.9855	11.9602	14.0638	13.0659	9.70456	0	0	0	0	0	0	0	0	0	0	0	0.000104169	0.00124822
Q71U36	TUBA1A	17.3411	17.2495	17.077	17.1942	17.7956	17.3315	18.1443	18.221	18.2235	17.9281	18.2621	18.1803	17.8179	18.1142	17.6098	18.0324	17.5211	18.0083	17.9718	18.146	17.7664	17.3203	18.0861	17.962	0.000193551	0.0037416	17.926	17.2731	17.8943	18.4652	18.1124	17.8298	17.866	17.1281	17.8119	17.646	16.7063	17.2834	17.4661	17.6317	17.9022	17.7884	18.1203	17.2765	17.4987	17.532	0.0511254	0.131136
O60880	SH2D1A	0	0	0	0	0	0	12.7718	13.9135	13.9702	13.9603	14.7127	12.5899	11.678	13.4069	11.7062	13.707	0	12.2283	13.3949	11.9672	0	0	12.4294	10.7316	0.000198936	0.00382267	12.086	0	13.3383	14.4718	13.3196	12.8586	12.241	0	9.78941	0	0	0	0	0	0	0	0	0	0	0	0.00010526	0.00125395
O00154	ACOT7	13.4821	0	13.8342	0	12.5704	7.97735	15.0326	15.3808	15.5733	15.8949	15.7274	15.6313	15.2401	14.6926	16.1984	14.8749	15.6685	16.2194	15.9293	16.8345	15.8121	15.8778	14.7156	15.6061	0.000199462	0.00380995	14.6234	13.2491	14.8562	15.9803	15.1089	14.961	14.1462	13.0951	14.5025	15.7562	14.7854	14.6674	14.5844	12.6409	14.8014	14.7784	14.2672	14.7042	14.4758	14.5461	0.691942	0.774596
O75264	SMIM24	0	0	0	0	0	0	15.153	14.7518	14.9418	13.446	14.4382	0	11.567	13.1849	13.0092	0	0	12.3122	14.0439	14.2213	13.8394	14.7284	14.2178	11.4032	0.000199787	0.00379359	14.1288	0	13.6801	15.3255	14.3953	13.5953	0	0	8.89064	0	0	0	0	0	0	0	0	0	0	0	0.000261104	0.00252668
P15812	CD1E	0	0	0	0	0	0	12.6786	13.7136	12.7159	13.2952	13.7902	13.3737	0	12.906	11.4739	11.6978	10.327	0	13.6356	13.1508	11.9574	0	12.5627	10.4281	0.000202675	0.00382579	13.818	0	12.1905	13.6652	0	0	0	0	4.95922	0	0	0	0	0	0	0	0	0	0	0	0.00119663	0.00820134
O95466	FMNL1	0	0	0	0	0	0	11.5945	13.9411	14.9157	13.8413	13.9467	13.5817	12.9082	13.3766	11.2405	10.7004	0	11.821	13.1153	13.5919	0	0	12.7183	10.6643	0.000216457	0.00406205	12.7433	13.8246	14.4611	0	14.4047	0	0	11.2738	8.33844	0	0	0	0	0	0	10.6953	11.8747	11.5244	0	3.40944	0.0399251	0.110048
Q8IUI8	CRLF3	13.5063	0	12.2523	12.5336	0	7.65845	14.8943	15.5127	16.1511	15.027	14.5672	15.3512	15.7283	15.1293	14.4664	14.3491	14.2956	16.0332	14.9497	15.3996	14.5163	14.3898	13.6975	14.9681	0.000216858	0.00404591	15.0204	13.2735	15.0263	15.0677	14.95	15.0772	14.1876	14.7651	14.671	14.3443	14.3201	15.0796	14.1156	15.9685	0	13.7412	13.5478	13.6267	0	11.4744	0.185959	0.328194
O43491	EPB41L2	14.9513	14.6241	14.9581	14.2118	14.8743	14.7239	14.3164	13.8715	14.097	14.3021	14.1058	14.2574	13.9051	14.2633	13.7799	14.1416	13.9285	14.0966	14.3305	14.4607	14.1306	14.3036	14.6156	14.1709	0.000222212	0.00412184	14.5662	14.6009	15.0265	15.3556	14.3006	14.5264	14.8667	15.0385	14.7852	13.2856	13.4915	14.102	13.5942	15.0726	14.8085	13.919	14.1163	13.7891	15.0088	14.1188	0.078541	0.180829
P12004	PCNA	15.0533	15.0773	14.6777	14.9593	15.818	15.1171	16.7574	17.1242	16.926	16.9787	17.39	16.6594	15.6841	16.1507	15.8595	16.1732	15.3857	16.3413	17.1233	17.4916	16.0105	15.7321	16.4613	16.4852	0.000223157	0.00411557	16.2876	15.4858	16.089	17.2726	16.2076	16.0996	17.0024	14.7979	16.1553	14.8261	15.5191	14.8273	15.073	15.2534	15.6459	14.9204	15.7695	15.5628	15.1613	15.2559	0.00132629	0.00878143
P49321	NASP	14.5222	15.1109	15.0289	14.2325	15.5781	14.8945	16.4608	16.6356	16.6173	16.2852	16.8999	15.9558	15.6079	16.003	15.8378	16.0638	14.5338	16.1079	16.4451	16.8269	16.1204	15.8336	16.1711	16.1415	0.000223381	0.00409617	16.2505	15.3372	16.0622	17.7535	16.1577	16.1677	17.0248	15.0386	16.224	14.7256	15.34	14.9373	15.0031	14.7989	15.2768	14.7022	15.4922	14.9174	14.7604	14.9954	0.000584202	0.00465551
Q13418	ILK	14.611	14.686	15.1674	14.9544	14.4578	14.7753	13.4305	12.9568	13.3788	13.5195	13.71	13.5545	12.8287	13.9419	12.9582	13.4403	13.3932	14.4244	13.4638	14.0562	13.9828	14.823	14.1888	13.6501	0.000229967	0.00419298	14.0663	13.8803	14.1048	12.2195	13.8657	14.1193	14.6975	15.1835	14.0171	13.4286	13.666	13.7449	14.0156	14.3705	14.5729	14.4921	14.0576	14.1703	15.3204	14.1839	0.323951	0.480125
O95571	ETHE1	14.8014	14.1494	14.4636	14.2195	13.9939	14.3256	15.7879	14.9946	15.3328	15.038	15.0653	15.8193	14.9986	15.6697	15.9777	16.2673	17.2333	16.0059	15.1051	15.3676	15.9977	16.0102	14.7859	15.6151	0.000266628	0.00483396	15.5794	15.0159	15.3331	15.9916	15.6602	15.2735	16.3219	15.1963	15.5465	15.386	15.5102	16.0269	15.6091	16.0953	16.0333	16.8941	16.1348	15.3636	15.8845	15.8938	0.0402377	0.1105
P52788	SMS	14.181	15.3007	14.7002	14.3457	15.3194	14.7694	13.6501	13.1947	13.7913	13.0749	13.9562	12.0079	13.1945	13.601	12.2845	13.0276	13.2237	13.5913	13.3802	13.7659	13.5627	14.8362	13.57	13.3949	0.000270691	0.00488004	14.1424	14.885	12.8725	14.4568	13.023	14.5493	14.5132	13.9187	14.0451	14.0335	13.8782	13.3923	13.0563	13.0205	0	14.444	13.3691	13.7197	13.5557	12.2469	0.0636049	0.154708
Q9UIL1	SCOC	13.8503	15.5808	15.027	15.1157	15.5566	15.0261	13.2732	12.9248	13.1681	12.9741	14.0403	13.5307	13.4806	12.9712	12.3479	15.0334	13.617	13.5487	13.3779	14.9225	13.2526	13.4908	13.7353	13.5111	0.000277639	0.00497734	13.3934	14.98	13.5714	14.7971	11.2467	15.2732	0	13.8693	12.1414	13.9218	13.4589	0	0	13.6081	0	0	13.3413	0	0	5.43301	6.21281e-06	0.000157575
P46778	RPL21	10.5188	10.0987	11.3972	0	0	6.40292	11.5512	12.0221	13.3516	12.7571	14.0993	12.1907	12.104	12.2126	14.1222	14.2343	12.6794	13.3101	11.8085	12.4913	11.3584	11.0412	12.5278	12.5801	0.000277875	0.0049539	11.4203	0	12.5546	0	14.5182	13.1019	0	0	6.44937	12.6045	13.3077	13.1899	12.4289	12.7317	11.4845	15.3167	10.6507	0	0	10.1715	0.894229	0.93155
Q16629	SRSF7	14.4357	13.6412	13.5263	14.787	14.4979	14.1776	15.9347	15.7586	14.8711	15.7984	15.6837	14.7813	15.0861	16.5015	14.682	14.7136	14.8036	15.7894	15.7586	15.5353	14.8366	15.7722	15.5083	15.4009	0.00028019	0.00496756	15.0549	14.0311	16.1281	14.6172	14.0682	14.6499	14.7781	13.4929	14.6026	14.7302	15.3384	13.9152	15.0196	14.5715	15.7014	15.5207	15.4862	14.8586	12.261	14.7403	0.434499	0.581367
O95433	AHSA1	14.1139	13.5636	13.0597	13.7451	14.4335	13.7832	14.5111	14.677	14.8193	14.8283	15.0458	14.8445	14.6431	14.6739	14.0918	14.4626	13.8602	14.8254	14.4781	15.225	14.5303	14.5562	14.4384	14.6183	0.000281111	0.00495651	14.0032	13.9209	14.2393	14.4713	14.8493	14.4193	15.8562	13.8214	14.4476	14.2064	13.647	13.7177	14.1877	13.9921	15.0474	14.6184	14.7158	14.7014	11.518	14.0352	0.115791	0.237549
Q16531	DDB1	14.9843	15.1772	15.3512	14.8835	15.8362	15.2465	14.5369	14.7411	15.0158	14.5025	14.96	14.32	14.3497	14.5298	14.5284	14.8588	14.1548	14.157	14.5119	15.137	14.4352	14.3649	14.4158	14.56	0.000288821	0.00506462	14.0777	14.7218	14.342	15.4902	14.2984	14.7739	13.6666	13.9703	14.4176	14.4543	13.682	13.7651	13.7963	13.4565	13.7775	14.8558	15.0929	14.4593	14.0751	14.1415	0.00897581	0.0377188
P68371	TUBB4B	17.8304	17.649	17.0622	17.3492	18.088	17.5958	18.5915	18.7805	18.8092	18.5351	18.7043	18.6236	18.2182	18.536	18.1221	18.3039	17.6988	18.738	18.6532	18.7787	18.0201	17.6837	18.3657	18.4213	0.000296213	0.00516602	18.4698	17.929	17.8213	18.5723	18.5178	18.0741	18.5017	17.582	18.1835	18.414	17.1447	17.5165	17.5655	17.5023	17.8748	17.8179	18.5418	17.7032	17.8349	17.7916	0.0147087	0.054231
P20962	PTMS	17.9932	17.1592	17.8457	16.3125	17.117	17.2855	12.9821	13.8834	13.5542	14.9266	14.0113	16.5143	13.4785	13.6559	15.118	15.6949	14.6538	15.0208	14.6543	12.8076	16.3461	15.5816	17.0569	14.7024	0.00029798	0.00516875	16.6359	18.7245	17.1178	18.1815	17.2767	16.4657	16.633	15.9515	17.1233	16.2802	14.6399	14.2666	16.5485	15.6641	16.2626	0	14.281	13.7642	15.1232	13.683	0.0463276	0.122027
P26885	FKBP2	14.9723	14.2797	15.3564	15.0266	15.7604	15.0791	13.951	14.2145	13.9261	14.0787	13.7452	14.4036	13.5404	13.7948	14.1007	14.5977	14.1524	15.2008	14.1539	14.1071	13.3131	14.2258	14.2132	14.1011	0.000349134	0.00602349	14.6446	14.4904	14.3624	14.7331	14.0861	14.7898	15.6559	15.2077	14.7463	15.3336	14.5929	15.6358	14.757	14.7297	14.7941	15.2356	14.8403	15.0119	14.9742	14.9905	0.00853137	0.0364554
Q6DKJ4	NXN	13.0129	13.4604	13.5153	12.1917	12.9628	13.0286	0	0	0	0	0	0	0	0	11.7126	12.8331	12.0116	0	0	0	11.2835	0	0	2.81417	0.000364925	0.00626227	12.4169	13.7179	0	0	11.9856	13.8428	12.5448	12.1803	9.58604	0	0	0	0	0	0	0	0	0	0	0	0.00392338	0.0198708
P46926	GNPDA1	14.4691	16.1649	16.0757	14.8888	16.5065	15.621	13.7184	13.7378	14.6617	14.5141	14.7573	12.5976	14.0517	13.8603	15.1678	15.175	14.2379	13.744	14.2259	14.3265	13.8334	14.0458	14.0554	14.1594	0.000402539	0.00687099	14.5861	14.9379	13.8884	14.4571	14.5987	15.4318	14.6997	14.6725	14.659	15.0057	14.5287	13.9629	13.8536	14.1649	13.7163	14.6086	15.1864	15.0287	14.6166	14.4672	0.802375	0.859785
Q8N163	CCAR2	16.156	16.2039	16.3871	15.9146	17.2289	16.3781	15.7988	15.538	15.6632	15.2775	15.5967	15.9637	15.6041	15.5693	15.3806	15.4476	15.9848	16.1297	15.6925	16.1609	15.189	15.5876	15.3467	15.643	0.000405902	0.00689175	15.8005	16.3293	15.648	16.084	15.6341	16.2465	16.8291	15.9285	16.0625	15.4855	15.4421	15.7522	15.7106	15.7387	16.0053	15.8989	15.58	15.5302	18.7791	15.9923	0.617607	0.71516
Q9NR28	DIABLO	14.2665	14.53	14.7295	13.4044	15.0427	14.3946	13.6502	13.7678	13.5907	12.8232	13.3778	13.6286	13.7664	13.109	13.1974	13.9667	13.3831	13.6819	13.1991	13.6657	13.6973	12.5369	12.63	13.3925	0.000423577	0.007154	13.0171	13.7675	13.3902	12.6708	12.9322	13.5753	13.0769	13.4783	13.2385	13.8756	13.7371	13.3091	14.0005	13.7569	14.1242	14.5843	15.1174	13.7067	13.6212	13.9833	0.0325964	0.0961684
O95786	DDX58	13.3973	13.3132	12.3294	13.0571	12.667	12.9528	13.8151	14.1279	14.4091	15.1284	14.7384	14.5642	14.1988	13.9526	14.6682	15.1566	13.8248	14.1367	13.8813	15.0126	13.3018	14.3945	12.7737	14.2403	0.000435497	0.0073168	13.387	13.6439	12.9064	13.1014	12.2961	13.7154	15.4331	12.4946	13.3722	13.1351	13.5143	15.1959	13.8416	13.7526	13.3829	12.9624	13.394	13.6388	0	12.2818	0.0740305	0.172591
Q92626	PXDN	11.0813	11.7345	11.5991	13.1271	13.5602	12.2204	0	0	0	0	0	8.19239	0	10.8716	0	0	0	0	10.6645	0	10.3406	0	10.7107	2.98705	0.00044116	0.00737335	0	13.4979	10.5999	0	0	13.6082	0	11.6239	6.16623	11.4494	12.7216	0	13.6494	12.8021	15.5083	12.1752	13.3464	12.1986	12.0346	11.5886	0.00412492	0.0205592
P57764	GSDMD	0	0	15.4155	0	14.1566	5.91441	14.5483	12.9931	14.7484	14.2185	14.8553	15.1209	13.336	13.4401	14.7408	14.8017	14.5868	15.4944	14.2869	15.6369	13.8741	10.0273	12.2353	14.0556	0.000462413	0.00768852	14.0995	14.2577	14.4219	14.2042	14.8148	14.9534	17.3232	0	13.0093	13.8564	0	15.1534	12.6132	14.1074	0	15.2037	13.2769	14.7896	0	9.90005	0.223186	0.374957
P00338	LDHA	16.6873	16.2048	16.1095	16.419	16.8022	16.4446	17.0135	17.0842	17.333	17.3875	17.6047	16.8798	17.267	17.2352	18.2031	17.5252	17.3369	17.3162	17.4394	18.0947	16.7895	16.8212	16.6515	17.2931	0.000471552	0.00780006	16.9254	17.0384	16.7979	17.4864	17.2328	17.2803	17.5281	16.6046	17.1117	17.3287	17.7211	16.9986	17.1843	17.4109	17.6791	18.3312	17.634	17.5346	17.8188	17.5641	0.00895517	0.0377028
Q8WU39	MZB1	0	12.305	13.464	15.5207	11.6947	10.5969	16.7527	16.8959	17.3277	16.6666	17.2685	16.5736	15.9965	16.5145	16.0874	15.5197	14.6394	16.9523	17.1831	16.9918	16.1152	16.5472	16.8564	16.5229	0.000478457	0.00787368	16.5184	16.0512	16.8796	17.6967	16.4446	15.9843	16.8483	15.5995	16.5028	18.4738	15.3674	19.1343	17.5779	17.5671	17.1522	16.1998	17.5574	17.8824	17.9231	17.4835	0.0711996	0.167782
Q06136	KDSR	13.6095	14.1977	13.9269	13.6828	13.1432	13.712	12.3414	0	0	0	0	0	0	12.9386	0	0	13.4783	0	0	0	0	0	12.8148	3.03371	0.000486757	0.0079694	12.4972	12.4021	13.0556	13.0676	12.2194	12.6639	0	0	9.48822	14.3648	0	13.8202	11.3188	12.9625	0	13.3537	12.3705	0	0	7.81905	0.601973	0.703793
P46777	RPL5	13.2936	13.071	14.4067	12.815	12.1254	13.1424	13.9008	14.0155	13.8286	14.3187	14.524	13.7428	13.4641	14.1686	14.4524	14.5023	14.5472	14.7109	14.046	14.3738	13.7851	14.4262	14.0706	14.1693	0.000486902	0.00793131	14.117	13.8377	14.7365	13.6397	14.3277	14.4747	14.5867	13.7703	14.1863	14.6155	14.3881	15.102	14.7548	14.3888	15.6508	14.3193	13.2989	13.4296	14.0207	14.3969	0.0923526	0.201917
Q13425	SNTB2	15.0002	15.6224	15.1587	14.98	15.4459	15.2414	12.8341	13.4206	13.6388	13.9507	13.9785	12.8395	13.8737	13.711	12.4957	13.7993	14.1452	15.6179	13.8962	13.6736	12.7732	14.3493	14.8114	13.7535	0.000488645	0.0079195	14.5788	14.5879	15.0163	13.1492	14.4159	15.1424	15.334	15.4403	14.7081	11.9727	14.1864	12.2239	0	14.6796	14.1645	13.5687	13.2602	13.5919	14.2326	12.1881	0.017207	0.0601959
Q96C90	PPP1R14B	13.4689	13.374	15.0133	13.6081	13.6859	13.8301	14.5494	14.9375	15.0021	14.7383	15.5635	15.0223	13.8462	14.6414	15.6434	15.7149	15.9181	15.5999	15.0235	15.0239	14.5909	14.7643	14.6809	15.0153	0.000498511	0.00803881	14.6196	13.7164	14.3279	15.6806	14.5338	14.4129	15.4648	14.1514	14.6134	15.1499	14.5114	15.2532	14.7208	13.082	15.6995	15.7997	15.0488	15.4305	13.804	14.85	0.614399	0.712757
P33992	MCM5	12.9872	11.7351	0	0	15.5192	8.0483	15.6105	15.8728	15.789	15.3912	15.8547	15.313	14.3762	14.9854	15.0022	14.6753	13.5186	15.2354	15.5008	15.8683	14.888	14.9789	15.3321	15.1878	0.000502385	0.00806077	15.195	12.8708	14.6284	14.6821	15.3474	14.94	15.0077	12.905	14.4471	13.0948	14.2025	12.9962	14.2395	0	14.3983	13.192	13.7183	13.5976	12.9609	12.24	0.291667	0.452537
P49247	RPIA	0	11.6002	0	0	0	2.32003	14.8025	15.139	14.6457	14.6369	14.6871	14.2989	13.21	14.3823	13.7429	13.6192	0	0	14.4911	13.8064	13.9081	13.1283	13.6761	12.4808	0.000509298	0.00813104	13.2766	0	14.4751	15.1438	13.7509	14.1381	12.7523	0	10.4421	0	0	0	0	0	0	0	0	0	0	0	1.03921e-05	0.000231794
Q01130	SRSF2	16.5594	16.329	15.9386	16.3987	15.2244	16.09	16.9719	16.8692	16.6507	16.7867	17.2438	16.9791	16.529	17.0693	16.5975	16.4569	16.5701	17.2395	16.6907	16.6969	16.5685	16.5494	16.6767	16.7733	0.000529345	0.00840924	16.8019	15.597	16.963	16.2373	16.775	16.1484	16.3482	15.1557	16.2533	16.5701	16.8485	16.3998	16.4441	16.611	17.4014	16.3728	15.8775	15.4245	16.0589	16.4009	0.527209	0.666428
P22234	PAICS	14.5942	14.5311	14.8645	14.7448	13.9585	14.5386	16.0382	16.0188	16.2612	15.4928	15.4828	15.6098	14.7005	15.2629	15.721	15.6717	15.1238	14.6768	15.5337	15.5508	15.1558	14.8637	15.3685	15.4431	0.00052938	0.00836837	15.5212	14.8438	15.4555	15.2015	15.4702	15.3391	17.1109	14.9285	15.4838	15.3633	15.3687	15.5908	15.9434	14.7933	15.7825	15.5825	14.437	14.4804	14.2204	15.1562	0.51357	0.654713
Q01082	SPTBN1	14.2908	14.5368	14.4465	14.2174	14.3298	14.3643	13.6467	13.5616	13.3278	13.6644	13.7986	13.1748	14.0935	13.9228	13.6608	13.2454	14.1772	13.8749	13.9957	14.1564	13.7596	14.0681	13.9771	13.7709	0.000541479	0.00851768	13.8232	14.1062	14.5409	12.2246	13.7493	13.9681	14.829	14.9864	14.0285	13.2494	13.4346	13.9484	13.0752	14.7078	14.3632	14.0146	13.1566	13.6314	14.8135	13.8395	0.630581	0.727504
O00584	RNASET2	13.3464	13.4314	12.9937	12.9092	13.1632	13.1688	14.9693	14.3668	14.5323	14.3351	14.8308	13.855	14.1593	15.4247	13.3883	13.9623	13.1456	15.001	14.769	15.4673	14.3605	15.6734	14.1816	14.4954	0.000552477	0.00864828	14.3103	13.0206	13.7626	15.7432	14.0135	14.2311	14.005	12.9386	14.0031	13.3758	13.386	13.7798	12.0125	13.535	14.3277	13.8852	13.5559	13.5911	14.13	13.5579	0.0506403	0.130973
P34913	EPHX2	13.6452	14.6105	15.3833	13.9548	14.2592	14.3706	15.1234	15.1988	15.8218	15.7985	15.2061	15.3466	15.2069	15.2498	15.3334	15.8591	15.2558	15.0671	15.3174	15.7172	14.7059	14.9908	14.6219	15.2835	0.000554028	0.00863047	14.9649	14.3627	13.2989	15.6133	14.9191	14.5519	15.1427	13.6465	14.5625	14.2447	13.5996	14.9262	14.7775	13.8149	13.7918	15.5221	15.2871	13.7384	9.64948	13.9352	0.00866539	0.0368461
Q14005	IL16	12.4829	12.5366	14.702	13.5772	13.0042	13.2606	15.184	15.168	15.2374	14.8562	14.3064	14.4322	15.2367	16.0104	14.2894	13.9058	13.6986	15.0981	14.5889	15.9074	14.0879	14.9469	14.1387	14.7702	0.000555088	0.0086052	14.1734	14.0607	14.3126	14.7322	14.4276	14.4518	14.2329	13.2119	14.2004	12.7875	0	14.3406	12.8291	14.8677	13.6944	12.7353	13.5469	14.0012	10.7553	11.9558	0.00552452	0.0260253
Q14956	GPNMB	0	0	13.9353	16.5888	15.4097	9.18674	16.8176	16.9846	18.2601	17.0452	17.2237	17.5196	15.9345	18.2923	20.0085	19.3445	19.5918	16.2516	16.5204	17.1532	17.1247	17.5701	14.8112	17.4384	0.000561497	0.00866272	12.9643	13.8775	15.0306	16.0606	15.4801	15.3941	15.6566	14.4492	14.8641	15.5372	19.7113	15.4666	16.8893	17.7094	16.5315	18.2388	16.5103	16.6133	18.1881	17.1396	0.232895	0.388654
P36578	RPL4	13.5845	13.5605	13.5289	13.666	13.7007	13.6081	14.5262	14.6132	14.72	15.0473	15.3885	13.349	13.5796	14.911	15.2342	14.9926	14.8766	14.7204	15.0736	14.8704	14.1009	14.2301	14.5859	14.6364	0.000564164	0.00866221	14.7897	14.4549	15.2813	12.9871	15.4009	15.0867	15.3894	13.9216	14.664	15.3107	14.7425	14.85	15.3097	14.6092	15.0717	15.4471	14.3802	13.9316	14.2054	14.7858	0.203853	0.351298
Q08AF3	SLFN5	14.0897	0	12.7027	0	10.1571	7.38987	13.5991	13.7561	13.1965	14.0243	13.5369	13.9475	13.9226	14.2488	13.8498	13.2643	12.8861	15.0392	13.4679	15.0147	13.5637	14.6869	13.9732	13.881	0.000585906	0.00895321	12.9402	12.8664	13.3481	11.5737	12.3371	13.6105	14.3522	0	11.3785	13.3921	13.1259	0	12.4306	13.9861	0	13.0233	14.0313	13.0605	0	9.30497	0.118058	0.241028
P15498	VAV1	0	0	0	11.4955	0	2.29909	14.5104	14.474	13.8112	13.7337	13.7003	13.2753	13.146	14.0069	0	11.6142	0	13.2369	14.1227	13.5503	12.8367	13.9111	13.6298	11.9741	0.000605228	0.00920463	12.8242	0	13.5628	0	12.6576	0	12.6391	11.1785	7.85778	0	12.1188	13.518	13.3382	0	0	0	0	12.2604	0	5.12354	0.0805589	0.183194
Q96AE4	FUBP1	14.616	15.3418	15.4132	14.6659	15.0944	15.0262	16.0861	15.7962	15.8967	15.671	16.0679	16.1649	15.953	15.8411	15.4521	15.535	14.7711	16.1149	15.8984	16.7138	15.5407	15.9812	15.9186	15.8472	0.000611892	0.00926208	15.7183	14.5594	15.7253	16.6227	15.4181	15.3539	15.5582	14.7513	15.4634	14.7373	15.7507	15.438	15.6568	15.7043	15.745	15.7222	15.4342	15.2194	14.9332	15.4341	0.359062	0.515404
P53367	ARFIP1	13.6846	14.2136	13.9817	13.9817	14.7905	14.1304	12.5236	0	0	0	0	0	0	0	14.5194	14.1989	12.838	0	0	0	0	0	0	3.18117	0.000615131	0.00926739	11.6312	14.524	12.9876	0	0	0	0	13.6956	6.6048	13.6659	0	13.8431	14.0542	0	14.9362	14.9794	14.2324	13.4662	0	9.91774	0.120682	0.243767
O75995	SASH3	0	0	0	11.9097	12.5764	4.89722	15.3318	15.5231	15.4512	15.2629	15.8918	15.5223	14.5603	14.831	14.3647	14.3195	0	13.5701	15.1868	15.3879	14.5429	14.586	14.777	14.0652	0.000623923	0.00935593	14.0263	13.8411	14.0713	16.538	15.0538	15.1887	16.3312	0	13.1313	12.9179	0	0	0	0	0	0	13.4095	13.4741	0	3.98014	0.00039501	0.00348962
Q12955	ANK3	13.1478	13.7287	13.8965	0	12.7436	10.7033	0	0	0	0	0	12.3604	0	0	0	0	11.9889	0	0	0	0	0	0	1.43231	0.000631504	0.00942556	0	12.271	0	0	0	0	0	0	1.53388	0	0	0	0	0	0	13.7182	0	0	0	1.37182	0.403055	0.558418
P22626	HNRNPA2B1	15.0468	16.2984	15.7582	15.9486	16.2474	15.8599	17.1827	16.8661	16.9971	16.8205	17.516	16.8645	16.5906	17.2568	16.4375	16.5655	15.4502	17.4813	17.128	17.2513	16.4551	16.9664	17.2408	16.8865	0.000633854	0.00941684	16.813	15.7713	16.9268	18.0986	16.8398	16.2772	16.6642	15.8583	16.6561	15.305	16.5853	16.3683	16.1883	16.1471	16.2533	17.5255	16.8553	16.9055	15.4708	16.3604	0.233693	0.388795
P09429	HMGB1	16.6846	16.5287	17.6915	16.8727	17.7222	17.1	13.5468	14.1473	13.724	13.5705	13.7198	14.8669	15.5904	17.0091	13.8768	14.3501	15.3592	17.3835	15.433	14.3616	15.9432	15.4825	14.9241	14.8993	0.000635113	0.00939207	16.2823	15.4089	16.8147	14.8672	14.953	15.8875	16.0168	16.7795	15.8762	15.5742	15.4505	16.1763	15.6495	16.2054	16.8569	16.9107	16.1633	16.1709	15.5225	16.068	0.201191	0.348604
P55011	SLC12A2	13.5488	13.8957	13.8504	13.1781	14.3413	13.7629	0	0	15.0717	0	0	0	11.3604	0	0	12.5203	0	0	0	0	0	0	13.6844	3.09629	0.000637038	0.00937732	13.4883	13.2939	14.3588	14.1744	13.9967	13.9014	15.5141	14.3391	14.1333	0	0	0	0	0	0	0	0	0	0	0	0.00118107	0.00812794
Q9UKM9	RALY	13.6847	14.6062	14.6511	14.2663	14.065	14.2547	15.965	15.5354	16.0557	15.4877	15.9267	15.9099	15.3646	16.3311	14.4107	14.9116	13.941	16.3116	15.4942	16.2443	14.963	15.4414	15.8397	15.5373	0.000639919	0.00937671	15.4037	14.3804	15.7105	16.2731	15.5925	15.1424	14.6932	14.0989	15.1618	13.5974	15.4017	14.9062	15.3879	15.0681	16.2151	15.0979	15.127	15.2128	14.0841	15.0098	0.452854	0.599674
O96019	ACTL6A	13.6426	13.7239	14.0971	13.6953	13.543	13.7404	14.7471	14.3001	14.2115	14.1809	14.821	14.3018	14.2529	14.3812	14.1093	14.2776	13.9466	14.4246	14.8948	15.5044	14.4287	14.9855	14.388	14.4798	0.00066262	0.00966522	14.4002	13.2456	13.957	14.831	13.8252	14.0239	15.8565	13.769	14.2386	13.9904	14.1329	14.6703	14.3371	0	14.7418	14.4709	14.0335	13.1671	0	11.3544	0.0098738	0.0404695
P46776	RPL27A	14.7721	14.3864	15.2294	14.4991	14.4478	14.6669	15.7136	15.8988	15.2761	15.4507	15.5939	15.0408	14.7123	16.3776	15.7369	16.1931	15.6656	16.1889	16.1883	15.3112	14.9633	15.1822	16.0233	15.6186	0.000664727	0.00965207	15.4911	15.4025	15.8964	14.5055	15.5124	15.7444	15.3822	14.9974	15.3665	16.248	15.8469	16.5857	16.1848	15.9328	16.4222	15.1716	14.4013	14.6593	15.4585	15.6911	0.189157	0.332903
P51858	HDGF	16.1815	16.0599	16.495	16.0559	16.6612	16.2907	14.5648	15.0247	14.686	14.8437	15.014	15.2516	15.3593	15.3299	15.5564	15.9896	16.2043	16.1593	15.4178	15.6443	15.1663	15.8546	15.2308	15.3704	0.000683689	0.00988269	15.4193	15.7	15.1492	16.4767	15.3889	15.91	15.8562	15.7487	15.7061	16.8079	16.1356	16.1733	16.2054	14.9288	15.4962	16.8767	16.1466	16.1972	15.5667	16.0534	0.0362837	0.102804
P13796	LCP1	15.3925	16.4031	16.4111	16.0163	16.4788	16.1404	17.5564	17.1518	17.6266	17.3231	17.5491	16.7287	17.0425	17.8821	16.8835	16.6033	16.371	17.1272	17.3186	17.6477	16.2677	17.0044	16.619	17.1002	0.000690262	0.00993296	16.8778	17.1907	16.5232	18.0044	16.8948	17.1649	17.9901	16.2368	17.1103	15.5183	15.2177	16.6633	16.0504	16.6853	15.4937	16.1889	16.9082	17.1438	16.6417	16.2511	0.00461581	0.0225065
P14209	CD99	0	12.9358	11.7633	0	13.0372	7.54726	15.2494	15.8717	15.2447	14.2387	14.2185	14.4528	13.4507	14.8289	13.32	12.9217	10.8774	14.4967	14.5391	15.4452	13.4795	13.6481	14.8176	14.1824	0.00071384	0.0102264	14.4155	12.5189	14.3156	14.9473	15.1081	12.7058	14.1991	13.43	13.955	10.7272	0	0	0	13.3881	0	0	11.1766	0	0	3.52919	4.44867e-07	2.15247e-05
Q13885	TUBB2A	17.6535	17.3241	16.7848	16.9579	16.8963	17.1233	18.4247	19.2079	18.3352	18.4219	18.7119	18.9864	17.7019	17.9738	18.0998	18.2277	16.9542	18.3683	18.1955	18.0275	17.7074	17.3933	18.1587	18.1704	0.000725504	0.0103473	17.9476	17.2663	17.355	19.2861	18.1671	18.0379	18.6664	16.9373	17.9579	17.268	16.1989	17.2343	16.9697	17.1457	17.0213	17.1725	18.425	17.6922	18.0087	17.3136	0.0148732	0.0545441
P10909	CLU	13.5091	16.2904	13.6246	16.3375	15.4944	15.0512	13.1986	13.1439	13.3063	13.3608	12.8474	13.6528	13.7482	13.8617	12.8785	12.7053	14.8817	13.9851	12.7774	13.5723	12.8115	14.0117	13.4512	13.4232	0.000767972	0.0109045	13.2918	13.7588	14.2784	14.1292	11.5819	13.8693	14.3353	15.4954	13.8425	14.7329	15.5134	14.5784	15.4324	16.0202	15.0548	15.3932	14.333	15.2037	16.7221	15.2984	0.000168188	0.00179305
P62750	RPL23A	13.2164	13.3256	13.7507	13.3315	13.4807	13.421	14.2393	14.4844	14.4574	14.2793	14.8252	14.1158	13.6502	14.3079	14.2134	14.114	13.8274	14.4394	14.1698	15.9322	14.9462	14.464	13.8742	14.373	0.000774107	0.0109432	14.101	13.928	14.4922	15.4274	14.8178	14.5479	13.7156	13.2893	14.2899	14.658	14.4161	14.8655	14.6602	14.2084	14.5168	14.8632	13.9348	13.6499	13.6274	14.3401	0.496197	0.638519
P07203	GPX1	16.5241	16.1965	16.6299	16.197	17.2098	16.5515	15.0746	14.4813	14.837	15.2647	15.5582	15.4085	15.5034	14.711	15.0164	15.8221	16.3794	15.5811	15.8194	16.6304	15.0809	16.1179	15.2906	15.4457	0.000810541	0.011408	15.5451	16.4522	15.3936	15.6441	15.7495	16.5323	16.0435	16.5235	15.9855	15.6525	16.1894	16.0729	15.6608	16.0266	16.1843	16.1804	15.8776	16.1846	16.6187	16.0648	0.190356	0.334079
P07237	P4HB	15.7789	15.8832	16.2274	16.261	17.5328	16.3367	15.187	15.4409	15.8276	15.6671	15.7826	15.252	15.2628	15.1847	15.5812	15.2699	15.1049	14.6128	15.7561	16.0156	15.6803	15.4657	15.6635	15.4562	0.000810932	0.0113637	15.2556	16.652	15.5461	16.6838	15.555	16.0204	15.5745	15.4116	15.8374	16.6636	16.563	16.7794	16.5193	16.8659	16.3756	16.9889	17.3286	17.1038	16.9477	16.8136	7.19041e-07	3.13512e-05
P52597	HNRNPF	15.295	15.235	14.9674	14.783	15.3335	15.1228	16.4997	16.2247	16.0523	15.9171	16.0805	16.0266	16.0383	15.9897	15.3682	15.2988	14.8835	16.0475	15.9051	16.6313	15.8729	15.6288	16.1242	15.917	0.000814704	0.0113669	15.6168	14.8533	15.7733	16.8818	15.5786	16.0233	16.119	14.0946	15.6176	15.5259	15.6146	15.4419	15.5214	15.1743	16.2649	16.1621	15.7476	15.162	15.0962	15.5711	0.519323	0.659109
P29966	MARCKS	14.6422	15.5196	15.4383	15.5022	16.4415	15.5088	14.3518	14.4339	14.6953	14.835	14.3201	14.1841	14.2749	14.6451	13.9477	14.0514	13.713	15.0407	13.8804	14.498	14.3466	14.6128	15.8334	14.4508	0.000816738	0.0113459	15.4044	15.5138	16.0582	16.1841	16.0892	15.2937	19.1486	16.7838	16.3095	13.719	14.0468	15.0092	13.8827	15.249	14.5609	15.1824	15.365	15.401	14.9195	14.7336	0.304439	0.465238
O75369	FLNB	15.3004	16.294	16.909	15.8052	15.785	16.0187	14.9813	14.9702	14.973	15.089	15.3677	15.0361	14.8181	14.9961	15.1785	15.663	15.0924	15.0228	14.712	15.5221	13.5308	15.4092	15.2033	15.0333	0.000820935	0.0113551	14.7215	15.7761	15.559	14.675	15.2249	15.6018	15.5224	15.4371	15.3147	15.2614	14.5469	14.9479	14.5185	14.833	14.667	15.8041	14.8192	14.798	15.1035	14.93	0.0910933	0.199566
P62854	RPS26	15.4845	15.3841	16.1726	15.0001	15.547	15.5177	16.3566	16.217	16.1264	16.635	16.9669	16.0822	16.0084	16.5319	16.624	16.4399	16.1612	17.0986	15.9828	16.6704	15.7296	15.675	16.1721	16.3222	0.000834197	0.011489	16.2049	15.8738	16.1437	13.9162	16.7701	16.9181	16.4045	15.446	15.9596	16.1885	16.1471	16.5883	16.434	15.7217	16.121	15.9825	15.2346	15.302	15.3151	15.9035	0.407979	0.563749
P23142	FBLN1	13.7114	15.2986	15.6452	17.1903	19.1184	16.1928	12.3567	12.4359	12.5618	13.0045	14.4399	13.536	13.7261	12.4957	14.0999	12.3987	14.4604	14.5892	14.3599	13.1102	15.0456	13.8895	15.3907	13.6412	0.000840015	0.0115197	15.3412	17.4391	15.7481	15.2538	13.4408	15.7512	16.4549	15.766	15.6494	14.9544	17.532	15.7557	16.0767	17.935	16.7757	17.3231	15.9671	16.895	17.298	16.6513	0.000648437	0.00499837
P61353	RPL27	12.9061	12.0847	13.8289	12.6824	13.8195	13.0643	13.7369	14.3332	15.2515	15.4907	15.9791	13.3795	13.1498	15.3379	15.0317	14.9396	14.5341	14.4716	14.8528	15.968	14.2751	13.9838	14.6779	14.6702	0.000865098	0.0118132	15.1696	14.4942	15.6128	13.7118	15.0073	14.7876	14.1784	14.1097	14.6339	15.1057	14.5059	15.0501	15.1804	15.2054	15.3722	15.5114	14.464	14.6265	14.922	14.9944	0.0604958	0.14934
P35222	CTNNB1	15.7836	14.7663	14.7986	14.6085	15.198	15.031	12.8471	12.4517	13.4816	13.66	13.7511	14.6245	14.4422	13.1448	14.0584	14.571	14.5233	14.436	13.4558	13.9422	12.8274	14.1012	13.8036	13.7719	0.00087077	0.0118403	13.753	14.6865	13.7135	14.0231	14.005	13.6333	14.7063	13.5572	14.0098	13.0659	12.6828	13.5507	12.5095	14.3408	0	14.8873	14.5617	13.7943	13.737	12.313	0.0402151	0.1105
P13861	PRKAR2A	14.0644	14.314	14.5139	14.476	14.6443	14.4025	12.5358	12.3873	13.0426	12.5308	13.3841	13.3924	13.3475	12.4675	14.231	14.467	13.6728	13.5395	12.8191	13.917	13.3716	13.5753	13.4623	13.3026	0.000876481	0.0118676	13.1357	14.4987	13.5116	14.003	13.2579	14.2777	13.6485	13.6953	13.7536	15.1948	12.8307	13.903	13.8293	13.6952	13.4636	14.9306	14.637	14.458	14.2667	14.1209	0.0431684	0.116237
P13489	RNH1	16.9962	16.8061	16.7435	16.8995	18.7629	17.2416	16.2487	15.7882	16.2001	15.9817	16.0791	16.6979	15.8914	15.8878	16.6432	16.5575	16.7928	16.5804	16.3922	16.5676	15.833	16.4875	16.0042	16.2726	0.000881827	0.0118898	16.1956	17.3971	16.3636	16.9286	16.4678	16.953	17.496	16.6726	16.8093	16.2611	16.1677	16.469	16.0887	16.9277	16.6654	16.6594	16.5285	16.5092	17.175	16.5452	0.874507	0.915859
P62258	YWHAE	16.534	16.7671	17.8775	16.7323	17.8462	17.1514	15.5071	16.1547	16.6436	16.1646	16.814	15.908	16.1741	15.8153	16.5609	17.1536	15.4739	15.367	16.0866	16.2084	16.1009	16.0818	16.0725	16.1345	0.000883444	0.0118618	15.8254	16.9177	15.9111	17.4715	15.7915	16.3554	15.4339	15.5722	16.1598	16.011	15.2303	15.6384	15.329	15.505	15.6718	16.8392	16.5435	16.1465	15.9266	15.8841	0.0745137	0.173589
P21964	COMT	14.1304	14.6258	14.9621	15.019	15.9349	14.9344	13.756	13.5902	13.8115	13.2056	13.4106	14.5874	13.882	13.8313	14.3838	14.4851	14.3213	13.4599	13.7787	14.4839	13.8112	14.5427	14.0909	13.9666	0.000889443	0.0118926	14.6424	14.5754	15.1861	14.5387	13.6415	13.8036	14.7895	15.3054	14.5603	14.1635	15.1433	14.7464	14.711	14.958	15.9338	15.4759	14.8	15.0569	14.6095	14.9598	0.00399826	0.0201515
P55209	NAP1L1	13.9204	13.8237	14.4068	13.9586	14.9134	14.2046	15.1428	14.9523	15.3173	15.3538	14.9882	14.4889	14.1047	15.3511	15.0984	14.7658	14.8505	15.5799	15.3197	15.3073	15.5027	16.0069	14.622	15.1031	0.000899968	0.0119834	15.3849	14.6236	15.0917	15.6454	15.2541	15.0108	16.0021	14.3539	15.1708	14.9863	14.9992	15.2517	15.0609	14.821	15.4798	15.6004	15.6952	15.5749	15.6488	15.3118	0.0853677	0.188938
Q07955	SRSF1	14.6703	14.6189	13.6226	15.1916	14.9906	14.6188	16.4836	15.9383	15.4934	15.8842	16.0621	15.3456	16.1169	16.9489	15.34	14.5714	14.8085	16.4502	16.3107	16.9225	15.7011	15.8047	15.9601	15.8907	0.000923006	0.0122394	15.2188	13.7684	16.0196	14.5883	14.4341	14.6591	14.1657	14.0169	14.6089	14.1979	14.9964	14.2311	14.8395	14.5302	15.3859	15.5631	15.9946	15.0425	13.9132	14.8694	0.143548	0.272454
P14923	JUP	16.3231	14.8765	15.3541	15.2305	15.0053	15.3579	12.6003	12.8775	13.8314	11.7365	12.828	14.5442	15.2562	12.8471	12.901	14.3008	14.9555	14.3251	12.9821	14.4245	11.9659	13.3841	13.4698	13.4841	0.000940045	0.012414	13.2955	14.7529	13.1859	13.6115	14.111	14.7189	14.2739	13.9888	13.9923	14.0504	14.7581	14.4076	14.5549	13.599	14.4087	15.6765	15.3002	14.5767	13.1784	14.451	0.168632	0.307093
Q96TA1	NIBAN2	0	0	13.7824	13.5703	14.4821	8.36696	0	9.32231	0	0	0	0	0	0	0	0	0	0	0	0	0	0	0	0.548371	0.000956059	0.0125737	0	0	0	0	0	0	0	0	0	12.7266	14.1521	0	0	0	0	14.065	13.7084	13.6962	12.6079	8.09561	0.00171902	0.0106844
Q02750	MAP2K1	14.7154	13.9757	13.532	13.4998	14.0565	13.9559	14.9798	14.7322	15.4161	14.3658	15.5229	15.0469	14.248	14.9502	16.1645	15.8483	14.8402	14.7696	14.6547	14.5917	14.5865	14.5592	15.4	14.981	0.000956418	0.0125271	14.9135	14.7508	14.8105	15.0934	15.6752	14.5565	15.4762	14.6238	14.9875	15.1365	0	14.2663	0	0	12.5203	14.6262	13.9443	14.4656	14.9076	9.98668	0.000413543	0.00360577
Q8NBF2	NHLRC2	14.9648	14.9346	15.0482	15.1291	16.1169	15.2387	13.2747	13.1696	14.1871	12.8278	13.6183	14.3689	13.9457	13.9506	13.3869	13.2979	13.7185	14.8661	14.7392	15.0404	14.2407	15.0252	13.7716	13.9664	0.000961626	0.0125441	13.7361	13.7062	12.6958	13.7716	13.669	14.4746	15.0607	15.2066	14.0401	14.3407	12.2964	13.218	15.5075	13.6301	12.9019	15.1778	15.133	14.0431	14.395	14.0643	0.681087	0.768851
O43719	HTATSF1	0	0	0	13.232	0	2.6464	14.3595	14.1523	14.2718	14.2068	14.2589	15.4421	13.9926	13.3556	13.0889	13.0634	0	14.5197	13.979	13.8177	14.0196	0	14.665	12.4231	0.000970152	0.0126041	13.5829	13.6627	14.4627	14.0473	14.5031	13.1383	0	13.2882	12.0857	0	13.4567	0	13.7991	12.5909	0	0	12.809	0	0	5.26558	0.0217133	0.0714696
P37837	TALDO1	16.4922	17.2358	17.1435	17.3316	18.0826	17.2571	16.5689	16.6964	16.6277	16.4085	17.1114	16.4959	16.5176	16.4209	16.0449	16.5963	16.5462	16.8239	16.5618	16.9862	16.2978	16.7039	16.0154	16.5543	0.000980708	0.0126899	16.6311	17.1611	16.7694	17.6505	16.6031	17.2247	16.3471	16.8449	16.904	17.3544	17.0669	17.0673	17.0386	17.6284	17.3817	17.2928	16.9382	17.1098	17.2978	17.2176	0.00420252	0.0208798
P14866	HNRNPL	13.9229	15.0275	14.4475	14.7939	14.7432	14.587	16.0076	15.5239	15.8335	15.7223	16.049	15.4691	15.4629	16.1019	15.0084	14.9498	14.1311	16.16	15.9386	16.32	15.2799	16.2732	15.9306	15.6566	0.000981257	0.012646	15.3815	13.9434	15.6459	16.4159	15.1221	15.3102	14.6337	14.5164	15.1211	13.7081	15.7548	15.3188	15.2664	14.9988	15.3172	15.9513	15.698	15.4896	14.8259	15.2329	0.68961	0.774503
Q14166	TTLL12	15.3404	14.3461	14.4738	14.9877	14.2869	14.687	13.8476	14.0032	14.5152	13.7896	13.9856	13.6998	13.691	13.3614	14.0249	14.2172	14.3612	14.7052	13.7423	14.16	13.7128	13.9234	13.7204	13.9683	0.000981784	0.0126022	13.6905	14.1365	14.4355	13.947	14.558	14.8318	14.2405	13.3005	14.1425	15.7421	14.8392	14.6801	14.9029	14.4444	15.2377	14.9681	14.5236	14.1856	14.7412	14.8265	0.00020448	0.00208796
O76070	SNCG	15.6345	14.4425	14.2623	12.7166	15.6668	14.5445	11.2873	0	11.3646	11.0053	0	0	11.3167	0	0	13.5133	0	0	0	0	0	0	12.7153	4.18839	0.000987451	0.0126244	14.2456	14.4386	14.3617	14.1165	15.0289	13.3045	0	14.4032	12.4874	13.3323	14.2069	14.8043	13.7179	13.987	13.9802	16.6027	14.1988	13.6743	15.9786	14.4483	0.00643809	0.0293872
Q9UN36	NDRG2	13.8685	14.8854	14.7897	14.7415	15.9777	14.8526	13.276	13.4942	13.2039	13.0006	13.9622	13.6981	13.5067	13.7192	14.3812	14.3942	13.7881	14.7052	13.3015	14.2589	14.032	13.9977	13.8203	13.7965	0.000992306	0.0126361	14.132	13.6651	13.6744	14.7134	14.2243	14.2432	13.6963	15.0308	14.1724	13.7195	13.2657	13.1019	13.8543	0	0	12.9348	11.7544	0	14.3213	9.2952	0.000207633	0.00209969
P36952	SERPINB5	15.5626	16.2156	14.8252	15.9877	16.6303	15.8443	14.7582	14.6012	15.4613	14.3005	13.9226	14.7443	14.6121	14.9963	15.5636	15.1523	15.4123	14.8061	13.8224	14.2548	15.1481	14.5553	15.015	14.7722	0.00101828	0.0129156	14.7589	16.692	15.5446	15.9726	15.5218	16.2559	16.0452	15.9843	15.8469	13.5998	13.3391	11.8173	13.782	14.5977	13.4163	13.8403	14.6213	13.1342	13.9833	13.6131	1.1931e-06	4.55917e-05
P60891	PRPS1	14.6137	14.7185	15.0836	14.0833	13.1254	14.3249	16.1881	16.3497	16.1269	16.103	16.1448	15.4421	15.1469	15.7136	14.4782	14.9417	14.7637	14.6202	15.4831	16.1927	15.9651	15.4629	15.5697	15.5701	0.00103259	0.0130456	16.0731	15.0471	15.5421	16.7699	16.138	14.8871	17.2323	14.6243	15.7893	15.6968	15.3813	14.7602	14.4213	13.3062	13.3778	16.8993	14.2613	15.4526	13.2875	14.6844	0.0407437	0.111522
Q8N1K5	THEMIS	0	0	0	0	0	0	13.826	14.219	13.6755	13.9887	14.316	13.2794	13.2701	14.1741	0	13.7332	13.4234	13.062	0	14.5184	0	0	13.9726	10.5564	0.0010331	0.0130008	12.2394	0	0	15.6992	0	0	12.2277	0	5.02079	0	0	0	0	0	0	0	0	0	0	0	0.00221303	0.0129368
Q7Z2W4	ZC3HAV1	0	0	0	0	0	0	13.2491	13.4869	13.2773	13.8771	14.5399	0	13.1016	13.558	0	0	12.6343	0	13.3967	13.4625	13.2608	13.8776	13.3102	10.296	0.00103455	0.0129683	12.8204	13.8906	13.9979	13.8143	10.8631	0	14.3445	0	9.96636	14.7066	12.9534	13.3153	0	0	0	0	0	0	13.0033	5.39787	0.213234	0.361911
Q8N8A2	ANKRD44	0	0	0	0	0	0	14.7741	14.5905	15.4673	15.1743	14.1734	13.9566	14.2721	14.4275	0	13.1477	0	0	13.6672	0	13.2638	14.3992	13.7201	10.8843	0.00105633	0.0131897	13.0773	14.1349	10.683	14.3072	14.5624	11.2591	0	0	9.75299	0	0	0	0	0	0	0	12.5625	0	0	1.25625	0.00228298	0.0131742
Q15054	POLD3	0	0	0	0	0	0	13.6475	13.3232	12.873	12.4813	13.1183	12.3889	0	12.2284	11.8299	0	0	0	13.0852	13.5238	11.9929	11.852	12.6411	9.70503	0.00105775	0.0131563	12.8467	0	12.8253	12.1014	12.471	0	0	0	6.28057	0	11.048	0	0	0	0	0	0	0	0	1.1048	0.00708812	0.0314417
P55212	CASP6	0	0	0	0	0	0	11.9307	11.5857	11.5955	11.3919	12.2601	0	10.8712	0	11.6763	11.7899	0	0	11.7413	12.6629	11.3832	11.467	10.3445	8.86472	0.00105844	0.0131141	0	0	0	0	0	0	0	0	0	11.467	0	0	0	0	0	0	0	0	0	1.1467	0.0570736	0.142911
P78559	MAP1A	0	0	0	13.4929	0	2.69858	15.1012	14.0749	14.03	13.7467	14.2467	15.2907	13.0311	14.2392	13.3206	0	0	13.2354	14.3514	14.6953	14.4218	13.8098	14.0818	12.4516	0.00106247	0.0131133	14.4109	0	14.5278	15.3859	13.9533	14.8742	14.0428	13.8549	12.6312	13.0851	13.1273	12.3542	11.8078	14.8895	14.2071	12.7097	12.5508	13.3808	15.6658	13.3778	0.210463	0.358367
Q9P1F3	ABRACL	10.7972	12.6731	11.8299	12.0668	12.8424	12.0419	13.817	13.9044	15.2253	14.5905	14.4815	12.8304	13.0069	14.1997	13.4593	13.5111	11.6563	12.6487	13.7196	14.2105	13.174	14.1587	13.8072	13.6706	0.00106402	0.0130821	12.3514	14.0419	12.8669	15.2328	14.812	14.2819	13.1077	11.0025	13.4621	11.4253	12.0767	10.5731	11.8237	12.3536	10.2719	14.3113	13.5571	13.3703	12.1799	12.1943	0.011215	0.0435984
P19387	POLR2C	0	0	0	0	12.7786	2.55571	13.1427	13.1713	12.5428	13.0495	13.4645	13.2738	12.7778	12.8157	0	0	13.4724	12.7694	13.826	14.3935	13.0184	14.3756	14.4385	11.796	0.00106449	0.013038	14.1786	10.4385	14.3847	0	12.7672	13.0234	0	0	8.09905	13.0206	0	0	0	0	0	13.1946	11.6897	0	0	3.79049	0.020271	0.0678937
P62851	RPS25	16.0137	15.8612	15.9398	15.3253	15.9926	15.8265	16.582	16.3472	16.1618	16.8101	16.8478	16.4811	16.7032	17.2909	17.0671	16.9414	17.017	17.4273	16.2887	17.0211	15.4399	16.4641	16.8176	16.6887	0.00107165	0.0130758	16.323	16.5685	16.9304	15.5773	16.6627	16.7905	16.5833	15.6441	16.385	16.7544	15.955	16.1921	16.871	16.4721	16.6285	16.74	15.8147	15.978	16.3292	16.3735	0.631236	0.727726
O15143	ARPC1B	13.9869	13.8564	14.566	14.5593	14.2328	14.2403	15.1161	14.8534	14.8676	15.4354	14.6645	14.4615	15.3447	15.7683	14.6295	14.3843	15.0572	15.9989	15.3112	15.5	14.8697	15.6954	14.8462	15.1061	0.00107207	0.0130313	14.8427	15.1242	14.9938	14.6105	15.0688	14.6327	15.5697	14.4715	14.9142	14.4267	14.4923	15.4573	14.8462	15.5597	15.6249	15.4881	14.9443	15.6013	14.851	15.1292	0.244143	0.397633
Q15021	NCAPD2	0	0	0	0	0	0	13.8023	13.6679	13.1956	12.7837	12.4141	11.7856	12.2091	13.0677	0	0	0	14.0869	13.5038	13.321	11.4145	0	13.5113	9.92726	0.00108569	0.0131471	12.4505	0	12.0808	0	0	11.7626	0	0	4.53673	0	0	0	0	0	0	0	0	0	0	0	0.00221801	0.0129418
P35237	SERPINB6	13.3031	11.1551	12.3031	12.9984	10.1556	11.9831	13.4172	13.6108	13.4995	13.0579	13.3634	12.5053	13.5958	13.6342	12.7648	12.7646	12.9538	13.5861	13.5934	13.0059	13.6741	13.9681	13.3709	13.3156	0.00111018	0.0133932	12.6518	12.3296	12.7813	14.4612	13.0753	10.6631	14.4125	14.3997	13.0968	14.078	14.8577	14.452	12.372	14.7378	15.1414	12.6633	14.4088	14.107	14.5931	14.1411	0.00354053	0.0184354
P43034	PAFAH1B1	14.8152	14.5973	15.3155	14.6174	15.4634	14.9617	13.8969	13.795	14.545	13.8534	14.1446	13.9505	13.7173	14.2234	14.4449	14.441	14.5616	15.1443	14.0462	14.6323	14.209	14.1094	14.3348	14.2382	0.00111345	0.0133823	14.1808	14.4723	14.8941	14.2176	14.4826	15.166	14.9658	14.6994	14.6348	14.3766	14.7233	14.4162	14.4004	14.9627	15.651	15.5382	14.9101	14.1415	14.2334	14.7353	0.126098	0.251706
P01732	CD8A	0	0	0	0	0	0	12.7076	13.7045	12.4362	12.4211	13.5591	11.0177	11.8806	13.0166	0	0	10.1773	0	13.6308	12.3258	12.0058	0	12.386	9.48642	0.0011378	0.0136239	12.2738	10.9245	13.3996	12.6563	0	11.9788	0	0	7.65413	0	0	0	0	0	0	0	0	0	0	0	0.000591429	0.00468525
P49023	PXN	13.8354	14.2259	14.3494	12.885	13.2397	13.7071	12.2685	11.6996	12.8146	12.201	12.5305	12.2395	12.1789	12.2227	11.6091	13.0155	13.0501	13.0289	11.9357	12.2201	13.5368	13.7783	12.6489	12.5282	0.00115143	0.0137358	12.6858	12.9972	12.8126	14.0097	12.9023	13.8003	13.9688	12.8687	13.2557	12.0615	0	10.3505	12.9138	12.6893	0	12.8932	12.2291	0	13.1909	8.63283	0.000361283	0.0032732
Q9UHD1	CHORDC1	13.1432	0	0	11.26	13.4865	7.57792	13.4803	13.9866	13.4549	13.7659	13.5133	14.1727	13.3915	13.2944	13.2734	13.7022	12.9503	13.5956	14.1092	14.6202	13.2791	13.6068	13.2563	13.6149	0.00117447	0.0139588	13.2768	12.7744	13.3514	14.4131	13.9411	14.0469	13.6226	12.2011	13.4534	13.2214	13.2491	13.5574	13.3701	13.7192	13.3451	13.6864	13.3663	13.9348	0	12.145	0.755901	0.826029
P23381	WARS	15.3289	15.0793	15.8621	15.6001	15.0932	15.3927	15.1076	14.4674	14.8623	14.6899	14.4499	14.5579	14.5527	15.0159	14.6556	14.4291	14.5338	14.8113	14.1518	15.5388	14.6301	15.315	14.4779	14.7204	0.00118988	0.0140897	15.2117	17.1258	15.2742	15.4076	15.5874	16.124	15.7924	15.2861	15.7262	15.4475	15.2688	15.941	15.0342	15.804	15.6605	14.8171	16.0699	15.8261	15.414	15.5283	0.051163	0.131136
Q9UPN9	TRIM33	10.8524	0	0	10.6023	9.88773	6.26848	11.3082	11.6662	11.4288	11.3938	11.6978	10.1884	11.2678	11.2514	10.3997	10.6138	10.565	11.8095	11.6804	12.5871	11.0139	11.6777	11.4383	11.2934	0.00119944	0.0141508	12.1103	11.0252	12.1383	11.598	12.3402	11.6972	11.626	0	10.3169	11.0194	0	0	0	0	10.7647	0	10.1741	0	0	3.19582	2.19408e-05	0.00040353
P00491	PNP	13.6144	13.5566	12.7757	13.6947	14.5551	13.6393	14.3907	14.492	14.6585	14.5239	14.6919	13.8334	14.324	14.5075	14.0684	14.0258	14.9703	14.7591	14.4952	15.1305	14.1988	14.4887	14.0042	14.4449	0.00120171	0.0141256	14.3498	14.9984	13.8528	14.7251	13.3311	14.4139	13.7522	13.5356	14.1199	15.0142	15.1833	14.9726	15.5373	14.916	14.7692	15.0833	15.4147	15.6245	15.4978	15.2013	3.99267e-06	0.000113126
P42677	RPS27	14.3757	14.9808	14.8802	14.3271	14.9377	14.7003	15.4087	15.4358	15.1764	15.7515	16.1114	15.2748	15.0434	15.8503	15.3639	15.4303	16.0325	14.6237	15.4393	16.171	14.957	15.4016	15.4086	15.4635	0.00120356	0.0140957	15.3151	15.0199	15.7719	14.267	15.5377	16.1878	15.8673	14.5455	15.314	15.319	15.3115	15.8265	15.829	15.3234	15.7496	15.9348	15.1475	15.4299	15.028	15.4899	0.294565	0.454985
P63000	RAC1	16.1483	15.6296	16.6403	15.9806	15.5372	15.9872	17.7208	17.4111	17.2719	17.2563	17.053	17.1519	17.4289	17.6394	16.2216	16.2234	15.9732	17.4317	17.4309	17.8296	17.2051	15.999	17.1153	17.0802	0.00120901	0.014108	17.0523	16.2838	17.19	18.3762	17.3021	17.2458	18.0259	16.1874	17.2079	16.1113	16.325	16.9783	16.4318	16.9067	16.9768	16.4162	16.5937	16.9328	16.8047	16.6477	0.248741	0.403659
Q9NQW7	XPNPEP1	14.2314	14.8671	14.7295	14.5853	14.5366	14.59	13.7153	13.8935	14.2746	14.1217	13.8435	14.3374	14.0263	13.345	13.9456	14.1539	13.8381	13.4046	13.9417	14.7142	14.1746	14.1008	14.0542	13.9932	0.00122084	0.0141945	14.4512	14.8402	14.8576	15.6604	14.9694	14.9928	15.0714	14.4437	14.9108	14.196	14.3074	13.8896	14.8432	14.2119	13.9148	14.5017	14.5567	14.3348	14.4512	14.3208	0.924656	0.953257
P42331	ARHGAP25	0	0	12.9714	12.7122	11.5442	7.44557	13.7278	13.503	13.1661	13.2977	12.9091	13.1388	13.2294	13.6675	12.1994	12.6194	13.184	13.7389	13.7813	14.7423	12.8802	14.6279	13.1412	13.3855	0.00122361	0.0141753	12.7505	13.7121	13.0464	0	13.2954	13.9804	0	0	8.34811	12.2309	0	14.1065	11.7708	14.2485	12.8419	0	13.1308	13.1968	0	9.15261	0.341442	0.498994
Q9BTT0	ANP32E	14.5334	14.8874	14.8079	13.8731	14.6101	14.5424	16.0726	16.3657	16.2716	16.3971	17.1185	15.9156	16.0367	15.6789	15.5186	16.0905	16.0883	16.388	14.8428	17.0259	14.3783	14.474	15.6363	15.9	0.00123908	0.0143029	14.8758	15.0463	15.1968	16.9338	15.8703	16.124	15.244	12.8747	15.2707	14.7884	12.7968	14.4842	13.7107	13.453	15.0269	13.6634	13.7181	13.5996	0	12.5241	0.00117864	0.00812794
P20810	CAST	14.9237	15.528	15.3693	15.2626	15.714	15.3595	13.5232	13.8418	15.2232	14.351	13.542	14.3973	14.0204	13.8059	15.0063	15.4566	14.8435	14.6466	13.7636	13.7185	14.6495	14.4563	14.1169	14.3154	0.00125418	0.0144253	14.2747	14.9541	14.3375	15.1805	14.4101	15.0761	15.1714	15.3157	14.84	14.7758	14.5155	14.7982	14.1456	14.9535	14.5386	15.3063	15.6662	14.9406	15.0525	14.8693	0.278941	0.438416
Q16775	HAGH	15.983	16.0796	16.5002	15.8777	16.3935	16.1668	14.9646	15.1729	15.8998	15.6867	15.1036	15.7207	15.4831	15.1427	15.8124	16.1165	15.0868	16.1104	15.1946	15.8082	15.2616	15.5015	15.2433	15.4888	0.00129112	0.0147972	14.6927	15.7986	14.7695	15.6167	15.1609	15.7643	14.5174	15.2072	15.1909	15.7014	14.0089	14.6273	14.8618	13.8949	14.2479	14.9439	14.4895	14.7024	14.9699	14.6448	3.01455e-05	0.000518074
P01019	AGT	13.9255	14.1402	14.0109	13.7599	14.9343	14.1542	12.8627	13.3246	12.7805	13.0533	12.8808	13.6357	13.554	13.3783	13.1767	13.3228	13.8894	13.5561	12.5771	12.9991	13.5626	14.4049	13.1219	13.2989	0.00134901	0.0154056	13.3297	13.7663	13.7058	14.4674	12.9349	12.9579	14.5048	13.9187	13.6982	13.55	15.6964	14.0799	15.1038	16.1958	15.6694	14.2849	14.4503	15.9758	15.7227	15.0729	3.08334e-07	1.79576e-05
Q16555	DPYSL2	14.7586	14.6845	15.1081	14.8349	14.439	14.765	15.2839	15.3949	15.026	15.5961	15.5407	15.2019	14.9992	15.376	15.1394	15.0643	15.7733	16.1307	15.5728	15.7133	14.863	15.1666	15.2471	15.3582	0.00135654	0.0154366	15.4726	14.8301	15.5857	16.0953	15.2423	15.2993	16.4699	15.8152	15.6013	14.5498	15.0509	15.1566	15.2972	16.2265	16.5035	15.5645	15.3376	15.8489	16.7439	15.6279	0.119614	0.242545
P62899	RPL31	14.2309	14.2115	14.4915	13.4605	14.1051	14.0999	15.0183	15.6003	15.072	15.7677	15.7768	14.6288	14.8289	15.772	15.1741	15.961	14.4624	15.3614	15.1648	14.4935	14.2483	14.1842	15.4413	15.115	0.00136986	0.0155332	15.0036	15.1525	16.1073	14.3427	15.315	15.0384	15.5075	14.6672	15.1418	15.7465	15.5506	16.0056	15.5624	15.2407	15.3966	15.3081	14.4321	13.9441	14.9841	15.2171	0.266004	0.42298
P23919	DTYMK	0	0	0	0	13.7101	2.74201	13.2431	13.8939	13.9016	13.6774	14.5611	12.9446	13.5091	13.7109	13.0265	0	13.2575	14.0291	13.5184	15.4561	12.7128	0	12.9238	12.0215	0.00140351	0.0158587	13.2543	12.9039	14.1828	0	12.951	13.5241	13.2332	0	10.0062	13.0061	12.308	0	0	0	0	13.0542	14.2462	13.9411	0	6.65556	0.164943	0.301421
P40123	CAP2	13.5459	14.0412	14.3393	13.856	0	11.1565	0	0	0	0	0	0	0	0	0	0	0	0	0	0	14.5876	0	13.6793	1.66276	0.00141835	0.0159701	13.0423	13.0979	0	0	13.1034	13.0648	0	13.5215	8.22873	0	0	0	0	0	0	0	0	0	0	0	0.0244885	0.0781055
O00468	AGRN	14.1696	14.2738	15.0071	14.6248	14.4945	14.514	0	9.82443	11.2186	0	0	11.3835	0	0	11.4166	0	0	11.7211	0	0	0	12.3172	12.3774	4.72111	0.0014722	0.0165184	12.51	13.9584	13.0115	0	11.8255	13.7034	0	13.0546	9.75792	0	0	0	13.1334	12.1729	0	0	12.1586	0	0	3.7465	0.0983	0.209898
Q13177	PAK2	14.5037	14.9046	14.5582	13.8951	14.0608	14.3845	14.8527	14.9631	14.7309	14.6777	14.8641	14.7083	14.6693	14.9598	14.8346	14.7052	14.529	14.7921	14.9091	15.1087	14.7606	14.9433	14.6407	14.8029	0.00150184	0.0167924	14.2543	14.4359	14.564	15.1335	14.3551	15.0203	14.6119	14.0641	14.5549	14.9726	14.2896	14.5758	14.3203	14.646	14.8263	15.1034	14.57	14.8393	14.0242	14.6168	0.664182	0.756009
Q93091	RNASE6	0	0	0	0	12.8578	2.57156	12.9514	12.9654	13.6522	12.8552	13.0608	0	11.8862	12.5135	0	10.5005	11.1471	13.5242	13.0223	14.0075	12.6048	14.5353	13.1172	11.3143	0.0015029	0.0167459	13.3153	0	12.9858	12.1818	13.1244	13.828	14.1838	0	9.95239	0	12.855	0	0	13.1416	0	13.6387	13.0014	12.7754	0	6.54121	0.195304	0.34086
Q8IY67	RAVER1	13.4088	13.1368	13.1531	12.9398	13.8427	13.2962	14.2643	14.4668	14.0332	14.0846	14.6151	14.4221	13.8651	13.5017	13.5838	13.9506	13.1604	13.9856	14.0552	14.6039	13.9194	13.7021	13.9435	14.0093	0.00159246	0.0176824	13.9955	13.3194	13.7826	15.2616	13.8594	13.6302	13.737	13.3649	13.8688	13.4892	13.256	0	13.7143	0	0	13.4367	13.1329	13.2465	0	8.02757	3.34659e-05	0.000562668
Q9NQG5	RPRD1B	14.0393	14.2732	14.0996	14.5308	15.0091	14.3904	13.3484	13.4939	13.6585	13.7876	13.5593	13.3721	13.4879	13.4424	13.8453	13.8585	14.1097	13.9207	13.4784	14.6295	12.9458	14.0749	13.3568	13.6688	0.00160267	0.0177343	13.6323	13.9999	14.1767	13.7292	13.6979	13.4458	13.8753	14.048	13.8256	13.9133	14.2853	13.6272	13.8887	14.0031	13.866	14.5324	14.0299	13.2957	13.253	13.8695	0.805272	0.861715
Q3LXA3	TKFC	15.397	15.6162	15.2324	14.9017	15.0249	15.2344	14.0275	13.8935	14.3067	13.9594	14.0924	13.6258	14.4237	13.4823	14.6676	15.1855	15.1958	15.1912	13.7419	14.6462	13.8985	14.624	14.056	14.2952	0.00161804	0.0178429	14.5472	14.9463	14.1855	14.0197	14.7119	14.894	15.0032	14.8024	14.6388	14.8883	14.3343	14.3928	14.9887	14.236	14.6836	14.6872	14.4874	14.4286	13.8566	14.4984	0.816411	0.870082
Q70J99	UNC13D	0	0	0	0	13.6491	2.72982	13.6132	13.6909	13.3682	12.9928	13.4799	13.0317	12.8055	13.2135	0	0	11.4108	14.2308	13.2365	13.7298	12.269	12.9698	12.4789	11.5601	0.00168761	0.0185464	12.5575	11.649	13.1671	11.718	12.5498	13.2165	13.3889	0	11.0309	0	11.9914	11.905	0	0	0	0	10.6743	11.5972	11.8385	5.80064	0.0551959	0.138762
Q15404	RSU1	13.6035	13.302	13.6432	13.3904	14.0623	13.6003	12.4815	12.6146	12.1354	12.6302	13.0378	12.0833	12.4342	12.8657	11.9657	12.0858	12.2574	12.3824	12.7585	13.1066	13.0379	13.8112	13.7285	12.6716	0.001719	0.0188269	13.364	12.8909	13.0828	11.6273	13.5006	13.0824	13.8109	14.1525	13.1889	12.4254	13.1501	12.9305	13.0689	13.938	14.5355	14.9033	13.5609	13.8034	14.224	13.654	0.00988254	0.0404695
P09211	GSTP1	17.4717	18.2882	18.3451	17.6892	19.3889	18.2366	17.0042	17.266	17.9222	17.0522	17.4297	17.561	17.021	17.5556	17.5645	18.2567	17.4572	17.4182	17.4193	17.304	17.25	17.6071	17.2505	17.4317	0.00173472	0.0189344	17.7779	18.5435	18.1572	18.6486	17.8285	17.9669	17.9868	18.4637	18.1716	18.6681	18.2401	18.5263	18.4381	18.8627	19.4049	19.6388	19.3574	18.5764	18.6586	18.8371	2.91494e-06	9.42837e-05
P68402	PAFAH1B2	16.7825	17.1707	17.3444	16.9581	17.8498	17.2211	15.7378	16.3263	17.4219	16.2929	16.4725	15.5102	16.0281	15.5699	16.5739	16.5394	16.86	16.7625	16.044	16.9228	15.6408	16.1751	15.8064	16.2756	0.00175572	0.0190986	16.8958	16.8844	17.2497	16.5291	17.8498	17.4871	17.3026	17.1933	17.174	16.7922	15.7071	16.156	17.2519	16.5683	16.3374	17.9897	17.6848	17.1511	16.9571	16.8596	0.449625	0.596402
P49736	MCM2	13.2714	12.6167	12.811	0	12.742	10.2882	15.649	15.6587	15.6578	15.34	15.9806	15.2079	14.3769	14.6123	15.0173	14.9109	13.3531	15.1622	15.4594	15.7205	14.8177	14.8299	15.2513	15.118	0.00177685	0.0192632	15.2526	12.9312	14.6726	14.4768	15.2899	15.2673	14.8368	13.4061	14.5167	12.9629	13.9539	0	14.4978	11.6035	13.3281	14.1356	13.7367	13.4583	0	10.7677	0.0177337	0.0616953
Q96PU8	QKI	14.1352	15.0482	14.8567	14.4065	15.0228	14.6939	14.1805	13.7614	13.7747	14.4009	14.4177	14.0185	14.1245	13.744	14.274	13.7394	13.4186	14.3522	14.0944	14.4026	13.8732	14.6046	14.0892	14.0747	0.00177767	0.0192073	14.6782	14.6727	14.4043	15.274	14.1768	14.6095	14.9349	14.4535	14.6505	12.4415	12.1981	0	0	12.9622	13.9863	12.9246	13.3826	13.5934	13.1699	10.4659	0.000394643	0.00348962
P29401	TKT	15.3226	14.5823	14.5469	15.3261	14.0101	14.7576	15.3832	15.517	15.3441	15.5073	15.7818	15.1401	15.4571	15.593	14.9247	15.3774	15.9016	16.3189	15.6844	16.1652	15.3929	16.0246	14.9045	15.554	0.00178522	0.019224	15.1085	15.4616	15.1718	15.1732	15.1175	15.469	16.2148	15.202	15.3648	16.1138	15.1926	16.3974	15.7519	15.9175	15.8815	16.034	16.2739	15.0743	16.4869	15.9124	0.00456918	0.0223138
Q8NCN5	PDPR	12.5483	13.5733	13.4768	11.3954	12.3014	12.659	0	0	0	11.3699	0	12.1762	11.9036	0	0	12.1696	0	0	11.8502	0	0	0	0	3.49821	0.00182734	0.0196118	11.9281	11.3402	0	0	0	0	11.7612	12.0003	5.87873	0	0	11.2619	0	0	0	11.0309	11.7366	0	0	3.40294	0.31067	0.469573
P67936	TPM4	16.3356	16.234	16.6279	15.4868	15.6792	16.0727	15.219	15.1494	14.9581	14.7683	14.5356	14.9567	14.9363	15.2269	14.8629	14.646	15.2254	15.8115	14.7519	15.9213	15.3229	16.3406	15.5995	15.1901	0.00189701	0.0202917	15.547	16.1487	15.6867	16.4035	15.8385	16.3163	18.3735	15.3492	16.2079	15.297	15.8029	16.0363	16.0757	16.8904	17.7779	15.7132	15.8814	15.8983	16.3853	16.1758	0.0501425	0.130114
P29350	PTPN6	12.6222	12.9389	10.2609	13.2354	13.1622	12.4439	13.9817	13.9148	14.0401	14.0633	14.0713	13.7765	14.6029	14.6385	12.1537	13.229	13.1847	14.8055	14.0785	14.9129	13.747	14.3627	13.4605	13.9426	0.00191386	0.0204039	13.478	13.0834	13.1226	13.3623	12.6614	13.9408	12.9786	13.2053	13.229	13.0462	12.6198	13.959	13.5405	14.0565	13.4225	13.097	13.6943	14.0937	14.0999	13.5629	0.843943	0.892768
Q53GG5	PDLIM3	0	13.2158	13.852	12.6598	12.9434	10.5342	0	0	0	0	0	0	0	0	0	0	0	0	0	0	12.2893	8.9979	11.8627	1.94999	0.00193133	0.020522	7.66614	0	0	0	13.0821	0	0	12.5318	4.16	14.8076	14.415	14.2785	12.6195	14.5009	13.7503	14.3956	13.6288	14.3409	14.5439	14.1281	3.08783e-06	9.42837e-05
Q13510	ASAH1	13.144	15.6847	14.3247	15.4668	16.1365	14.9513	13.3978	13.3969	13.8748	13.6523	14.0714	12.8966	13.0095	13.0038	12.9857	14.1524	14.4694	14.3615	13.3531	13.7455	13.153	14.293	14.085	13.6413	0.00194022	0.0205484	13.9105	16.3435	14.2502	14.7778	14.5832	14.8029	14.5606	14.666	14.7368	15.2546	15.3521	14.8125	15.0204	15.459	15.3092	16.3014	15.3539	15.3508	15.5252	15.3739	0.000230379	0.00229285
O95834	EML2	14.8487	15.4372	15.4243	15.0633	16.576	15.4699	13.9675	12.8932	14.5232	13.8011	14.0078	14.364	14.2876	13.5423	14.3512	16.1468	14.8275	14.4686	12.7992	12.9458	13.9933	14.2919	13.0329	14.0143	0.00198198	0.0209216	13.2044	14.808	12.8758	14.4929	13.2653	14.7531	14.1303	14.7631	14.0366	14.6108	0	14.3066	14.0973	0	0	15.009	13.8412	12.2671	15.2631	9.93951	0.00150921	0.00970645
Q7Z5R6	APBB1IP	12.4503	11.9454	11.7306	12.3833	0	9.70191	14.2033	14.6063	14.2994	14.5566	14.7229	14.5595	13.5327	14.8109	13.9906	13.9663	12.1991	14.2778	14.4768	15.2434	14.0599	13.7429	14.4664	14.2185	0.00201027	0.0211507	13.7792	12.5762	14.0212	15.5668	14.3078	14.0085	14.158	13.09	13.9385	12.1064	12.3378	13.425	0	0	13.005	12.1474	11.6624	12.5441	13.3443	10.0572	0.0131801	0.0492882
P18031	PTPN1	0	11.8026	0	0	11.832	4.72693	12.4368	13.6851	14.4373	14.2731	14.13	12.5603	12.6086	13.5325	12.6252	15.2211	11.742	0	13.4931	12.713	11.1639	13.0752	10.5344	12.2489	0.00207784	0.0217901	0	0	9.6515	11.0705	10.9053	12.3747	0	0	5.50025	9.07207	10.5868	0	0	0	0	13.6072	13.302	12.1964	0	5.87645	0.131723	0.257926
Q96GX9	APIP	13.5156	13.8585	13.2446	12.9456	13.2687	13.3666	14.2902	14.6245	13.7066	14.5888	14.3976	13.9003	13.9363	14.3691	14.9194	14.5619	12.9678	14.1604	14.5691	15.0147	14.262	13.4708	14.457	14.2468	0.00211023	0.0220578	14.1031	13.9118	14.124	15.7149	14.3842	14.8012	13.4955	13.3089	14.2304	14.0423	12.915	13.438	12.8432	13.5522	13.0045	13.2728	13.3973	12.8774	13.0984	13.2441	0.000341992	0.00312664
P15311	EZR	14.371	14.2356	15.5826	14.6937	14.6348	14.7035	13.0506	13.5442	13.6038	14.1308	13.8455	13.5749	14.3697	14.3004	12.7082	13.3536	13.2348	14.7576	13.9319	13.8229	14.4184	13.6693	13.389	13.7474	0.00211579	0.0220441	13.2347	13.9911	13.6347	13.7301	13.8813	14.3168	14.7226	13.642	13.8942	13.6398	13.5019	14.5189	12.5603	14.4114	14.2089	14.2242	14.2577	13.6767	14.2895	13.9289	0.939174	0.962745
P61313	RPL15	14.1053	13.503	14.6116	13.2531	13.2476	13.7441	14.4887	14.3413	13.9845	14.3028	15.0142	14.1249	14.8926	14.5087	14.3414	14.704	14.8397	15.2465	14.458	15.0202	13.8887	14.1877	14.5985	14.526	0.00212117	0.0220286	14.5187	14.1319	15.0309	11.6091	14.4951	14.5844	15.0949	14.7329	14.2747	14.3739	14.799	14.4664	15.0711	14.4917	16.0531	14.4233	13.6734	13.5068	14.242	14.5101	0.492982	0.636204
P62993	GRB2	14.5399	14.7812	15.1526	14.1593	13.6614	14.4589	15.382	15.4535	15.314	15.2354	15.3557	15.0329	15.0868	15.258	14.76	14.8331	14.2965	15.3784	15.3152	15.4399	14.9236	15.0818	15.0176	15.1273	0.0021273	0.0220209	14.5719	14.3994	14.671	15.096	15.0433	14.7322	15.1582	13.9675	14.7049	14.7904	14.3599	14.621	13.8451	14.5892	13.25	14.194	14.7562	14.9744	14.3202	14.37	0.00362901	0.0188027
P30050	RPL12	14.4788	14.3694	14.8987	14.5638	13.684	14.3989	14.8463	15.8443	15.2276	15.2435	16.0716	14.4823	14.5576	15.1831	15.6223	15.6515	15.9005	16.6446	15.5818	15.6562	14.4448	15.3147	15.9175	15.4229	0.00222519	0.0229602	15.5847	14.7877	15.8789	13.8904	15.399	15.5753	16.4278	13.5148	15.1323	15.1687	15.2468	15.847	15.3799	15.8518	16.2227	14.9364	14.5395	14.3848	15.0871	15.2665	0.735659	0.80812
A6NDG6	PGP	0	11.7853	12.2613	12.8354	11.9248	9.76133	12.9676	15.2222	15.6785	15.736	15.1207	13.5062	14.8547	15.2401	15.4511	15.4679	13.4764	14.2267	13.674	13.1134	15.3463	13.6694	12.6831	14.4373	0.0022471	0.023112	13.1088	12.1244	12.47	16.6204	13.3994	14.6289	12.371	13.1594	13.4853	15.3888	12.6305	12.2802	11.7172	12.4971	12.6403	0	12.0736	12.7847	12.2491	11.4261	0.0998674	0.212362
Q99733	NAP1L4	13.3808	13.7961	13.4114	14.0594	14.5635	13.8422	14.8721	14.8789	15.2758	14.6912	14.4484	13.6514	14.2913	15.0119	13.804	14.6233	14.4172	14.7293	14.7189	15.3111	15.0899	14.8246	14.5566	14.6586	0.00226942	0.023267	14.8994	14.4433	14.7191	15.2522	14.326	14.858	15.2499	14.4947	14.7803	14.9478	14.8015	14.7175	14.9368	14.0659	15.4332	15.1637	14.9888	14.4558	14.1816	14.7693	0.256429	0.412728
Q14315	FLNC	16.2353	16.6614	16.5507	16.0292	16.1801	16.3313	15.144	14.8739	14.8884	15.5337	15.6287	15.2068	15.1758	15.3227	15.5176	15.5577	16.3054	16.3019	15.195	16.0432	14.4972	16.2113	15.7248	15.4781	0.00237389	0.0242606	15.2214	15.9456	15.949	14.3487	15.264	15.9879	18.2405	16.0441	15.8752	15.6055	15.1493	14.9557	15.3997	15.3215	16.3481	16.4351	16.1464	16.0853	16.0598	15.7506	0.925069	0.953257
Q9H082	RAB33B	17.4543	17.7093	18.404	17.1888	18.475	17.8463	16.5614	16.7908	16.8671	17.437	17.7054	16.8678	17.2412	16.5211	17.4578	17.541	17.7289	17.0958	16.6627	17.1894	16.4947	16.4643	16.6775	17.0179	0.00239031	0.0243508	16.4492	17.8102	17.1412	17.7274	17.2417	17.6076	16.6147	16.9736	17.1957	17.6004	17.8214	16.734	16.9015	17.8842	16.8851	18.1596	18.0261	18.3857	18.1771	17.6575	0.033747	0.0988119
O75781	PALM	15.6439	15.924	16.8471	15.9066	15.6919	16.0027	0	0	0	0	0	13.6257	14.1328	0	0	0	15.0039	0	13.0564	0	12.7039	0	16.006	4.97227	0.00239734	0.0243451	16.3941	15.0709	15.5691	16.6068	16.6656	16.8661	15.0535	16.883	16.1386	15.2207	0	13.9707	15.3924	15.233	0	13.0786	14.7063	14.1896	15.0871	11.6878	0.482012	0.626784
P10768	ESD	16.3793	16.5641	16.6169	15.8677	16.7839	16.4424	15.8783	16.0063	15.9307	15.6789	15.5713	16.3034	16.1878	15.8003	15.6639	16.4085	16.3277	16.0509	15.9528	15.5176	15.8196	15.802	16.1008	15.9412	0.00245304	0.0248322	16.0408	16.0924	15.9481	17.3129	16.1674	16.6554	16.5485	16.4473	16.4016	15.8447	15.0414	15.6187	15.1902	16.3235	16.0474	16.4078	16.2408	15.7691	16.1148	15.8599	0.0671952	0.16132
P46108	CRK	14.8829	15.165	15.3588	14.4351	15.511	15.0706	13.9013	14.2713	14.8335	14.1023	14.5737	14.0016	14.2237	13.5054	14.8938	14.9959	14.2256	13.5911	13.8863	13.8461	14.7139	14.7382	14.3851	14.2758	0.00251229	0.025352	14.1485	15.7003	13.8771	15.3338	14.3512	15.2419	14.3351	14.5127	14.6876	13.866	13.8214	14.1844	13.316	14.6675	13.7942	14.831	14.0693	14.1588	14.889	14.1598	0.090236	0.198179
O14933	UBE2L6	14.3822	13.0391	13.7393	13.3558	12.2377	13.3508	14.006	14.3563	14.4768	14.3779	14.14	14.1203	13.8184	13.917	14.7002	13.5044	14.0087	14.9706	14.2753	14.8545	14.037	14.7028	13.798	14.2391	0.00262703	0.0264268	14.152	13.8505	13.4772	14.6793	14.0241	14.3508	14.7637	13.4237	14.0901	14.3573	13.4565	14.4966	13.6879	14.6375	13.8914	13.4461	14.2866	14.1252	0	12.6385	0.0909006	0.19936
Q9BQ69	MACROD1	11.0602	14.057	13.8382	14.1379	12.2128	13.0612	0	0	0	0	9.83031	12.4254	10.5272	0	12.4146	12.0326	0	0	11.989	0	0	0	0	4.07171	0.00263849	0.0264591	12.3238	11.5041	0	0	10.9401	0	11.6349	12.6259	7.3786	12.0406	11.5566	0	0	0	0	12.6743	0	0	12.5584	4.88299	0.494391	0.637466
P60983	GMFB	15.7257	14.5329	15.9784	15.1025	16.1436	15.4966	14.3741	13.8951	14.3508	14.5711	14.4826	15.0415	15.099	13.6591	14.6871	15.237	15.2417	14.181	15.0301	14.3948	14.9017	14.5916	14.7569	14.6174	0.0026544	0.0265357	14.9901	15.4528	14.8667	16.0513	14.7637	15.2471	14.911	15.4576	15.2175	14.1649	15.1319	15.0313	13.5296	15.3971	15.2291	14.0245	14.793	15.1675	14.7163	14.7185	0.354507	0.510496
Q8N4X5	AFAP1L2	13.3434	12.8296	13.9246	13.1692	12.8593	13.2252	12.1061	10.8002	11.636	0	0	0	0	0	0	0	11.7765	0	0	0	12.6197	0	11.8149	4.16197	0.00270885	0.026996	11.8702	13.2569	12.7221	12.0729	13.126	12.4945	14.7122	12.9676	12.9028	0	0	0	0	0	0	0	0	0	0	0	0.000262542	0.00253281
Q9Y3C8	UFC1	14.066	13.6731	14.4275	13.366	14.5179	14.0101	14.3772	14.8268	14.5238	14.6284	14.9465	15.0005	14.9952	14.8301	14.5915	15.5068	16.2417	15.268	14.455	15.8995	15.0064	14.4121	14.3217	14.9313	0.00279243	0.0277427	14.9843	14.883	14.7479	15.0563	15.3742	15.2965	15.3219	15.5132	15.1472	14.897	14.8011	15.2854	15.2445	14.3104	15.3539	14.9872	14.7683	14.6677	14.9517	14.9267	0.650136	0.74379
Q00535	CDK5	12.8887	13.3286	0	12.401	0	7.72366	13.2002	13.3074	13.3002	13.6484	13.0324	11.2299	13.0846	13.1282	14.0904	12.9531	14.0721	13.7763	14.0665	13.9329	13.462	13.4349	12.3868	13.3004	0.00280899	0.0278211	13.2926	0	0	10.9979	13.3655	13.0078	0	0	6.33297	12.6953	0	0	12.7895	0	12.5727	0	0	0	12.9134	5.09708	0.0130622	0.0490222
Q14011	CIRBP	14.1529	15.3316	14.7165	14.6879	15.7262	14.923	13.8518	14.3121	13.2144	13.9057	14.5596	13.6813	14.5331	13.4982	13.8213	14.5879	15.2347	14.1979	13.6645	13.294	13.4747	13.8347	13.7898	13.968	0.00281301	0.0277752	14.0827	14.8544	14.0926	16.141	13.4078	14.4438	14.6952	13.6416	14.4199	13.7868	12.0514	14.392	13.208	14.1608	14.6547	12.5871	15.7328	15.3844	13.2531	13.9211	0.299744	0.460076
Q9P2E9	RRBP1	13.3051	13.3882	14.2684	14.4869	14.1465	13.919	13.2476	13.1592	12.6052	13.4078	12.7226	12.5273	13.0552	13.316	12.9944	13.0678	12.8734	13.8501	13.1328	13.6254	13.4744	13.8955	13.1858	13.1847	0.00283034	0.0278606	12.9818	13.8405	13.7305	12.2007	11.7985	13.3292	14.3773	13.9286	13.2734	15.1088	14.6465	15.7305	14.6456	15.5657	14.8657	15.3954	15.0721	15.3017	15.3126	15.1645	1.22935e-10	3.00744e-08
Q5JRX3	PITRM1	13.4344	13.498	12.7836	13.3366	14.0304	13.4166	13.9778	14.1157	14.4234	13.7996	13.6998	14.0758	15.0679	14.8044	14.9958	14.5603	15.1938	14.7237	14.3716	14.3392	15.3271	14.9739	12.9688	14.4364	0.00284016	0.0278718	13.053	13.5244	13.5001	14.1318	14.0304	13.1338	13.6971	13.1601	13.5288	14.0206	13.4123	14.8595	13.55	14.9803	14.135	14.1461	13.4003	14.0538	14.4564	14.1014	0.75805	0.828089
Q5TZA2	CROCC	15.8053	15.631	17.1202	16.6382	16.0013	16.2392	14.0639	14.8613	14.8797	15.2892	14.9597	14.1254	15.4226	15.8115	13.9113	14.0974	14.6274	16.663	15.9611	13.9502	15.5847	15.014	14.3412	14.9155	0.00286018	0.0279826	14.0946	15.4885	14.2038	0	14.4809	15.6474	15.7342	15.2764	13.1157	14.8239	15.065	14.8067	0	15.4848	15.6343	15.2322	15.7317	15.1518	14.787	13.6717	0.439589	0.586057
Q96FJ2	DYNLL2	16.643	16.5579	16.2815	16.1461	15.9777	16.3213	14.8325	15.6572	14.9595	15.4521	15.699	15.4544	15.6075	15.0658	15.9079	16.2024	15.828	14.7052	15.5379	16.0426	14.7901	16.176	16.0266	15.5262	0.00287237	0.0280165	15.7794	16.0495	16.0221	15.6968	15.343	16.2669	15.946	16.0017	15.8882	15.6886	14.7281	14.7812	15.1056	14.7843	13.7588	13.9953	14.1585	14.6618	15.1421	14.6804	1.93033e-06	6.82123e-05
P49419	ALDH7A1	16.1994	16.1879	16.8558	15.8378	16.6083	16.3378	14.9716	14.1519	15.2818	14.681	15.0961	14.8251	15.1204	14.3815	16.2989	16.1671	16.2287	15.9834	14.8809	15.1487	14.6746	15.6251	15.945	15.2625	0.00287348	0.0279424	16.0689	16.1848	15.9067	16.424	16.143	16.5382	17.0344	16.9864	16.4108	15.7839	14.5791	15.3026	14.4328	14.8402	0	14.8288	15.135	14.3407	15.2433	13.4486	0.0128392	0.0484164
Q13464	ROCK1	14.0678	14.1453	15.1424	14.1544	14.7733	14.4566	13.8609	13.5978	13.7272	14.1949	14.0299	13.7464	13.6056	13.3445	13.3497	13.6072	13.5899	13.677	13.6752	14.9925	13.6311	13.8057	13.5354	13.763	0.00288706	0.0279896	13.7649	13.9156	13.9379	0	13.8798	14.3402	14.3769	14.6435	12.3574	13.3866	13.3983	14.0244	12.4283	14.278	13.9425	13.9499	14.104	14.0617	14.1185	13.7692	0.751471	0.82233
Q9BWD1	ACAT2	12.7375	13.6433	14.3565	13.6483	13.1463	13.5064	13.8606	14.4252	14.3642	14.5267	15.1834	14.6058	13.4325	14.072	14.2206	14.3086	13.9931	14.8179	14.4627	14.6001	13.7546	14.2554	14.1844	14.2981	0.00293037	0.0283239	14.1745	13.7477	13.9684	15.7948	14.3911	14.1567	14.4065	14.0389	14.3348	13.4644	13.3016	14.2745	13.7325	12.903	13.6275	13.4244	14.0313	13.1052	13.5039	13.5368	0.00257846	0.0145327
P05388	RPLP0	14.0134	13.796	14.7556	14.1162	13.7173	14.0797	14.2521	14.677	14.2912	14.9922	15.5986	14.1184	14.5109	15.4398	14.8732	15.1738	15.3668	15.1147	15.0695	15.0049	14.3604	14.7707	14.5161	14.8312	0.00297323	0.028652	14.4026	14.258	15.5485	13.0824	14.882	15.0774	14.2191	13.9448	14.4269	14.9981	15.5755	14.893	15.1318	14.8775	15.5176	14.9255	14.3861	14.1124	14.6344	14.9052	0.145691	0.275857
P55036	PSMD4	15.1795	15.0278	15.0545	14.8995	15.005	15.0333	15.3083	15.4373	15.5895	15.3464	15.0181	15.6187	15.2171	14.985	15.7078	15.6431	15.5029	15.3725	15.2191	15.1928	15.3249	15.295	15.6711	15.3794	0.00300352	0.0288571	15.03	15.0143	14.713	15.8697	15.4822	15.1866	16.2428	15.0512	15.3237	15.6862	14.6478	15.4362	14.9804	15.3042	15.029	14.5008	15.0308	14.8036	14.8835	15.0302	0.0295832	0.089118
O75663	TIPRL	14.9169	14.5308	14.0796	0	0	8.70546	14.9522	14.5815	14.3754	14.6286	13.6928	15.13	14.6825	14.907	14.9939	14.9409	15.8926	15.2272	14.6307	16.0406	14.9882	14.6254	14.3695	14.8623	0.00303912	0.0291121	14.4125	0	14.5448	14.9644	14.2933	14.5399	15.8921	14.742	12.9236	14.131	14.9351	14.9519	15.2383	13.1374	15.3784	0	0	0	0	8.77721	0.0273157	0.0838127
Q9H0U4	RAB1B	16.5332	16.9061	17.4156	16.5193	17.3233	16.9395	15.9206	16.2189	16.6564	16.3494	16.7482	16.3608	16.4062	16.4476	16.5651	17.1435	16.4121	16.1253	16.1233	16.5492	16.1988	16.3038	16.148	16.3928	0.00307777	0.0293945	16.0819	16.6013	16.3987	17.1397	16.2417	16.4628	16.4362	16.1571	16.4399	16.6354	16.6184	16.2523	16.0204	17.046	17.4682	17.3441	17.0235	17.333	17.3314	16.9072	0.00862104	0.0367886
Q9NRG0	CHRAC1	14.2414	12.9743	13.2336	12.9018	0	10.6702	16.2157	15.9717	15.254	15.5841	15.7344	14.8709	15.2408	15.6167	13.9947	13.6868	14.6433	15.5853	15.7604	16.8164	15.4843	15.8303	15.3082	15.3881	0.00315379	0.0300312	15.2413	0	14.5568	15.4927	14.2226	14.7491	15.2179	0	11.1851	13.85	14.3121	13.857	14.7422	0	14.887	13.9948	15.2791	15.1324	0	11.6055	0.315806	0.472484
Q9Y2V2	CARHSP1	13.372	14.8048	14.7465	14.0721	14.5962	14.3183	15.3558	15.3685	15.2693	15.6611	15.6551	15.5924	15.0074	14.6155	14.8994	14.9306	14.42	14.9842	15.4318	15.8134	14.6253	14.6351	14.7674	15.1195	0.00323679	0.0307303	14.9072	14.6191	14.292	16.3822	15.4572	15.5365	15.2513	13.9242	15.0462	13.5772	13.5224	13.3607	13.1563	14.8341	14.9683	14.5937	14.6373	14.0084	14.3438	14.1002	0.000584714	0.00465551
O75608	LYPLA1	14.6511	15.8204	15.6837	14.3959	15.3944	15.1891	14.2148	13.936	14.1571	13.5765	13.9938	14.7022	14.4464	13.3563	14.4151	14.1277	15.3298	15.0109	14.0452	14.564	14.8057	14.3216	13.8929	14.288	0.00324859	0.0307514	14.6219	14.8919	14.2958	15.3799	14.4098	14.9476	15.2348	14.9766	14.8448	15.2658	15.2793	15.8929	15.4837	15.2042	16.4203	16.7098	15.8533	14.9007	15.0125	15.6023	4.30047e-05	0.000656326
Q7RTV0	PHF5A	14.3532	14.1639	13.7149	13.6819	13.6336	13.9095	15.0831	14.9551	14.941	14.5907	14.8262	14.6087	14.1575	15.3461	14.1377	14.5726	13.3346	14.6644	15.3745	15.4572	14.649	15.372	15.1632	14.7785	0.00327547	0.0309147	14.3992	13.673	15.1064	12.8268	14.6242	15.0319	14.3805	13.7165	14.2198	14.3332	14.7092	13.059	13.4454	12.5184	12.0505	14.1974	13.5397	13.6773	0	12.153	0.00603089	0.0278486
Q8WU79	SMAP2	0	0	0	10.2249	0	2.04497	13.5562	13.2199	12.8312	12.5794	12.5782	12.3858	0	13.4638	11.6143	11.0783	11.7515	0	12.7576	0	12.9521	13.8157	12.6684	10.4266	0.00328246	0.0308898	12.7946	12.1401	12.408	13.2782	13.0722	0	12.7507	0	9.55547	12.2507	0	12.1081	11.2689	0	0	13.2105	12.6753	13.0957	10.5513	8.51605	0.896916	0.933731
Q00534	CDK6	0	12.2383	11.9956	10.9623	12.8831	9.61588	14.4107	14.5179	14.2926	14.0019	14.3645	14.375	13.4909	13.8934	12.9593	13.0934	11.988	13.1537	13.9731	14.2482	14.061	15.1373	14.0203	13.8812	0.00329507	0.0309177	13.8941	11.0297	13.4761	14.8619	13.3574	14.3591	14.7483	0	11.9658	0	0	11.5716	10.3696	0	12.0001	0	0	0	0	3.39413	3.49688e-07	1.92942e-05
Q00341	HDLBP	14.5815	14.593	13.4373	14.4017	15.4037	14.4834	13.9269	13.2123	13.1691	13.1847	13.1195	13.4728	13.6491	13.3901	13.1361	13.8662	14.0756	13.3918	13.6735	14.5007	14.0955	14.37	13.388	13.6248	0.00330448	0.0309157	13.6327	14.2901	14.2288	12.756	12.7233	14.2193	14.0895	14.2955	13.7794	14.2716	14.7908	14.9415	14.5083	15.8786	15.6703	14.8467	14.3933	14.898	14.5264	14.8726	2.10449e-05	0.000389331
Q9BYT8	NLN	12.1744	13.1764	14.1714	13.7652	0	10.6575	0	11.9364	0	0	0	0	0	0	0	0	0	0	0	0	12.3123	0	12.1776	2.14272	0.00342295	0.031931	0	0	0	0	0	0	0	0	0	12.9271	0	12.4695	13.1645	0	0	0	0	0	0	3.8561	0.679671	0.767528
P30566	ADSL	12.8942	12.2027	11.9854	11.7146	0	9.75938	14.0701	13.6186	14.2372	14.451	14.095	14.0946	13.3719	14.1548	13.7017	13.9202	13.7671	14.2722	13.8247	13.867	13.7548	13.7459	13.5173	13.9097	0.00345948	0.0321782	13.8699	12.6847	13.4993	15.0483	14.1375	13.8881	14.6852	0	12.2266	13.366	13.1108	13.6558	13.2233	13.3935	14.2218	13.5237	13.6475	13.7015	12.1147	13.3959	0.584515	0.690311
Q9UMD9	COL17A1	17.0875	0	15.7235	0	16.1955	9.80131	0	0	0	0	0	0	0	0	0	0	0	0	0	0	0	0	15.7522	0.926599	0.00347662	0.0322441	16.0504	15.5346	15.5052	17.0721	0	16.2663	16.132	0	12.0701	0	0	0	0	0	0	0	0	0	0	0	0.0357098	0.102268
Q7L5N1	COPS6	14.2894	13.9772	14.7307	14.2556	14.9925	14.4491	13.7576	13.6669	13.8587	13.5378	14.2445	13.9571	13.7144	13.7154	13.764	13.9577	13.9781	13.0972	13.8532	14.5095	14.328	14.0844	13.366	13.8465	0.00347979	0.0321805	13.6626	14.5403	13.8179	14.0263	14.0604	13.9843	12.6633	13.3602	13.7644	13.7524	12.924	13.9756	14.2638	0	0	13.1999	13.8823	14.4173	0	9.64152	0.00094295	0.00684891
O95831	AIFM1	13.9681	13.0671	12.7187	13.5503	12.9337	13.2476	13.8811	13.4667	13.8058	14.2103	13.7485	13.8994	14.392	14.0389	14.1537	14.3766	13.5233	15.0031	14.0476	14.0458	14.5838	13.5533	13.3225	14.0031	0.00351986	0.0324576	13.2655	12.1213	13.1053	13.5189	13.5836	12.5098	14.1587	13.7131	13.247	13.0231	14.2906	13.5628	13.4539	12.7958	14.0574	14.3305	13.8462	13.4765	12.8946	13.5731	0.647794	0.742461
Q9Y3E1	HDGFL3	12.8154	12.3816	13.7902	13.573	14.6346	13.439	0	0	0	0	0	0	0	12.6475	0	0	12.6301	12.3697	0	0	12.7529	11.9061	11.2591	4.32737	0.0035599	0.0327327	12.1928	12.3361	12.476	11.8403	11.7462	0	12.6081	12.9524	10.769	11.588	12.7151	12.6484	0	13.7922	0	0	13.0481	13.5517	16.911	9.42544	0.430022	0.576971
P51114	FXR1	0	13.3887	0	0	13.3662	5.35099	14.365	13.3282	13.2049	13.2076	13.4677	14.8619	13.7372	13.271	0	13.332	13.6309	11.3284	13.7693	14.61	14.6769	14.3629	13.7492	12.8767	0.00356604	0.0326955	13.2709	12.9442	14.6204	0	0	12.7107	11.4603	0	8.12582	13.3795	0	13.3287	13.8723	0	0	13.4235	13.1985	0	0	6.72025	0.115143	0.236684
P68400	CSNK2A1	13.6297	13.9703	13.5174	13.6137	13.5036	13.6469	14.3427	14.1998	14.3987	14.2089	14.3368	13.6745	13.71	14.038	13.8662	13.9406	14.052	13.8387	13.8751	14.6283	13.8209	14.4923	14.1949	14.0952	0.00358813	0.0328043	13.9796	13.7281	13.9372	14.2142	13.7307	13.8381	14.2699	13.7246	13.9278	13.8704	13.8887	13.1424	14.0473	13.1869	14.1502	14.2149	13.7958	13.516	14.6177	13.843	0.295424	0.455222
P04053	DNTT	0	0	0	0	0	0	13.7127	13.5091	12.4175	12.7748	13.9303	12.5675	0	13.7784	0	0	0	13.436	13.4033	14.4215	13.0274	0	13.6381	9.44804	0.00363465	0.0331352	13.0405	0	12.5591	12.3159	0	13.0574	0	0	6.37161	0	0	0	0	0	0	0	0	0	0	0	0.00217813	0.0128281
P29016	CD1B	0	0	0	0	0	0	14.9572	15.0727	14.9714	14.3582	14.8321	13.38	13.7745	14.5514	0	13.3499	0	0	15.0424	14.1582	0	0	13.4364	10.1108	0.00364955	0.0331768	13.1604	0	13.2151	14.9458	12.7547	0	0	0	6.7595	0	0	0	0	0	0	0	0	0	0	0	0.0022028	0.0129368
P02790	HPX	16.5062	17.1622	16.4468	16.3987	18.0454	16.9119	15.7837	16.2869	15.8844	15.8266	16.5635	16.2233	16.9263	16.2286	15.9697	16.3709	16.197	15.7256	15.8127	16.0652	15.7281	16.8622	15.5839	16.1199	0.00366735	0.0332444	15.5304	17.1504	16.0397	17.1473	16.4578	16.655	16.887	17.2263	16.6367	16.6044	18.5339	16.8262	17.6397	18.7423	18.3911	17.9061	17.4725	18.8742	20.0153	18.1006	1.07574e-07	8.67491e-06
P31937	HIBADH	14.5837	14.5997	15.0992	15.5189	15.1107	14.9824	13.7665	13.5095	14.3644	14.0344	13.8949	14.2354	14.678	13.9976	14.2499	15.267	14.4887	14.8846	14.1984	14.1415	14.4669	14.5415	14.1495	14.2864	0.00369007	0.0333562	13.5416	14.326	13.547	14.7946	14.4488	15.0427	13.423	14.9931	14.2646	14.0133	12.5424	14.5304	13.7101	13.7721	13.9562	14.6283	14.4713	13.4688	14.1051	13.9198	0.0262836	0.0815122
Q14289	PTK2B	0	0	15.0474	0	0	3.00948	13.1339	12.7457	13.3127	13.329	12.6577	13.5052	13.2624	13.1715	0	11.1743	0	12.0429	12.6578	13.4822	12.2539	11.4472	11.0049	11.1283	0.00369832	0.0333368	12.9539	0	0	13.756	12.9931	0	13.214	0	6.61462	0	0	11.2948	9.91692	0	0	0	0	0	0	2.12117	0.00449485	0.0221226
Q9Y4F1	FARP1	12.7725	14.1272	13.9239	13.6953	14.6436	13.8325	0	0	8.98959	9.56851	9.53343	0	10.2266	0	10.3578	11.1008	9.81485	0	0	0	8.01799	11.0907	12.8501	5.97355	0.00370508	0.0333042	12.4836	13.9196	13.1688	12.485	12.8317	12.3991	0	12.9619	11.2812	8.85238	0	0	0	0	0	10.684	11.0678	10.6534	0	4.12577	0.0291329	0.0880145
P23528	CFL1	16.4942	16.4552	16.5126	16.6641	17.2875	16.6827	17.7505	17.8757	17.9056	17.8246	17.8638	17.322	16.9749	17.3888	17.2679	17.4862	16.3084	17.1598	17.5668	17.6544	16.8583	17.0915	17.1457	17.3791	0.00373984	0.0335228	17.5391	17.4595	17.0932	18.5276	17.5705	17.538	18.9927	16.87	17.6988	17.3276	17.0752	17.3981	16.9261	16.8765	17.427	17.9219	17.6779	17.5536	17.0364	17.322	0.895583	0.932652
P47914	RPL29	15.9335	15.581	16.4338	15.0547	14.7417	15.5489	16.306	16.0381	15.9764	16.0037	17.2731	16.1139	16.1042	16.7698	16.8798	16.1375	16.1543	16.8782	15.8708	16.7607	16.1012	16.1302	16.2697	16.3393	0.00374613	0.0334856	15.8292	15.2515	16.3064	0	15.8877	16.3116	16.0119	14.988	13.8233	15.8914	15.4804	16.4162	17.053	15.5976	16.6029	16.2506	15.7603	15.1735	0	14.4226	0.402215	0.557746
Q53GL7	PARP10	14.4867	13.286	0	0	0	5.55453	14.3077	13.8905	14.3866	13.3598	13.479	13.9678	14.3134	13.6419	13.7306	15.1859	14.3807	0	13.3526	14.5497	13.0694	15.0091	14.3022	13.231	0.00375412	0.0334638	13.8009	13.5931	12.6722	12.8836	0	14.7634	13.3263	0	10.1299	12.3683	0	0	0	13.939	0	0	12.5605	0	0	3.88677	0.0016017	0.0101355
Q9Y228	TRAF3IP3	0	0	0	0	0	0	12.4039	12.0679	11.8556	12.3949	12.3044	0	0	12.4376	11.3072	11.9441	0	0	11.8556	12.5194	9.58789	0	11.2731	8.35009	0.00375784	0.0334042	0	0	11.5711	12.7521	0	0	0	0	3.04041	0	0	0	0	0	0	0	0	0	0	0	0.00663892	0.0298877
P62987	UBA52	0	0	0	0	0	0	10.3072	10.1265	9.24464	11.3993	10.9235	0	9.35238	10.565	8.84857	8.8751	10.0876	0	0	9.73289	9.91862	0	0	7.02242	0.00382356	0.0338945	8.98421	0	10.6037	0	0	9.63859	0	0	3.65332	9.86455	0	10.9491	10.7869	10.4823	0	0	0	0	11.5766	5.36595	0.829761	0.881025
Q9NVI1	FANCI	0	0	0	0	0	0	11.0258	11.5779	10.8214	11.7085	11.6684	9.74191	0	11.0987	9.73984	10.1256	0	0	9.44296	11.9441	0	0	10.6955	7.62297	0.00382641	0.0338263	11.5224	0	10.0828	9.29477	12.3731	9.28025	0	0	6.56917	0	0	0	0	0	0	0	0	0	0	0	0.00123449	0.00839099
O94760	DDAH1	0	14.4257	13.1842	0	14.4338	8.40873	0	0	0	0	0	0	0	0	0	0	0	0	0	0	0	0	13.843	0.814294	0.00384093	0.0338614	13.9943	14.4001	14.1566	0	0	13.6884	15.1634	15.0982	10.8126	15.0032	14.2671	14.8799	0	13.3075	0	15.1869	0	13.8083	0	8.64529	0.134822	0.261093
P29017	CD1C	0	0	0	0	0	0	0	14.7591	13.809	14.1497	14.5011	0	12.7932	14.9489	13.1371	0	0	15.7874	13.6575	14.4909	12.7592	0	11.6548	9.79106	0.00384459	0.0338008	12.5608	0	13.7972	11.1507	0	11.7354	0	0	6.15551	0	0	12.4582	0	0	0	0	0	0	0	1.24582	0.0141488	0.0525981
Q03154	ACY1	14.1399	14.2057	14.833	14.0195	15.1553	14.4707	10.2283	12.3314	10.75	10.822	12.5084	13.7472	11.7106	11.1662	13.8371	14.4157	14.18	13.6511	13.1941	9.2738	10.7615	9.44238	10.0641	11.8873	0.0038899	0.0341057	12.0614	13.9104	13.1287	12.5147	0	12.9271	12.8456	12.8882	11.2845	14.3048	0	13.5909	13.8731	14.0003	0	15.4282	14.1185	13.9747	13.1869	11.2477	0.516368	0.65748
P07910	HNRNPC	15.6694	16.6536	16.495	16.1954	16.7403	16.3507	17.7538	17.4589	17.5261	17.2672	17.5722	17.0471	17.4991	17.8043	16.538	16.8303	15.6185	18.1682	17.3459	17.6633	16.8068	17.335	17.544	17.2811	0.00389341	0.0340435	17.0604	16.0564	17.5567	18.0686	17.0452	16.8756	17.3224	15.8757	16.9826	15.591	16.9305	16.9182	16.7268	15.7878	16.9157	17.4718	16.948	16.4941	14.9381	16.4722	0.0317192	0.0943774
Q5TDH0	DDI2	14.4839	14.0883	14.1818	14.0584	14.9534	14.3532	13.1972	14.0671	14.2666	13.8829	14.1388	13.9959	13.6444	13.9481	13.5472	14.1884	13.5642	13.8668	13.4535	14.0834	13.5878	13.9681	13.3943	13.8114	0.00391738	0.03416	13.3655	14.6057	13.9341	14.6476	14.3444	14.2632	15.979	13.3957	14.3169	13.9417	13.4668	13.1666	14.4024	12.9522	14.2615	15.1512	13.9867	14.7756	13.6218	13.9727	0.769617	0.838104
P34897	SHMT2	14.1516	14.6484	13.7965	14.0703	13.6481	14.063	14.7371	14.9307	14.5742	14.6397	14.8407	14.6624	14.4693	14.5378	14.5813	14.7724	14.1463	14.5705	14.5098	15.1815	13.9282	14.8364	14.1975	14.5951	0.00392136	0.034102	13.9407	13.7844	13.8632	14.5566	14.1393	14.3812	14.303	12.8306	13.9749	15.5818	15.4529	14.4061	15.9209	14.0091	15.5912	16.2273	15.6876	14.693	13.8193	15.1389	0.000603067	0.00474162
P04075	ALDOA	16.5705	16.3088	16.8082	15.8661	16.0221	16.3151	16.9376	17.0288	17.6786	17.3802	17.4647	17.762	17.3252	16.9495	17.8359	18.0411	17.3585	17.4392	17.0957	17.5481	16.8564	16.0831	15.8662	17.2147	0.00392682	0.0340572	15.9705	16.5115	15.5297	17.1448	16.4133	16.5796	17.0778	15.9214	16.3936	17.157	16.1568	17.1728	17.6655	16.5391	16.6528	17.5381	16.4783	16.6331	15.8143	16.7808	0.789208	0.851186
Q6NVY1	HIBCH	15.3518	15.2336	14.1571	14.6949	15.25	14.9375	13.8571	13.8951	13.9944	13.1244	12.9757	14.1884	14.2225	14.4887	13.2818	13.3851	14.5014	14.7493	13.7456	14.3751	15.05	14.3956	13.4886	13.9835	0.00393367	0.0340247	14.0857	13.5801	13.5029	13.6923	13.6435	14.8258	14.3974	14.0282	13.9695	13.8778	12.9534	13.9933	14.2455	14.0394	13.2609	15.9725	15.3046	15.3107	14.0932	14.3051	0.534135	0.672749
P35579	MYH9	14.2976	15.3224	14.4674	14.3947	14.1335	14.5231	12.9757	13.1662	13.1872	13.0657	13.2375	12.6889	13.4851	13.8482	13.4843	13.206	14.5473	15.0469	13.9241	14.2989	13.3527	13.6337	13.3319	13.5577	0.00394236	0.0340081	13.0925	14.2017	14.0222	14.3484	13.0784	13.8071	14.2022	14.6624	13.9269	14.8078	14.7995	14.8839	14.3818	16.044	15.9222	15.5315	14.7664	15.3561	14.7588	15.1252	2.07934e-06	7.18628e-05
O75506	HSBP1	13.2263	13.315	13.3609	12.8956	13.7179	13.3032	0	11.601	0	0	0	0	12.2712	0	12.4039	12.082	0	12.9578	0	0	0	0	12.3527	4.33345	0.00396029	0.0340713	0	12.8002	10.2541	13.1127	0	0	0	0	4.52087	0	0	0	0	0	0	13.1947	12.7514	11.6299	0	3.75759	0.365134	0.521028
P21333	FLNA	16.0864	15.5517	16.2276	15.5736	15.5318	15.7942	14.6926	14.2571	14.7159	14.9096	14.9708	15.2733	15.5044	15.2041	15.2826	15.1295	16.2031	15.472	14.8291	15.1451	15.0888	15.4352	14.8653	15.1164	0.0039979	0.0343028	14.6492	15.4244	15.2221	13.3558	14.5466	14.9724	16.5334	15.638	15.0427	15.1441	15.9156	15.5019	15.6758	16.215	16.7738	16.7279	15.9879	16.0895	16.5818	16.0613	0.000453157	0.0039046
Q13131	PRKAA1	14.3728	13.6106	13.5551	13.2878	13.5445	13.6742	13.8342	14.1553	14.3746	13.9794	14.2665	14.4854	14.4957	13.7137	14.5066	14.8737	14.7061	14.1735	13.884	14.6331	14.4853	14.9969	13.8114	14.3162	0.0040703	0.0348309	13.8266	13.3812	13.679	13.0974	13.8711	14.0891	14.3822	13.933	13.7825	14.035	11.3488	13.9286	13.8772	14.0659	14.3199	13.1624	13.7654	12.9045	13.5219	13.4929	0.0117631	0.045006
P43243	MATR3	13.9204	13.95	13.6221	13.9869	13.5224	13.8004	15.1427	14.5928	14.3721	14.3078	14.7837	14.272	14.68	15.1868	13.7884	13.9477	13.728	15.3888	14.7967	15.3796	14.1425	15.3575	14.7657	14.6255	0.00412191	0.0351788	14.3977	13.0642	14.6995	14.3493	13.7055	13.8542	13.702	13.9509	13.9654	13.4034	14.3561	14.1905	14.0542	14.211	14.7072	15.1724	14.3572	14.0539	11.2599	13.9766	0.222812	0.374529
P14151	SELL	8.86643	0	0	9.79535	0	3.73236	13.4179	13.9374	14.3126	11.0793	13.6095	9.53784	12.7652	13.5678	12.1229	0	11.2319	0	13.2619	12.9605	12.1094	14.0286	13.0684	11.2359	0.00412474	0.0351095	0	11.4119	0	14.3223	13.0539	12.7226	13.216	9.53233	9.2824	10.1221	12.4192	10.715	0	13.6787	0	0	0	13.7619	13.0546	7.37515	0.325028	0.481268
Q9BQS8	FYCO1	11.2679	11.2054	0	11.197	11.3333	9.0007	0	0	0	0	0	0	0	0	0	0	11.0594	0	0	0	0	10.0899	10.5281	1.86338	0.0041945	0.0356089	11.8973	0	0	0	0	0	0	12.0617	2.99489	0	11.4135	0	0	0	0	0	0	0	0	1.14135	0.222565	0.374494
O15294	OGT	0	0	0	0	11.2215	2.24431	13.5809	12.8742	12.5739	12.7582	12.7887	14.4449	12.0532	12.618	0	0	16.4102	0	12.2264	12.8574	13.8447	12.3406	12.2067	10.7987	0.00423151	0.0358283	0	10.9946	17.6676	0	11.8931	14.0316	0	0	6.82336	0	0	0	0	0	17.7624	0	11.6494	0	0	2.94118	0.0298064	0.0897043
P01625	P01625	0	0	11.1795	12.6083	15.6096	7.87949	0	0	0	0	0	0	12.9869	0	0	0	0	0	0	0	0	0	0	0.763933	0.00423613	0.035773	0	13.9112	0	0	0	0	0	13.5074	3.42733	0	14.3249	14.0171	14.207	15.5331	15.2782	14.3653	16.9743	17.254	18.0237	13.9978	1.13389e-06	4.45761e-05
Q9H6S3	EPS8L2	13.945	13.2617	13	0	13.2178	10.6849	0	0	0	0	0	0	0	0	12.5774	0	12.8132	0	12.3902	0	0	0	0	2.2224	0.00433752	0.0365331	0	12.7079	11.7425	0	0	0	0	12.1689	4.57742	12.462	0	11.0555	12.3046	0	12.0597	12.6012	0	0	0	6.04829	0.434593	0.581367
P11277	SPTB	0	13.0077	12.5926	0	0	5.12006	0	0	0	0	0	0	0	0	0	0	0	0	0	0	0	0	0	0	0.00440347	0.0369914	0	0	0	0	0	0	0	0	0	0	0	0	0	0	0	0	0	0	0	0	0.415285	0.564603
Q07065	CKAP4	11.097	0	0	11.5612	0	4.53163	0	0	0	0	0	0	0	0	0	0	0	0	0	0	0	0	0	0	0.00440768	0.0369302	0	0	0	0	0	0	0	11.8062	1.47578	0	13.2081	12.9041	11.8713	13.8675	0	13.4204	13.3133	12.3211	0	9.09058	1.25102e-05	0.000255736
P18206	VCL	14.9738	15.0084	15.5399	15.1303	15.4637	15.2232	13.6944	13.4133	14.215	14.3252	14.4603	14.5803	14.6118	14.1398	14.5798	15.1735	15.2848	14.9034	14.2753	14.7232	14.2437	15.1399	14.3	14.4743	0.00441038	0.0368565	14.4232	15.4198	14.7934	13.6784	14.1035	14.7584	15.5061	14.936	14.7024	14.9983	15.4552	15.1051	14.9208	15.8725	16.4735	16.6815	15.8171	15.7149	16.0032	15.7042	1.23612e-05	0.000255736
O75886	STAM2	0	12.5157	0	0	11.8708	4.8773	0	0	0	0	0	0	0	0	0	0	0	0	0	0	0	0	0	0	0.0044152	0.036801	0	0	0	0	0	0	0	0	0	0	0	0	0	0	0	0	0	0	0	0	0.415393	0.564603
Q86UX7	FERMT3	13.0868	0	13.0487	13.0469	12.6897	10.3744	15.0254	14.6448	14.3496	15.1003	14.85	13.9486	14.7293	15.5391	14.2864	14.0583	13.7759	14.1708	14.9737	16.0579	14.557	14.9777	14.7199	14.692	0.00442422	0.0367807	14.2225	13.99	14.8249	13.6307	14.656	14.4372	14.6377	13.299	14.2123	13.0272	13.2152	14.0575	12.7642	14.2177	15.1977	13.9611	13.6304	13.927	13.1951	13.7193	0.887487	0.926548
Q8NEU8	APPL2	0	0	11.6239	12.484	0	4.82158	0	0	0	0	0	0	0	0	0	0	0	0	0	0	0	0	0	0	0.00443066	0.036739	0	0	0	0	0	0	0	0	0	0	0	0	0	0	0	0	0	0	0	0	0.415534	0.564603
Q9P2X3	IMPACT	12.9539	13.402	13.5163	13.153	0	10.605	0	0	0	0	0	12.1784	13.1114	0	0	0	12.3584	0	0	0	0	0	0	2.2146	0.00446857	0.0369578	12.7765	12.801	12.6346	13.0263	0	0	0	12.6511	7.98619	13.5645	0	0	0	0	0	0	0	0	0	1.35645	0.0905954	0.198829
P31949	S100A11	15.6398	17.0743	18.178	16.5951	18.9166	17.2808	14.838	15.2347	16.3097	16.7909	17.0972	15.5698	15.4912	15.1828	16.0425	16.8097	16.7438	16.2123	15.527	16.3239	15.5746	15.1049	15.4513	15.9003	0.00446964	0.0368717	14.4574	17.6615	15.4739	16.7619	16.1431	16.7342	14.8403	15.3934	15.9332	14.8266	15.9093	14.3465	14.001	17.0158	15.0039	17.8489	17.3721	16.862	17.0237	16.021	0.774175	0.841902
Q6UX71	PLXDC2	0	11.2456	0	12.5365	0	4.75642	0	0	0	0	0	0	0	0	0	0	0	0	0	0	0	0	0	0	0.00447594	0.0368289	11.1971	0	0	0	0	0	0	0	1.39964	0	0	0	0	0	14.0154	0	0	0	0	1.40154	0.865643	0.910104
Q9UL26	RAB22A	11.737	10.297	0	0	0	4.40681	0	0	0	0	0	0	0	0	0	0	0	0	0	0	0	0	0	0	0.00451194	0.0370302	0	0	0	0	0	0	0	0	0	0	0	0	0	0	0	0	0	0	0	0	0.416275	0.564603
Q9UJU6	DBNL	14.3475	14.6511	14.7269	13.9458	14.2328	14.3808	14.6218	14.6926	14.7877	14.7524	14.8708	15.098	14.7802	14.9404	14.853	14.9146	14.2656	15.0021	14.731	15.2271	14.526	14.6338	14.6196	14.7833	0.00452392	0.0370338	14.4277	14.5416	14.503	15.6721	14.7643	14.6768	15.9334	14.2371	14.8445	14.1448	13.5363	14.4581	14.087	14.5901	14.8399	13.5584	13.9538	14.1179	14.6188	14.1905	0.000850336	0.00626836
P06132	UROD	13.8901	13.3144	12.3642	13.8914	13.8058	13.4532	14.3247	14.6003	14.4902	13.8543	14.3751	13.9228	13.6537	13.7066	14.2782	14.4835	13.676	13.8994	14.0764	13.9818	13.9097	14.2905	14.2007	14.1014	0.00455876	0.0372241	14.0844	14.2598	13.195	14.8904	12.9677	14.1295	14.6788	13.9127	14.0148	13.9368	12.9721	13.6899	14.0993	13.2251	14.3974	14.156	14.0389	13.4166	14.5178	13.845	0.51199	0.653759
Q92619	ARHGAP45	0	0	10.7361	11.3629	10.6524	6.55029	13.983	14.2989	14.3597	14.1107	14.5384	12.168	14.5078	15.1466	12.4625	0	13.6884	14.8629	14.5926	13.7006	14.6488	14.6997	13.4819	13.25	0.00456024	0.0371417	14.1114	14.4954	13.2467	12.2124	13.4502	13.482	13.6813	13.6798	13.5449	10.8592	0	12.8397	0	13.5396	0	11.5925	12.6001	12.8414	13.5956	8.78682	0.0577021	0.144026
Q9H3G5	CPVL	15.1142	14.3169	14.5735	13.4291	14.2132	14.3294	16.8415	15.3207	15.5262	14.6766	15.9109	15.3203	16.0169	16.4346	14.3668	13.6642	16.2885	16.9852	15.7103	17.2962	16.0919	17.4022	15.8615	15.8656	0.00461177	0.0374663	15.9291	12.3644	14.4121	16.1916	14.6788	15.3874	0	15.5018	13.0582	0	14.73	14.2076	0	16.5497	14.5963	14.5298	13.9226	14.5217	14.7553	11.7813	0.043358	0.116448
O75688	PPM1B	14.415	14.3037	13.6743	12.829	13.7064	13.7857	14.349	14.8906	14.1688	14.1235	14.2599	14.8886	14.4853	14.1875	14.4437	14.126	14.829	15.1709	14.2471	15.2136	14.7096	14.6748	13.9188	14.511	0.00469156	0.0380182	13.9223	14.2468	14.3815	15.064	14.9417	14.4201	14.0143	14.0366	14.3784	14.6333	12.8891	14.8027	14.5725	0	0	14.5951	14.655	14.9676	0	10.1115	0.00167557	0.0104974
Q15428	SF3A2	13.3115	12.8671	12.5991	12.3351	12.2054	12.6636	13.6593	13.6818	13.5088	13.0416	14.2034	13.5227	13.5793	13.5991	12.9538	13.2619	12.0456	13.2178	13.9341	14.386	13.3427	13.7245	13.6001	13.486	0.00470696	0.0380469	13.0088	12.3994	12.363	12.5047	13.3665	13.2995	13.5922	12.4696	12.8755	12.9139	13.1226	12.1237	12.7714	12.026	11.8629	13.2534	12.7566	12.8672	12.1275	12.5825	0.0071	0.03145
Q14126	DSG2	15.8841	14.1148	15.0294	14.1043	14.1933	14.6652	12.5438	12.6448	13.4285	10.697	12.5354	12.7931	14.5419	11.6704	12.7982	14.2559	14.4053	13.2997	11.2858	14.4182	12.08	13.5389	13.2449	12.9519	0.00473949	0.0382136	12.9527	13.5892	12.4663	14.025	13.6101	13.4252	14.2678	12.7226	13.3824	12.6657	13.3221	12.9899	12.691	11.5192	11.1095	14	13.9852	0	12.02	11.4303	0.0238315	0.076324
Q9Y2W1	THRAP3	14.6419	14.5764	13.9579	14.1614	14.4722	14.3619	15.2502	15.3672	15.2652	15.0649	15.443	14.7739	14.4598	14.8438	14.827	14.4252	14.0858	15.5534	15.246	15.2152	14.6185	15.1428	15.1667	14.9852	0.0047422	0.0381397	15.0228	14.7265	14.9259	15.3778	14.9213	14.4643	15.5489	14.6429	14.9538	14.8599	14.7183	13.8186	14.3521	14.1034	14.2193	14.8513	14.3275	14.3328	13.6499	14.3233	0.0011532	0.0080021
P50395	GDI2	15.7699	15.9314	16.0285	15.9451	16.1541	15.9658	15.7229	15.6743	15.8379	15.7317	15.8463	15.5112	15.455	15.6751	15.5011	15.6341	15.4821	15.9653	15.8139	16.0595	15.7206	15.508	15.6857	15.6956	0.00475188	0.038122	15.7744	15.8234	15.5711	16.5202	15.7154	16.221	16.3881	15.9074	15.9901	15.6422	15.8277	15.9936	15.5342	15.9598	16.1137	16.4299	15.8817	16.1245	16.1576	15.9665	0.131376	0.257926
P18124	RPL7	13.9548	14.2468	14.9535	14.3207	13.7815	14.2514	14.7607	15.0215	14.6163	15.2416	15.8576	14.4987	13.9092	15.2974	15.3594	15.0474	15.2152	15.3991	15.4568	15.0415	14.3293	14.9943	15.0042	15.003	0.00477089	0.038179	15.2518	14.5392	15.9899	13.0296	15.4273	15.5193	14.5795	14.3507	14.8359	14.9152	15.4494	15.5239	15.6477	15.297	15.5829	15.2648	14.4716	13.8287	15.0119	15.0993	0.260014	0.416155
P61254	RPL26	15.1157	14.3475	14.9813	13.5393	13.7369	14.3441	15.147	15.0617	14.2668	15.3821	15.2509	15.6932	14.1823	15.6897	15.143	15.1238	14.9531	15.879	15.0634	15.6271	14.9025	15.2596	15.3206	15.1733	0.00483253	0.0385761	15.4513	14.5039	14.4269	0	15.1902	15.4308	15.3142	14.9611	13.1598	15.5877	15.3621	16.2397	15.9837	14.397	0	14.8827	14.4492	14.2375	14.2968	13.5436	0.444535	0.591147
P27797	CALR	16.6229	16.5872	17.1213	16.9349	18.3968	17.1326	16.4806	16.5165	16.6922	16.647	16.8662	16.3413	16.4133	16.1112	16.6438	16.5871	16.0854	16.3081	16.4224	16.8269	16.2978	16.5941	16.7594	16.5055	0.00489765	0.0389989	16.4869	17.9759	16.5849	17.9744	16.9503	17.3518	16.8275	16.2978	17.0562	17.0157	16.6433	17.2066	16.5352	16.8259	16.1975	17.1833	17.6181	17.3243	16.8439	16.9394	0.337609	0.494772
P15880	RPS2	14.5069	14.347	15.1171	14.6595	14.5473	14.6356	15.5054	15.1936	15.0559	15.5286	15.7434	14.7296	14.7088	15.4013	15.3139	14.9874	15.5339	15.5662	15.7793	15.5151	14.4764	14.7552	15.2234	15.2363	0.0049625	0.0394175	15.7237	15.3111	15.9414	13.9902	15.5562	16.0143	15.4849	14.639	15.3326	15.5846	15.8397	15.9331	16.0885	15.6392	15.8354	15.5168	14.6649	14.7702	14.5774	15.445	0.152118	0.283251
Q04760	GLO1	16.4226	15.8055	15.4785	16.0823	16.8464	16.1271	15.486	15.4923	16.1518	14.7176	15.7133	14.568	15.2098	15.5346	14.3497	14.8359	15.4661	15.9727	15.7361	15.3613	15.2535	14.9813	15.6434	15.322	0.00502167	0.039789	15.6583	16.3445	15.5261	16.7682	15.516	16.1939	17.2697	16.2579	16.1918	15.5277	15.9144	14.7541	15.8209	15.972	15.497	15.7701	16.3252	16.0199	16.2086	15.781	0.686081	0.771443
Q6ZSZ5	ARHGEF18	11.1011	0	0	0	0	2.22021	12.1324	12.2687	11.9747	11.7896	12.4313	12.0522	11.8203	11.905	10.7477	0	0	0	11.7344	12.4785	11.7649	12.1984	12.1562	9.85025	0.00507865	0.0401413	11.4596	0	11.676	0	0	11.282	0	0	4.3022	0	0	0	0	0	0	0	0	0	0	0	0.000557967	0.00453386
P60660	MYL6	16.7106	17.3513	17.0287	16.6344	17.3508	17.0152	16.6072	16.7412	16.5709	16.4932	16.5803	16.3869	16.5543	16.9156	16.2056	16.1455	16.2484	17.0406	16.2239	17.1323	16.0729	16.4399	16.2391	16.5058	0.00512737	0.0404269	15.9481	17.116	16.6672	16.7846	16.5111	16.5182	16.8378	16.5953	16.6223	17.1255	16.6396	17.1585	16.5219	17.6465	17.2377	18.0613	17.5622	17.6911	17.3041	17.2948	3.38137e-05	0.000562668
Q14353	GAMT	16.0082	14.6884	16.0669	15.5324	15.3437	15.5279	13.7609	14.1613	14.8841	13.5389	14.1161	14.4394	13.8732	13.3154	15.3057	15.1881	15.2611	14.0173	14.4658	14.5051	15.7809	12.8599	14.5765	14.3559	0.00531518	0.0418049	14.8676	14.6088	12.6521	15.1707	14.2775	14.752	14.1846	15.0092	14.4403	14.4737	0	14.0188	13.9497	0	0	14.0458	12.4716	12.8831	14.3163	9.6159	0.000221573	0.00221221
O75533	SF3B1	13.204	13.0269	13.736	13.5127	12.9617	13.2883	14.0988	13.9867	13.7941	14.05	14.2825	14.0486	13.7568	14.1931	13.3875	13.5481	12.9255	14.0596	14.2938	14.5591	13.4588	13.936	13.8727	13.8971	0.00535096	0.0419834	13.3605	12.922	13.7714	13.0795	13.3065	13.414	13.3165	12.7933	13.2455	12.9867	13.5032	13.95	12.5266	10.887	13.262	14.2368	13.3749	13.6923	0	11.842	0.0268416	0.0827206
Q5D862	FLG2	12.9023	12.5727	13.0575	12.2758	12.0529	12.5722	0	0	12.3708	0	10.945	12.6118	0	0	0	0	0	12.3443	0	12.1907	11.1283	0	0	4.21123	0.00542933	0.0424945	11.4386	11.6588	12.0985	0	12.8875	12.0283	12.7807	13.1903	10.7603	12.9689	0	12.8052	13.4853	0	0	13.4552	12.8871	13.2893	0	7.8891	0.816059	0.870002
P42685	FRK	13.1035	0	0	0	0	2.6207	14.4585	13.4275	13.6349	13.1308	13.6097	13.1074	14.4634	14.3821	0	0	14.1361	13.9651	14.1354	0	13.3799	13.7321	14.3746	11.4081	0.00544318	0.0424992	13.5835	13.8081	14.3743	0	13.3086	13.8912	0	0	8.62072	14.1276	0	13.8129	14.0393	0	0	0	0	12.783	0	5.47628	0.13837	0.265026
Q05048	CSTF1	12.1036	0	0	0	0	2.42072	13.2114	13.2891	13.5336	12.4726	13.3483	0	12.1898	13.2741	11.6276	0	0	13.2602	12.6782	12.7923	12.3631	12.934	12.4519	10.5545	0.00545687	0.0425026	11.5841	0	0	0	11.5904	11.3174	0	0	4.31148	0	13.0247	13.3654	0	0	0	12.3831	12.5932	0	0	5.13665	0.308905	0.469573
P62891	RPL39	0	0	0	0	13.0372	2.60743	13.7134	13.5051	12.7664	14.5933	15.5767	0	12.7539	0	14.097	14.2502	14.9721	15.0234	0	14.0812	11.7904	12.9403	13.9431	11.4121	0.0056797	0.0441312	14.9827	14.864	15.1797	0	14.7422	14.9458	0	13.9849	11.0874	15.0288	0	14.9993	15.1792	14.1488	14.292	15.1825	13.8838	13.8146	14.4967	13.1026	0.160225	0.295548
P23246	SFPQ	14.6512	14.8405	14.7477	14.8225	14.6537	14.7431	15.4046	15.097	15.0486	15.3184	15.5551	15.3219	15.1679	15.9497	14.9214	15.0645	14.4982	16.0378	15.5603	16.1737	15.2679	15.642	15.0083	15.3551	0.00570808	0.0442446	15.1065	14.0836	15.5353	15.2296	14.6257	15.2235	15.0759	14.4828	14.9204	14.2105	15.2781	14.8782	14.175	14.967	15.6948	16.2145	15.462	15.696	13.9407	15.0517	0.675819	0.764695
Q9UQ80	PA2G4	12.9005	12.9741	13.3834	13.966	13.4349	13.3318	14.2048	14.547	14.0935	14.6477	14.7861	12.708	13.3081	15.0327	14.7043	15.2348	13.9442	15.2569	15.2721	14.62	13.6279	14.0546	14.3285	14.3748	0.00576419	0.0445717	14.4707	13.1953	14.2275	0	14.351	14.6105	14.9033	13.6934	12.4315	14.3736	15.1057	13.9965	14.5443	14.2841	14.5965	13.9004	14.1351	14.0213	13.9594	14.2917	0.482387	0.626784
P08559	PDHA1	14.7438	14.7464	15.152	14.6068	14.0402	14.6579	12.5105	12.9718	13.3496	13.5857	13.4785	13.8315	13.5837	13.1958	14.3129	14.5716	13.9754	15.0785	13.9194	13.9934	13.9183	14.1146	13.6362	13.7663	0.00583823	0.0450358	13.5375	13.2416	13.5677	14.3435	13.5192	13.9199	14.0717	13.974	13.7719	13.3014	13.6493	14.4052	13.5531	13.487	14.3443	14.8549	13.3152	13.9805	13.1319	13.8023	0.604364	0.705248
Q9H3U1	UNC45A	12.9952	13.1966	12.3928	12.4544	12.6482	12.7374	13.3489	13.2955	13.9221	13.8908	13.9201	12.3741	13.2376	13.3288	14.8758	14.24	14.5294	13.7703	13.1937	13.9238	13.2194	13.9801	12.859	13.6417	0.00586418	0.0451275	12.4882	12.6812	12.7853	12.7379	12.8545	12.8606	14.5332	12.6558	12.9496	13.7216	11.6121	14.003	13.6707	12.4977	13.4279	13.6359	12.8914	12.8308	13.3215	13.1613	0.575185	0.682882
P62820	RAB1A	15.1779	14.9487	15.9975	15.1271	15.5293	15.3561	14.2079	14.4536	15.2937	14.9435	14.7151	14.5013	14.6266	14.3504	15.313	15.7063	14.6662	14.7379	14.4126	14.9229	14.5093	14.3898	14.2186	14.704	0.00589285	0.0452396	13.7702	14.177	13.0397	0	14.0969	15.575	14.0113	14.2209	12.3614	15.5375	14.4088	14.9638	14.5361	14.4818	14.2245	15.6913	15.1366	14.7198	15.0226	14.8723	0.442649	0.589637
O14950	MYL12	15.2633	16.0612	15.2927	15.8586	15.483	15.5918	14.1989	14.4477	14.649	14.5344	14.5576	13.8799	14.6513	15.1331	14.6355	13.9813	15.6067	16.3758	14.6755	15.0781	14.8562	14.0367	14.581	14.6987	0.00592304	0.0453629	14.187	15.8562	15.2493	14.5378	14.1827	14.5445	13.8782	15.9217	14.7947	15.8461	16.0512	16.2725	16.3365	16.9497	18.0733	16.6616	16.0057	16.2286	16.1834	16.4609	1.84698e-07	1.21016e-05
P42574	CASP3	14.4222	14.7884	14.9295	14.7313	14.7664	14.7275	15.7065	15.6744	15.6423	15.0735	15.5325	15.3683	14.6829	15.1448	15.2246	15.1211	14.4167	14.8612	15.3486	15.9822	15.5017	15.6508	15.2556	15.3052	0.0059267	0.0452828	15.0703	15.8021	15.2709	15.4647	15.4503	15.348	15.839	14.6884	15.3667	14.7089	14.3636	15.2077	14.5863	15.1528	14.1102	14.6737	14.7693	14.7252	0	13.2298	0.0225205	0.0734718
O14929	HAT1	13.931	14.0426	14.0661	13.4628	14.1828	13.937	15.2111	15.0406	15.0442	14.6232	15.0945	14.9791	14.3793	14.5143	13.9106	14.1562	13.4118	14.7875	14.9905	15.7848	14.8817	14.6311	14.8645	14.7238	0.00609474	0.0464561	14.9796	13.2999	14.0914	14.8767	15.0113	14.6304	14.9221	13.8732	14.4606	13.0236	14.2341	14.7672	14.169	0	0	14.705	14.2179	14.1644	0	9.92813	0.000641959	0.00497682
Q96RQ3	MCCC1	13.3938	14.416	0	12.8297	0	8.12791	11.7111	12.7477	13.6451	13.764	13.2807	11.0402	13.7991	13.3139	13.4368	13.8286	14.9043	14.529	13.7702	14.3594	13.4603	14.1292	13.2033	13.4661	0.00625677	0.0475782	12.8645	13.1345	13.1992	12.3448	13.6405	14.045	13.4864	11.5088	13.028	13.9515	14.0841	13.3393	14.4218	0	0	14.5063	14.0051	12.9794	13.7262	11.1014	0.379186	0.535973
O00410	IPO5	13.2308	13.9629	14.2505	13.973	14.3503	13.9535	14.6416	14.597	15.1727	14.6255	14.8604	14.1997	13.9266	14.1928	14.3214	14.6273	14.7009	14.7971	14.8	14.9257	14.2192	14.1152	14.1638	14.5228	0.00629183	0.0477317	14.3088	14.14	14.0726	14.5076	14.4752	14.7061	15.3535	13.7981	14.4202	14.2142	12.1185	14.4713	14.5774	13.2999	14.4327	14.8897	14.686	14.2111	13.4408	14.0341	0.0813307	0.184549
Q9BPW8	NIPSNAP1	14.7034	14.847	15.0092	14.4057	14.8079	14.7546	14.0649	14.1179	14.3192	13.3711	14.079	14.3768	14.1793	13.5352	13.9175	14.4476	13.5825	15.2147	14	14.6967	14.1862	13.3979	13.9295	14.0833	0.00629431	0.0476379	14.2228	13.6059	13.7366	14.559	14.1574	14.814	14.1944	14.5711	14.2327	14.8688	14.1902	14.9316	15.2236	13.7117	13.718	15.371	14.4026	14.6611	10.6334	14.1712	0.825433	0.877277
P05556	ITGB1	13.6714	14.0779	15.3274	15.0469	14.3028	14.4853	0	0	11.5552	0	0	0	14.0497	14.6145	0	0	0	15.9311	0	0	13.9515	0	13.3714	4.9102	0.00638389	0.0482021	14.0297	12.7192	14.6756	0	14.2689	15.0321	0	14.9479	10.7092	11.3673	0	0	0	0	0	14.5015	10.3869	13.5475	0	4.98032	0.239957	0.393464
Q86XP3	DDX42	14.7851	14.5658	13.8231	13.6372	13.0688	13.976	14.8796	14.922	14.7472	14.5243	14.8213	14.8952	14.4634	14.7015	14.0961	14.8987	13.8815	14.8655	14.9257	14.8507	14.3817	14.4796	14.3453	14.6282	0.00642706	0.0484142	14.1868	13.4758	14.373	13.9854	14.3441	14.7736	14.2415	13.6456	14.1282	14.742	13.1002	13.4967	14.6461	13.8238	14.6835	14.2889	14.114	14.181	11.9699	13.9046	0.0350159	0.101311
Q12882	DPYD	11.9982	11.9977	13.3359	13.0602	11.8482	12.448	14.413	13.9462	14.1245	13.7942	14.1106	12.4999	12.7417	14.2016	13.2103	13.687	12.0445	13.9314	13.4969	13.9994	13.0769	12.9385	13.1688	13.4933	0.00651177	0.0489374	13.6926	12.7923	13.1706	14.2507	13.4994	13.9398	13.8723	12.8321	13.5062	0	12.1259	12.9569	11.4534	12.8311	13.5801	13.1302	13.3987	13.8354	14.1279	11.744	0.0508391	0.131136
P52895	AKR1C2	0	14.136	11.0871	10.9423	11.9791	9.62889	0	0	0	0	0	9.90131	0	0	0	0	0	0	0	0	11.8218	0	13.8301	2.09136	0.00656257	0.0492039	12.7985	12.7639	13.2415	12.964	0	0	0	15.0112	8.34739	0	11.9394	11.8551	13.2941	14.4703	0	12.2818	12.442	11.0855	15.1643	10.2533	0.0248462	0.0785009
A4D1S0	KLRG2	12.9084	13.7703	13.4776	12.5647	0	10.5442	0	11.5387	0	0	0	10.8479	0	10.3012	0	0	0	0	0	0	0	0	12.1156	2.63549	0.00657318	0.0491686	12.109	0	0	12.3802	0	13.3749	0	12.9776	6.3552	0	0	11.8445	0	0	0	0	12.9706	0	0	2.48151	0.266385	0.423336
P30044	PRDX5	18.0656	17.904	18.4422	17.8047	18.7152	18.1864	16.757	16.3184	17.9649	17.1619	17.6384	17.2378	17.1556	16.5162	17.9612	18.1326	18.4583	17.0582	16.5013	17.8181	17.1992	17.1917	17.0705	17.3024	0.00659119	0.0491886	17.0873	17.8027	17.0512	18.4592	17.1482	17.882	16.9048	17.7511	17.5108	17.8337	16.592	17.5733	16.9258	16.745	17.7173	17.3341	16.9356	16.9216	17.2962	17.1875	0.149286	0.281066
O75390	CS	16.1279	15.8301	16.0715	15.1763	15.8021	15.8016	16.5059	16.2431	16.5977	16.3303	16.1107	16.3442	16.5736	16.4941	17.1738	17.1259	16.7755	17.0538	16.2489	16.9291	17.269	15.9706	15.3389	16.5344	0.00667176	0.0496744	15.3447	15.1428	15.8035	15.3638	16.1036	16.0773	15.413	15.2543	15.5629	16.2804	16.7182	16.3048	16.2978	16.0982	16.6766	17.2998	17.3385	16.638	16.1223	16.5775	0.0561437	0.141032
P62917	RPL8	13.9559	13.6553	14.6029	12.4844	13.6265	13.665	14.2781	14.474	14.2599	14.7391	14.6618	14.0034	14.3929	14.8281	14.4917	15.514	15.1284	14.9558	15.1823	13.4646	14.2379	14.0393	14.3892	14.5318	0.00674795	0.0501254	14.6885	14.6452	15.3184	14.3163	14.8494	14.9287	14.1641	13.8564	14.5959	14.5687	14.3374	15.3214	14.8695	14.9995	15.0803	14.7097	13.8556	14.3167	14.3023	14.6361	0.284058	0.444238
Q9NPF4	OSGEP	14.136	14.2315	14.2471	14.0207	14.1907	14.1652	14.6524	14.1235	14.5012	14.4832	14.8305	14.7543	14.7508	14.3619	14.6789	14.6103	14.2344	14.4691	14.3754	15.1482	14.6049	15.101	14.1128	14.576	0.00675962	0.0500962	14.3229	14.338	13.7296	15.1146	14.9878	15.1277	13.9481	14.1767	14.4682	14.253	12.748	13.8776	13.4794	0	12.9643	13.7734	13.827	13.1959	12.8129	12.0932	0.00364683	0.018864
P36507	MAP2K2	14.1305	13.7353	13.4732	13.4461	14.3359	13.8242	13.3462	13.6312	13.7838	12.9042	13.6897	12.831	13.317	13.1194	13.9917	13.5359	13.1153	12.9883	13.1338	13.2848	13.2281	13.2423	13.0602	13.3061	0.00697961	0.0516073	13.0486	13.8381	13.2224	13.6211	13.5631	13.4043	12.2788	12.7192	13.212	13.5846	11.8321	12.9294	12.1677	10.8307	12.342	13.2586	12.5203	12.3208	13.0266	12.4813	6.31303e-05	0.000870811
O95319	CELF2	8.85438	13.7975	12.6729	13.6936	14.5074	12.7052	14.8947	14.6685	14.6606	14.2633	14.8965	14.5762	14.7497	15.183	13.1031	13.2368	13.8234	15.4086	14.6318	14.6888	14.1294	14.675	14.2083	14.4587	0.00699709	0.0516176	14.1528	11.3996	13.8974	15.056	13.7332	14.0194	14.3879	13.5865	13.7791	9.18959	14.6847	13.4345	9.69394	13.7544	13.78	14.3597	13.7951	14.5635	0	11.7256	0.0170884	0.0599669
P48147	PREP	13.9255	14.8115	15.1246	14.1167	15.0297	14.6016	13.311	13.9135	13.9761	13.9927	14.2786	13.5104	13.6469	13.605	13.1865	13.4388	13.5148	14.0786	13.8232	15.4745	13.1189	13.5013	13.7651	13.7727	0.007078	0.0520947	14.0374	15.0945	14.3279	15.197	13.7434	14.4265	12.9171	13.9879	14.2165	13.5918	13.5445	13.4408	13.1885	14.594	14.3969	13.7459	14.2631	13.8811	14.4369	13.9083	0.599388	0.702438
Q99729	HNRNPAB	15.0574	14.7329	14.7275	14.948	15.1134	14.9158	15.6577	15.5584	15.7862	15.4287	15.9152	15.5869	14.7935	15.741	15.6012	15.6011	14.0601	15.7369	15.8094	15.8379	16.1067	16.0716	15.9032	15.5997	0.00715478	0.0525393	15.5916	14.9515	15.4956	16.5841	16.1102	15.4091	16.0775	14.9288	15.6435	15.588	15.5137	16.069	16.036	15.559	16.4934	15.9441	16.0654	15.6161	14.9192	15.7804	0.141486	0.269784
Q13247	SRSF6	15.7576	14.6756	13.748	15.6278	15.9128	15.1444	16.6172	16.629	16.179	16.3772	16.7806	15.3235	16.0364	16.8177	15.618	14.5408	15.7101	17.1149	16.136	16.9395	16.1685	16.4796	16.3736	16.226	0.00718718	0.0526567	16.1611	14.8233	16.3877	15.1328	14.9478	15.0653	17.095	14.952	15.5706	15.2281	16.24	15.0479	15.6776	15.4932	16.2683	16.8088	16.1255	15.5494	15.1227	15.7561	0.693043	0.775114
Q9BS26	ERP44	15.3056	15.0793	15.1307	15.1536	16.0464	15.3431	14.5595	14.5182	15.5033	14.9109	14.6763	14.5675	13.8638	14.4324	15.1321	15.295	14.3327	14.9705	14.0151	15.2398	14.3754	14.4492	14.6467	14.6758	0.00723383	0.0528778	14.5596	15.6828	14.7546	15.5924	15.0152	15.9193	14.6934	14.8291	15.1308	14.7036	14.8808	15.0429	14.4337	15.0139	14.8768	15.7652	15.9763	15.4584	14.9398	15.1092	0.292507	0.453393
P40938	RFC3	12.5258	12.1662	0	11.5022	12.0744	9.6537	13.7568	13.6425	13.221	13.7819	13.9551	13.16	12.4317	13.3499	13.2289	13.2637	12.2953	13.4691	13.5558	14.2214	12.8501	14.0431	13.6088	13.4021	0.0072353	0.0527684	12.8512	12.0572	13.1414	12.7992	13.156	13.4057	0	11.4457	11.107	11.9535	0	0	11.5403	0	11.6772	0	12.0226	0	0	4.71935	1.98757e-05	0.000369876
Q9C037	TRIM4	17.1156	17.6717	16.7285	17.2677	18.406	17.4379	18.0315	18.2938	18.1386	18.3385	18.7261	17.9058	17.9765	17.739	17.9215	18.025	17.7476	18.3445	18.1558	18.0926	17.6364	17.7483	17.6271	18.0264	0.00727969	0.0529717	18.0878	18.2334	17.8589	17.2656	18.4567	17.9537	17.1455	17.3803	17.7977	17.7129	16.8867	17.056	17.8703	16.9381	17.9679	19.2511	18.7541	18.5404	17.9408	17.8918	0.904266	0.938586
P62701	RPS4X	14.6251	14.8133	15.2598	14.7455	14.7233	14.8334	15.6313	15.2741	14.8554	15.2307	15.643	14.9704	14.8767	15.533	15.4697	15.3271	15.2076	15.8563	15.7644	15.8524	14.785	15.4833	15.0288	15.3405	0.00732033	0.0531469	15.1525	14.7508	15.5115	13.6194	15.761	16.3611	15.3138	14.7558	15.1532	14.8817	15.0015	15.4075	15.8401	15.2306	15.5988	15.2068	14.7918	14.6633	14.4987	15.1121	0.610304	0.709577
P56524	HDAC4	10.6938	0	0	12.0155	0	4.54186	11.4825	12.9103	11.4516	11.0862	11.5504	10.8167	10.015	11.1317	10.288	10.3052	9.21658	0	10.2812	11.021	11.663	10.161	9.98899	10.1982	0.00735996	0.053314	10.9914	0	10.0169	11.6071	10.9807	10.9506	0	0	6.81833	9.40948	0	0	0	0	0	0	0	0	0	0.940948	4.21892e-05	0.000650417
P02511	CRYAB	14.7161	14.4013	15.7988	14.9963	14.5432	14.8911	0	11.7654	12.9229	0	0	13.5906	10.9665	11.615	0	0	11.1036	0	9.24024	0	0	12.4061	14.5606	6.363	0.00740067	0.0534882	13.2203	15.863	13.8315	14.0321	14.4953	15.1874	15.1139	14.1692	14.4891	13.0652	13.3281	11.7531	12.2006	13.7581	14.1956	13.7233	13.4621	13.6632	16.7125	13.5862	0.0794592	0.18201
P02774	GC	14.9004	15.5921	14.5938	15.0652	15.9896	15.2282	14.2301	14.6745	14.2566	13.7916	14.1768	14.7906	14.6664	14.6814	14.2312	14.4553	15.1876	15.2056	14.1272	14.394	14.6804	15.3546	14.2948	14.5411	0.00755576	0.0544864	14.3587	15.1523	14.9037	15.3593	14.3171	15.1135	15.7001	15.7203	15.0781	14.8992	16.8564	15.3933	16.5018	17.1584	17.1448	15.9589	15.4359	17.0243	18.0106	16.4384	8.30231e-08	7.05696e-06
P12830	CDH1	14.7868	14.4898	14.4774	13.8466	14.7229	14.4647	0	0	12.1508	0	0	13.2865	13.0106	12.5367	0	13.5294	13.8842	13.7491	0	0	0	0	0	5.42043	0.00756859	0.0544565	12.0808	13.6505	0	0	0	13.1772	0	0	4.86355	13.2813	0	14.1166	13.9107	0	0	15.1136	14.5811	14.5374	12.0254	9.75661	0.243949	0.397633
Q9ULA0	DNPEP	15.2887	15.1447	15.3213	14.906	14.3746	15.0071	13.7784	13.7438	14.3648	14.2386	14.094	14.7044	14.0839	13.9709	14.6228	14.6907	14.8652	14.6458	14.217	14.7822	14.1174	15.2475	14.4973	14.392	0.00761027	0.0546339	13.9305	15.0516	14.8489	13.2363	14.7638	14.9824	15.6157	15.7016	14.7664	15.4477	14.1976	14.8959	14.7325	14.5521	14.0644	13.5277	14.5341	14.1384	14.7604	14.4851	0.603563	0.705129
Q99426	TBCB	14.9741	14.564	14.5684	14.3025	15.1929	14.7204	15.2526	15.3389	15.4875	15.4641	15.676	15.067	15.0096	15.0313	15.0568	15.2132	15.201	14.5527	15.0526	15.7512	15.239	14.8559	14.9525	15.1883	0.00782053	0.056018	14.887	15.2369	15.0313	16.3868	15.3514	15.2204	16.2348	14.3166	15.3332	15.8721	14.3834	14.9121	15.0141	14.994	15.2545	15.3788	15.4892	15.1493	15.031	15.1479	0.994696	0.99628
Q8TBC4	UBA3	13.9785	13.6697	13.8958	13.5268	13.2298	13.6601	13.5707	12.5619	12.4047	13.2619	13.0761	13.7251	12.9828	12.6492	13.045	13.6077	13.8322	12.8179	12.6104	12.5011	12.9281	12.4671	13.1168	13.0093	0.00787604	0.05629	12.9338	13.0304	13.5353	13.7892	13.4871	13.2341	12.8318	13.415	13.2821	12.5398	12.4157	12.6831	12.452	12.4846	13.3668	12.3705	12.7702	12.8214	0	11.3904	0.018046	0.0625052
Q15102	PAFAH1B3	15.9467	14.991	14.7955	14.7623	15.5964	15.2184	15.8528	16.2016	16.2784	15.8644	16.0978	15.5734	15.1319	15.4847	15.9556	15.719	15.5573	15.5697	16.1294	16.0616	15.6316	15.3533	15.701	15.7743	0.00788679	0.0562416	15.894	15.4397	15.3277	16.0305	15.8763	15.4973	15.6214	15.7008	15.6735	16.006	14.9099	15.0094	16.1108	15.3493	15.5743	15.9047	15.3239	15.1555	15.0351	15.4379	0.146535	0.276954
P06744	GPI	16.0149	15.58	15.7089	15.7726	14.7066	15.5566	15.8626	15.8776	16.2207	16.3216	16.2858	16.2951	16.6166	15.8156	17.5827	17.2891	17.3447	16.1663	16.2852	16.6558	16.4483	16.2338	15.41	16.3948	0.00792408	0.0563822	15.5436	15.6319	15.1888	15.9256	15.6531	15.7035	15.8942	15.8584	15.6749	16.9771	16.4442	16.5378	16.4462	15.955	16.1452	15.7324	16.0769	16.0213	16.4921	16.2828	0.294691	0.454985
P22694	PRKACB	14.729	14.7463	14.7117	14.507	14.8944	14.7177	15.1614	15.2933	14.9193	14.9023	15.2648	15.0768	14.9452	15.2826	14.8783	15.0258	14.4982	15.4297	14.8814	15.126	14.7729	15.4372	15.1303	15.0603	0.00793689	0.0563484	14.8126	14.7479	15.2526	15.3081	15.0074	15.3885	15.3181	15.1813	15.1271	14.7524	13.936	13.9744	14.2053	14.661	13.97	14.5478	14.8277	14.5827	14.8903	14.4348	3.3455e-06	0.000101169
P18077	RPL35A	11.1712	10.9076	11.0622	11.606	12.2278	11.395	12.0523	12.2882	12.418	13.6345	14.054	11.4776	12.0705	12.811	12.5504	12.5102	12.4968	13.6489	12.7865	12.9429	11.3638	11.3023	12.1138	12.5013	0.0079764	0.0565039	12.221	12.2652	12.3078	0	11.7775	13.043	0	11.6259	9.15504	12.8655	12.8912	13.2727	12.1487	11.311	11.161	0	12.4279	11.8257	13.0504	11.0954	0.792061	0.853093
Q14204	DYNC1H1	14.7824	14.8006	14.8768	14.382	14.9284	14.754	14.3974	14.412	14.4823	14.254	14.3474	14.3752	14.4233	14.2172	14.7082	14.4663	14.3849	14.6767	14.3462	14.9131	14.2038	14.741	14.3808	14.4547	0.00802962	0.0567556	14.0896	14.4911	14.4117	13.5236	14.1505	14.3363	14.7276	14.4476	14.2722	14.5364	13.4856	14.2835	14.144	14.3495	14.4272	14.2363	14.3406	14.1003	14.21	14.2113	0.025838	0.0807758
Q13283	G3BP1	14.4758	14.5308	14.1833	14.1901	14.7788	14.4318	14.9508	15.0028	14.8929	14.9052	15.2224	14.7762	14.4631	14.8688	14.6544	14.458	14.4412	14.8378	15.16	15.7026	15.3137	15.3125	14.6857	14.9205	0.00813661	0.0573854	14.6797	14.0911	14.2074	14.3853	14.1083	15.0742	14.8896	13.8711	14.4133	14.8784	15.2163	14.6895	15.3075	13.3902	14.3248	15.4537	15.4783	14.9231	14.3637	14.8026	0.58171	0.687774
P09110	ACAA1	12.8765	13.2596	0	12.929	0	7.81301	12.644	12.5492	12.3072	13.5776	12.2946	11.8487	12.5823	12.6999	14.1712	13.0311	13.1252	12.8591	12.6352	14.2644	12.721	14.3912	9.73199	12.7902	0.00814648	0.0573291	10.627	12.5357	12.5416	0	10.6355	0	0	11.0297	7.1712	12.9735	12.5887	11.4967	11.6714	13.5918	12.1015	14.2174	11.7714	13.7754	0	11.4188	0.580578	0.68721
P62277	RPS13	14.495	14.6333	14.57	14.2395	14.5164	14.4909	15.1368	14.9242	14.4223	15.2358	15.5855	14.3685	14.291	15.2706	15.2979	14.8696	15.2785	15.5933	15.4758	15.5588	14.6387	15.2003	15.005	15.0678	0.00820614	0.0576225	15.2467	14.7288	15.5454	13.6329	15.1204	15.6542	14.8654	14.4328	14.9033	14.9088	15.3569	15.4168	15.2462	15.3996	15.8717	15.3269	14.6323	14.7011	15.1014	15.1962	0.129219	0.255113
P78344	EIF4G2	12.4915	12.9962	13.3501	11.8488	13.3276	12.8028	13.3712	13.539	13.498	13.9121	14.1709	13.8037	12.6587	13.5024	13.6397	14.1283	12.5401	13.6646	13.0495	14.3137	13.5186	13.888	13.5693	13.5746	0.00820675	0.057501	12.2212	13.0426	12.2717	13.9037	13.6138	13.9562	0	12.4721	11.4352	13.3797	13.7803	0	14.0788	0	14.4254	13.4024	13.0289	12.4161	0	9.45115	0.0202154	0.0677799
A2VCL2	A2VCL2	14.6782	15.6357	14.6699	12.8424	12.4909	14.0634	16.627	16.4865	16.6333	16.5751	16.7453	17.2577	15.7642	15.9657	15.3671	15.7793	13.7754	15.6779	15.5707	15.7786	16.2715	12.5209	16.964	15.8682	0.00824678	0.0576556	16.3566	15.8709	14.9094	19.4285	18.3716	15.6376	15.7918	14.4265	16.3491	13.5267	14.5285	15.0406	0	12.7431	0	13.5703	13.8137	13.7035	14.8247	11.1751	0.000381511	0.00341838
Q9Y3C4	TPRKB	0	12.9452	0	13.7076	14.0159	8.13374	13.5085	13.6182	14.0067	13.4403	14.3962	10.1407	13.0266	13.5657	13.3234	12.4785	13.2785	13.4508	14.2068	13.5784	12.8926	13.8476	12.5302	13.2523	0.00827033	0.0576945	13.5969	14.5433	12.9597	11.3712	13.945	14.2561	12.9404	13.3148	13.3659	13.2961	13.0089	11.7322	12.4726	12.4244	13.23	12.7655	13.6498	13.2954	12.4346	12.8309	0.7216	0.796354
Q09028	RBBP4	14.4949	14.5503	15.3439	14.4218	14.3833	14.6389	15.7307	15.4087	15.4206	15.5033	15.577	15.4154	14.7493	15.2665	15.3262	15.488	14.3092	14.533	15.6813	15.806	14.8997	15.0008	15.3649	15.2636	0.00837202	0.0582773	15.3931	14.4001	15.0024	15.9885	14.9656	14.6426	16.1915	14.5915	15.1469	14.5926	14.2244	14.5759	14.6917	13.6625	14.189	14.2839	14.4666	13.6934	14.0973	14.2477	1.83646e-05	0.00035004
P62244	RPS15A	14.2219	14.8476	14.0808	14.6868	14.9195	14.5513	15.2278	15.2595	15.2064	15.8132	16.0495	14.2154	14.7253	15.9634	15.3621	15.4528	15.5403	15.9761	15.4426	15.4676	14.1779	15.054	15.4216	15.315	0.00843635	0.0585979	14.8564	15.0072	15.2066	12.8831	15.6152	15.7722	13.929	13.6757	14.6182	14.9741	15.1223	14.1836	14.6936	14.61	14.9813	15.9397	15.2088	15.135	14.5491	14.9397	0.808207	0.864268
Q92835	INPP5D	0	0	10.3495	10.8845	0	4.24679	12.4098	0	12.5019	12.7469	12.4549	11.989	12.5326	12.5866	0	11.2469	12.3394	12.3251	12.7496	14.1294	11.8891	13.7408	11.9688	11.0359	0.00850839	0.0589707	11.4532	11.9213	0	11.6458	12.8487	0	0	0	5.98362	0	0	10.4219	0	0	0	0	0	0	0	1.04219	0.000370948	0.00334279
Q9UNE7	STUB1	0	0	0	10.6955	0	2.1391	10.4856	9.85791	10.3736	0	0	11.451	10.4377	8.23893	10.9148	10.1762	10.2919	0	10.9907	9.53561	11.8748	10.69	8.90467	8.48372	0.00852413	0.0589525	0	0	8.71072	0	0	8.64664	0	0	2.16967	11.5274	0	0	9.94013	8.79239	9.77013	0	10.0258	9.57516	0	5.96311	0.907545	0.941058
P40429	RPL13A	14.0229	13.9136	13.8776	14.4062	14.2594	14.0959	14.8482	15.0996	14.6596	15.3593	15.9872	13.4666	14.0898	16.4146	14.8454	14.7013	15.3501	16.3125	16.0087	16.2065	14.6476	15.1634	14.8753	15.1786	0.00866593	0.0598043	14.9631	14.4578	15.5529	0	15.422	15.773	15.2308	14.676	13.2594	15.1844	14.894	15.391	15.5905	14.9011	14.7682	15.0599	14.2307	12.9243	15.2783	14.8222	0.715939	0.793385
P30040	ERP29	15.5016	16.0164	16.0056	16.7423	17.8696	16.4271	15.0756	15.3185	15.7185	15.0767	15.0304	14.9522	15.5261	16.1072	15.1082	15.4873	15.8031	16.6854	15.6626	16.0039	14.9351	16.0657	15.5413	15.5352	0.00867789	0.0597583	15.5062	17.0128	15.8922	15.912	15.2365	16.5653	16.4843	16.117	16.0908	15.6302	15.4551	16.1673	15.0414	16.3374	16.5574	17.0921	16.2114	16.4651	15.8353	16.0793	0.312961	0.47004
Q969H8	MYDGF	14.7785	14.3228	14.922	15.3792	16.7143	15.2234	13.654	14.5804	14.9234	13.6689	14.1865	14.4838	14.2812	14.2122	14.3183	15.1677	14.2455	13.7597	14.8819	14.4982	14.0012	15.1175	13.6544	14.3315	0.0086931	0.0597348	13.8134	15.8826	14.1684	15.287	14.5422	15.6865	14.4205	14.7453	14.8182	15.693	15.1258	15.1295	14.7648	15.9763	16.0163	15.7153	16.3236	16.5749	16.5762	15.7896	3.63712e-05	0.00058957
P62140	PPP1CB	16.0886	15.9358	15.7426	16.1278	16.279	16.0348	15.6308	15.6166	15.6605	15.3724	14.7443	14.6686	15.0067	15.6601	15.9669	15.122	15.7402	15.7677	15.2887	15.4299	16.3323	15.1473	15.5476	15.4531	0.00869927	0.0596495	15.4848	15.8065	15.7565	15.0437	15.6089	15.6157	15.9559	16.0933	15.6707	16.2045	16.0962	16.1248	16.5108	16.1501	16.2241	15.6287	15.5864	15.663	15.521	15.971	0.0185856	0.0638818
Q1KMD3	HNRNPUL2	14.3517	14.5839	14.6288	14.4202	14.3984	14.4766	15.3889	15.0321	15.2692	14.8263	14.9809	14.8508	14.6929	15.3299	14.4453	14.6059	14.2336	15.2102	15.1617	15.39	14.5727	15.4401	14.9521	14.9637	0.00871624	0.0596384	15.0784	14.0156	14.9999	15.7923	14.8927	14.7764	15.294	14.7815	14.9539	14.1045	14.8773	15.0146	14.8982	14.91	15.1689	15.2123	14.7216	14.8877	14.1868	14.7982	0.582301	0.688214
P42167	TMPO	0	0	0	10.0833	11.3285	4.28237	13.3813	13.2875	12.4758	13.1164	13.0622	12.028	0	13.6669	10.9552	10.1931	0	13.769	12.8844	13.2562	12.2669	12.67	13.0217	11.1785	0.00873892	0.0596663	12.6425	0	13.7506	13.7703	11.1937	12.2902	13.0232	13.121	11.2239	0	11.3292	12.8454	0	10.5004	0	13.8899	11.0786	12.2918	0	7.19353	0.161913	0.297266
Q9NRX4	PHPT1	14.8995	15.1589	14.8465	14.9847	15.8434	15.1466	13.4784	13.3579	14.2164	13.7448	14.3449	14.43	12.9878	13.8657	15.1593	15.4383	14.6627	14.6316	14.6073	14.9778	13.3297	13.5774	14.2822	14.1819	0.0087713	0.0597603	14.7544	15.0334	13.7779	14.8929	14.4701	15.3994	15.5441	15.0923	14.8706	15.0537	13.6376	14.4004	14.1206	14.116	14.2178	14.309	14.4555	14.1756	14.7629	14.3249	0.413763	0.564603
Q14165	MLEC	0	0	0	0	13.6105	2.7221	0	11.868	0	0	13.7413	13.726	13.8366	13.1211	10.4843	11.6594	14.0734	13.5927	13.0404	13.6168	11.0966	13.9744	14.2182	10.7088	0.00880538	0.0598654	12.8214	14.0566	13.733	0	13.6405	14.422	11.6443	12.805	11.6404	13.6347	13.9794	12.8258	0	14.4881	0	12.9072	11.6323	12.2697	0	9.17371	0.839509	0.888676
O60256	PRPSAP2	14.7282	13.992	14.4952	13.3085	13.3212	13.969	14.5523	14.6043	14.9474	14.7947	14.9694	14.3767	13.4764	14.4893	14.4867	14.7051	15.174	14.6626	14.5078	14.723	14.5736	14.6599	14.5731	14.6045	0.0089045	0.0604113	14.787	14.0362	14.696	15.5385	14.7494	15.3989	13.9907	13.8285	14.6281	14.7974	13.8575	15.9862	14.8481	14.9903	13.7756	14.5207	13.7477	13.0523	14.4201	14.3996	0.642987	0.738164
Q9HC38	GLOD4	15.7482	16.0845	16.3781	15.6766	16.0171	15.9809	15.445	15.5301	15.9318	15.2614	15.7274	15.7797	15.6495	15.6943	15.4167	15.2011	15.5144	15.1993	15.4444	15.9287	15.7988	15.8683	15.8913	15.6048	0.0092947	0.0629255	15.4721	15.628	15.5698	16.7158	15.8261	16.2478	15.9047	15.7726	15.8921	15.538	14.7708	15.5299	15.3627	15.7271	15.4398	16.1082	15.4089	15.4986	15.6183	15.5002	0.0537629	0.13592
Q14181	POLA2	9.94653	0	0	8.95118	0	3.77954	12.3661	11.5653	10.6205	11.1891	11.5967	10.8773	11.0528	10.8009	0	10.4166	8.5126	0	11.4843	13.1603	10.6642	11.344	11.1792	9.81353	0.00934365	0.0631237	11.6925	0	11.2713	10.8138	10.8954	12.2126	0	0	7.11069	0	0	0	10.1685	0	0	0	0	0	0	1.01685	0.000182053	0.00188963
Q13422	IKZF1	0	0	0	0	0	0	15.0352	14.8166	13.8801	14.7232	14.5578	14.5622	14.4962	15.3147	0	0	0	16.1672	0	15.2245	13.0084	0	0	9.51683	0.00934979	0.0630325	13.9722	0	14.5964	14.618	12.9689	13.1651	0	0	8.66508	0	0	0	0	0	0	0	0	0	0	0	0.00220911	0.0129368
P18440	NAT1	0	0	0	0	0	0	0	13.1713	12.5059	12.7379	13.6096	0	11.2071	11.6804	0	0	0	0	12.9198	13.3332	12.1166	13.1974	13.0385	8.20694	0.00938014	0.0631046	12.3201	0	10.8715	12.6855	11.3913	11.2703	0	0	7.31735	12.4273	0	0	12.423	12.467	0	13.2532	12.0844	12.9127	0	7.55675	0.683232	0.77029
O15027	SEC16A	0	0	0	0	0	0	11.2426	12.8349	0	12.2484	12.153	13.9077	13.2085	0	0	13.4809	0	13.4972	12.806	0	0	13.3082	12.499	8.30509	0.00938901	0.0630321	12.1321	0	0	13.4335	0	0	0	0	3.1957	12.5667	0	0	0	0	0	13.0057	12.4877	0	0	3.80602	0.458017	0.60389
O60711	LPXN	10.5032	10.8648	0	12.3398	0	6.74156	14.5123	13.9796	13.588	13.5749	13.4253	13.7528	13.5409	14.1788	0	11.222	12.8534	14.0775	13.5127	14.5517	12.9136	13.0515	13.4483	12.7167	0.00943691	0.0632214	13.2226	12.5873	12.6167	13.2732	12.3341	13.4147	15.748	0	11.6496	12.9628	12.514	12.8727	12.9056	13.6658	0	0	13.055	13.9265	11.051	10.2954	0.526146	0.666155
Q5SRE7	PHYHD1	14.2679	14.6492	14.5976	14.2941	13.2894	14.2196	0	10.2178	0	0	0	13.4561	14.1119	0	13.4294	13.7296	0	0	0	0	0	13.7545	13.526	5.42502	0.00950338	0.0635341	14.9878	11.7882	12.476	14.0962	14.2473	13.8361	13.6297	15.6021	13.8329	0	0	0	0	0	0	0	0	0	14.7671	1.47671	0.00174897	0.0107479
Q14008	CKAP5	12.0106	11.9687	11.4639	11.204	12.1812	11.7657	12.4918	12.9625	12.1965	12.4008	11.9079	12.1383	12.4756	12.3208	13.4319	12.0909	12.4199	12.1039	12.5899	13.266	11.6354	12.8515	12.1453	12.437	0.00951007	0.0634466	11.843	11.2058	12.2636	11.8012	11.8733	12.3033	11.7412	10.4461	11.6847	11.6909	0	11.0625	9.96578	11.3395	10.9147	12.1533	0	10.3398	0	7.74665	6.48661e-05	0.000886973
Q96G03	PGM2	14.7282	15.2292	15.095	14.9724	15.5491	15.1148	14.488	14.897	14.8047	14.9231	15.0098	14.1521	14.3059	14.6037	14.6263	15.23	14.8473	14.6623	14.2542	14.7107	14.607	14.8561	14.866	14.6967	0.00958199	0.0637938	14.7516	15.3388	14.333	15.7103	14.6602	15.1433	15.8713	14.9338	15.0928	15.7446	14.4043	15.7421	14.8326	15.0554	15.2678	16.2802	15.0866	15.3697	15.3064	15.309	0.00951512	0.0395834
Q9NVD7	PARVA	12.9051	13.561	13.6333	13.1717	12.8891	13.2321	0	0	0	0	10.1842	12.4441	11.4959	0	0	0	13.1265	0	0	0	12.133	13.3203	13.2874	5.05831	0.00961114	0.0638554	11.619	12.2359	13.4859	0	8.95547	12.2815	13.903	13.6604	10.7677	12.6448	12.952	11.938	12.5622	12.9337	14.7655	13.4614	12.7501	13.4843	13.8397	13.1332	0.0130135	0.0488979
Q9NZN4	EHD2	13.971	13.7713	13.9094	13.6592	14.2911	13.9204	13.6682	13.568	13.0478	13.3542	13.3903	12.4798	13.212	13.8757	12.6868	12.8237	13.0718	13.901	13.3246	13.3556	13.0083	14.2194	13.3502	13.314	0.00967965	0.0641776	13.546	13.275	14.0179	13.7906	12.6495	13.0511	14.0627	13.9918	13.5481	12.6686	13.724	13.4953	12.7516	15.2454	14.9701	13.7053	14.8314	14.502	15.5954	14.1489	0.0078806	0.0342801
P13674	P4HA1	11.3248	0	0	0	9.1821	4.10138	11.7038	12.5529	10.9401	12.4354	10.6167	10.4624	10.8579	11.9505	12.6022	0	11.5879	0	11.5453	14.1411	13.1236	14.2253	12.0307	10.6339	0.00971162	0.0642569	13.0458	11.161	12.8775	11.6852	11.7542	0	12.8496	13.6215	10.8744	12.7796	12.5881	14.1827	14.7382	13.7276	14.5165	12.0288	11.858	12.0655	11.9368	13.0422	0.0393559	0.108956
P08708	RPS17	13.0023	13.0151	13.1765	12.6426	13.4113	13.0495	13.1594	13.6473	13.906	14.8863	15.4685	13.5886	13.2318	14.369	14.3855	14.1392	13.4918	14.3553	13.5797	13.8277	12.8947	13.8068	13.6821	13.907	0.00976345	0.0644669	13.9597	13.3648	14.3167	11.7662	14.9781	14.3222	14.6349	12.6216	13.7455	13.7788	13.3574	13.913	13.6189	14.1592	11.9447	14.9994	13.7961	11.26	0	12.0828	0.0524333	0.132909
Q96GK7	FAHD2A	13.7971	15.055	14.9999	14.5286	14.6554	14.6072	14.2856	14.0375	14.3046	13.6748	13.9004	14.3102	13.6085	13.634	12.9118	13.5805	13.1025	14.4237	13.7159	14.0062	14.797	13.0963	14.2309	13.86	0.00978794	0.0644959	14.466	14.3522	14.3967	15.0854	14.9559	13.9639	13.3622	14.392	14.3718	13.0118	12.9487	14.0045	14.0584	0	0	0	13.7892	12.2527	13.7369	9.38023	0.000241495	0.00239591
P40937	RFC5	0	0	0	0	0	0	0	11.9366	12.4737	12.184	12.1641	0	11.5984	12.5529	9.76813	0	0	12.0392	12.0986	0	10.9638	0	9.24209	7.47186	0.00982266	0.0645921	0	0	0	0	0	0	0	0	0	0	0	0	0	0	0	0	0	0	0	0	0.025218	0.0793106
Q15149	PLEC	15.1235	14.0223	15.3111	14.969	14.3396	14.7531	13.9012	13.5748	13.7171	14.1554	13.7062	14.4317	14.7195	14.0948	13.763	13.6357	14.2829	14.8543	13.7417	14.7218	13.0905	14.2754	14.1017	14.0451	0.00983899	0.0645671	13.8492	14.145	14.9698	13.6201	13.9537	13.8591	15.299	15.3554	14.3814	13.084	14.7529	14.1273	14.4994	15.0697	15.2571	14.6191	14.0293	14.637	15.6164	14.5692	0.17514	0.315293
Q96DH6	MSI2	0	13.1787	0	12.5985	13.9592	7.94728	0	0	0	0	11.6355	0	0	0	0	0	0	0	0	0	0	0	10.1738	1.2829	0.00988554	0.0647402	0	11.5052	0	0	0	0	0	0	1.43815	0	0	0	0	0	0	12.1975	0	0	0	1.21975	0.48706	0.630994
Q13308	PTK7	14.914	15.0775	15.6399	14.0044	14.516	14.8304	0	12.8537	12.5994	0	0	0	0	0	0	0	0	0	14.0527	13.6402	13.8269	14.6958	15.2013	5.69823	0.00997065	0.0651646	14.4372	14.5856	14.3304	0	13.4841	14.4259	15.8404	15.0307	12.7668	0	14.7878	13.3162	14.0102	14.4591	15.1277	13.4935	0	0	0	8.51944	0.823542	0.875605
Q6XQN6	NAPRT	11.9076	14.6449	11.5621	13.3523	14.6808	13.2296	0	8.19228	0	15.069	0	0	14.9676	12.2632	0	0	0	12.9272	0	0	0	15.024	0	4.61432	0.0099869	0.0651381	14.7869	0	0	0	0	0	16.5607	15.2466	5.82427	15.8769	12.8459	16.5231	17.0812	0	0	0	0	0	0	6.23271	0.958559	0.975305
O14841	OPLAH	13.3861	13.2698	15.3219	13.455	14.2756	13.9417	0	0	7.20427	12.1586	0	0	0	0	13.5649	13.3726	13.7351	10.0773	0	13.0938	0	0	13.2048	5.67126	0.0100959	0.0657153	13.3609	13.4652	13.558	0	13.1165	12.608	13.289	0	9.9247	13.2452	0	0	13.2138	0	0	14.3879	12.7303	0	0	5.35772	0.247115	0.401849
Q96DC8	ECHDC3	15.2255	14.5601	14.894	14.3686	13.8543	14.5805	0	0	13.0835	0	0	13.9856	0	13.7628	0	0	13.4576	0	13.4569	0	14.1558	0	13.7726	5.62793	0.0102538	0.0666084	13.4889	13.7736	12.2781	13.0109	13.5868	14.2821	13.7309	14.0189	13.5213	0	0	14.4658	0	0	0	12.8299	12.9332	0	0	4.02289	0.0377498	0.105626
Q9H853	TUBA4B	15.3858	15.4457	15.1949	14.7482	16.3225	15.4194	16.8078	16.7758	17.2371	17.3116	18.0626	16.7848	16.1965	16.4144	16.4374	16.8643	14.6394	15.5942	16.4116	17.022	16.2526	15.2656	16.7312	16.5182	0.0103388	0.0670247	15.6713	15.7723	15.222	17.3403	17.1499	16.5634	16.3161	14.3844	16.0525	16.0235	14.1435	14.0953	14.6034	15.586	15.464	15.7015	16.6798	16.0447	15.6159	15.3958	0.0163717	0.0585101
P07360	C8G	12.2541	12.9705	12.3503	12.7777	13.7319	12.8169	0	0	0	10.7496	0	12.1702	12.1466	0	0	0	12.9574	0	0	0	11.9741	12.9079	11.2903	4.95272	0.0105792	0.0684449	12.0985	12.9678	12.7689	12.2637	0	12.6589	14.2673	12.2838	11.1636	13.0583	14.3715	13.9089	14.3584	14.2854	15.4519	13.3924	13.1831	14.5351	14.9018	14.1447	0.00308805	0.01663
P26641	EEF1G	15.394	15.5902	15.6412	15.7979	16.0249	15.6896	13.9534	13.6946	13.7912	14.0421	14.0552	13.9972	15.3789	15.4887	14.0924	14.4233	15.9902	15.758	15.4436	15.247	14.5647	15.416	14.3329	14.6864	0.0106077	0.0684912	14.7346	14.921	15.4761	14.5693	14.0263	14.889	16.1493	15.1526	14.9898	15.5807	16.725	15.9959	15.6459	16.1807	16.3858	17.7974	16.7374	16.6362	16.216	16.3901	3.07915e-06	9.42837e-05
P07339	CTSD	15.8353	17.197	16.4288	17.291	18.2285	16.9961	16.1706	15.9558	16.4773	16.5079	15.6588	16.0431	15.9309	16.5173	16.0098	15.8952	15.9676	16.2995	16.0369	17.0214	16.2557	17.0142	16.2998	16.2389	0.0106522	0.0686404	16.4928	16.8675	16.228	17.3438	16.2786	17.1009	16.6398	16.7193	16.7088	16.7259	17.7757	16.451	16.7925	17.167	17.9288	17.0984	17.4386	17.192	17.2225	17.1792	0.00132153	0.00878143
O00116	AGPS	11.1367	0	0	0	8.9624	4.01983	11.621	11.2602	11.0001	11.1348	0	0	11.8128	9.69002	11.8137	11.4886	12.476	13.0851	11.6525	13.0993	10.4811	12.5898	10.334	10.2082	0.0106789	0.0686744	11.0187	0	12.0992	0	0	0	9.84962	0	4.12094	11.0701	12.4979	10.3139	0	11.5966	12.6301	0	11.1235	11.354	0	8.05861	0.803748	0.860963
P03950	ANG	0	13.257	0	13.6976	15.3965	8.47021	0	0	0	0	0	0	0	0	0	0	0	0	0	0	12.1647	11.5086	0	1.39255	0.0107425	0.0689454	11.6842	0	12.1153	0	0	12.1772	0	13.7133	6.21124	12.8399	14.3563	13.0823	13.3108	14.3849	15.5775	14.5268	13.2052	14.3933	14.5456	14.0223	5.72295e-06	0.000146331
Q14699	RFTN1	9.3686	0	0	10.7356	10.1351	6.04786	12.4961	12.456	12.0987	12.229	12.5352	10.7139	11.0526	12.6475	11.983	11.0902	0	12.1948	12.5688	12.9973	11.1694	10.752	12.4117	11.2586	0.0108376	0.0694168	11.5224	10.3072	11.7266	12.1044	12.7368	11.9889	0	11.5095	10.237	10.5837	0	0	0	0	0	12.8429	11.785	11.5663	0	4.67779	0.00279156	0.0154018
Q15714	TSC22D1	15.5561	16.4664	16.0604	16.0265	16.3318	16.0882	13.6278	14.4611	14.6065	12.9204	13.9468	15.0521	14.4435	13.8252	14.9715	16.1182	16.0436	14.2225	14.4678	14.0508	13.8778	17.0994	16.0159	14.6912	0.0109091	0.0697357	16.2853	15.3128	15.1676	16.6075	15.7585	16.0321	15.6815	16.3832	15.9036	14.2232	12.908	13.9008	14.354	14.6663	0	11.7362	14.4153	0	14.1971	11.0401	0.000472675	0.00400343
Q7L8J4	SH3BP5L	12.5436	12.3606	11.9852	11.2452	0	9.62691	0	0	10.7818	0	0	11.4627	0	0	0	0	0	0	0	0	10.7147	0	11.0129	2.58659	0.0109379	0.0697808	11.0767	11.8091	0	11.3967	0	0	0	11.741	5.75294	11.2464	11.1211	0	11.2919	0	10.3671	0	0	0	0	4.40265	0.92376	0.952845
Q9NYL9	TMOD3	13.9056	14.2757	14.5348	14.3355	14.4675	14.3038	13.5334	13.353	13.5001	13.8536	13.2248	13.794	13.8039	14.3443	13.4888	13.4324	13.9679	14.862	13.8506	14.157	13.4892	13.5737	13.7526	13.7636	0.011065	0.0704517	13.6433	13.9096	14.1974	14.2065	14.113	13.15	13.3495	14.3629	13.8665	12.3629	14.1256	13.894	0	14.7706	0	14.8356	13.7622	14.1503	11.9145	10.9816	0.00886111	0.0374572
O95479	H6PD	13.0361	13.1737	13.1664	12.9724	13.7545	13.2206	10.6714	12.1211	12.5973	12.0692	13.0295	12.3057	12.6378	11.9408	12.768	13.1986	11.7338	12.9864	12.1413	13.3419	12.3825	12.307	12.407	12.3906	0.0110758	0.0703808	12.7512	12.7466	12.9464	12.7471	11.7647	13.4393	13.7422	12.5758	12.8392	12.3777	13.1909	12.5026	0	12.8607	0	14.0844	13.103	13.2355	13.1829	10.4538	0.0350862	0.10135
P62910	RPL32	12.5959	13.0271	0	13.3386	12.5919	10.3107	13.7972	13.8241	13.4352	14.3592	14.0478	13.5187	13.669	14.0771	14.2885	14.8904	13.9989	13.8248	15.0414	14.4701	13.2088	14.1701	14.022	14.0378	0.0110763	0.070245	14.0949	13.7869	13.564	0	14.927	14.3474	13.5705	13.4995	12.2238	14.1974	13.2897	14.3005	14.3383	12.293	13.0439	14.0268	12.9035	12.259	0	12.0652	0.530693	0.669557
Q15276	RABEP1	12.3003	12.5946	10.8439	0	0	7.14775	17.2555	16.0645	16.2305	16.4011	15.6056	18.3501	11.7279	12.317	16.6709	17.2639	0	12.3154	12.9576	12.6922	15.547	12.6123	12.4577	13.91	0.0112431	0.0711617	14.5688	0	14.377	16.8622	16.9587	15.517	0	0	9.78547	15.2245	0	0	13.214	0	0	0	13.246	0	0	4.16845	0.00255687	0.0144629
P10644	PRKAR1A	14.0887	14.9002	14.9128	14.4992	14.4457	14.5693	15.4511	15.1496	15.1535	15.0555	15.3861	14.9028	14.6678	15.3433	14.8717	14.6849	14.4321	15.2463	15.6696	15.6301	14.5514	15.0592	15.072	15.0781	0.011296	0.071356	15.2922	14.9817	14.6994	15.7468	15.2301	15.7395	14.9822	14.8937	15.1957	14.5232	14.8594	14.9568	14.4893	15.2044	14.6941	14.4619	14.6773	15.0304	15.1908	14.8088	0.133074	0.258344
P16144	ITGB4	15.1027	15.9081	15.2941	15.5566	15.7578	15.5239	0	12.827	0	0	11.8716	12.0139	12.7342	0	0	15.3103	14.7988	12.4804	0	13.3027	0	0	12.4511	6.92883	0.0114977	0.0724874	13.7043	15.6844	12.5796	14.0104	0	14.8119	13.0999	13.9163	12.2258	0	0	0	0	0	0	13.309	12.3349	0	13.3591	3.9003	0.0184393	0.0635874
P68036	UBE2L3	14.6048	14.5205	14.5039	14.3733	14.725	14.5455	14.7237	14.8429	15.1771	14.7251	15.3117	15.004	14.7283	14.8594	14.8879	15.0732	14.5683	15.137	14.6686	15.0648	14.5271	14.7041	14.5516	14.8562	0.0115294	0.0725447	14.5674	14.4894	14.4507	15.5227	14.6053	14.5684	17.0956	14.3528	14.9565	14.2213	14.243	14.3901	14.3937	14.0817	14.6877	15.6733	15.0785	14.9903	14.6484	14.6408	0.311675	0.469573
P28065	PSMB9	15.6929	14.2721	15.4604	14.7917	14.5221	14.9478	16.0025	15.8748	16.2592	15.6673	16.0179	15.1939	15.5027	15.5285	15.9964	15.4022	14.5403	15.5131	15.9435	16.2562	15.3291	15.3265	15.3017	15.6268	0.0115699	0.0726572	15.1266	16.4412	15.4506	16.1403	15.9451	16.5671	14.63	14.8696	15.6463	15.7289	14.7559	15.4447	15.0493	15.1223	14.5511	15.8049	15.9567	15.7526	14.8443	15.3011	0.306497	0.467701
P49411	TUFM	15.6214	15.8612	14.6217	15.5879	14.976	15.3336	15.625	15.7094	15.8548	15.7526	15.7498	15.9632	16.1531	15.6627	15.2521	15.898	16.0232	16.4551	15.7175	16.0299	15.9327	15.6304	15.4176	15.8134	0.0117763	0.0738086	15.11	15.1976	15.3331	14.8473	14.9513	15.0554	16.4818	14.7312	15.2135	16.3186	15.5908	15.4099	16.0114	15.5707	16.3198	16.3486	16.0807	15.6087	15.7293	15.8988	0.0575467	0.143753
Q13043	STK4	13.4723	0	13.2475	12.681	13.2512	10.5304	14.3793	14.38	14.4102	13.8883	13.9538	14.0074	14.4506	14.3256	13.6498	14.2503	14.7066	14.9552	14.0902	15.0769	13.9366	14.1213	14.0567	14.2729	0.0118664	0.0742288	13.8697	14.4699	14.6329	14.2467	13.8413	14.7338	15.2845	13.7119	14.3488	14.0702	13.0252	14.8023	14.0603	13.893	14.0909	13.4874	13.6567	14.0767	13.154	13.8317	0.849232	0.896855
Q9UIJ7	AK3	14.8222	14.763	15.3069	14.4703	14.419	14.7563	15.1669	14.9546	15.4019	14.9271	15.133	15.3883	15.7931	15.5671	15.4827	16.0008	15.6294	16.8978	14.7794	16.1845	15.4071	14.9684	15.1968	15.4635	0.0119607	0.0746726	14.2581	13.7085	14.6698	15.5684	14.0468	14.7971	14.0073	14.3243	14.4225	15.3729	14.9576	15.2623	14.2395	15.9193	16.1649	15.3569	15.192	15.5673	16.8271	15.486	0.107859	0.225392
Q9BY43	CHMP4A	0	0	0	11.8657	12.0775	4.78865	13.6608	13.9115	13.7404	11.1811	14.0511	14.2857	13.6754	12.3499	13.5182	13.8725	0	0	13.2409	13.8624	13.3528	12.9138	12.7256	11.7848	0.0120177	0.0748833	0	12.3951	12.8342	13.9315	12.1229	0	0	0	6.41047	12.3455	13.3644	13.2645	0	13.4941	13.6208	12.0259	13.236	13.0318	0	10.4383	0.571705	0.680292
Q9NZL9	MAT2B	15.2788	15.3007	15.7644	15.1281	15.3182	15.358	14.9699	14.8721	14.8378	14.7638	15.2518	15.1322	14.5936	14.5515	14.9731	15.1126	14.7813	15.5203	14.847	15.4413	14.8707	15.2761	14.9352	14.9841	0.0120941	0.0752129	15.2152	15.0106	14.9287	15.7205	15.1249	15.0276	14.8817	14.7901	15.0874	15.124	14.8919	14.9213	15.8332	15.0583	15.0955	15.8541	15.5558	14.6939	14.8753	15.1903	0.336491	0.493594
O60716	CTNND1	14.3676	13.7385	14.0716	13.6503	14.2955	14.0247	12.0791	12.2304	12.3919	12.0372	12.167	12.3811	13.9552	13.1513	11.9544	12.9281	14.0153	15.1675	11.1066	13.6	11.6239	13.1419	12.5992	12.7371	0.012115	0.0751971	12.5365	12.1446	13.1347	12.1129	12.1984	11.6038	12.5124	13.0355	12.4098	13.2269	13.8239	14.2606	14.2761	13.2953	14.8686	15.7808	14.6162	14.3562	12.2566	14.0761	0.00155044	0.00991083
P48723	HSPA13	0	0	11.5749	13.3526	0	4.9855	14.431	14.0891	14.1611	13.9302	13.957	12.9874	13.7144	14.1636	0	13.067	0	13.3139	14.031	14.7917	13.3755	13.3776	13.9766	12.1981	0.0121613	0.075339	13.5701	13.5375	13.9321	13.0811	13.7352	14.3444	14.6439	13.3275	13.7715	15.0479	0	14.6836	14.3769	14.0054	0	14.0663	14.6694	14.5674	13.9696	11.5386	0.95095	0.969131
P61956	SUMO2	17.2118	16.7866	17.2276	16.6067	17.6361	17.0938	15.7307	16.3722	16.13	16.2009	16.2854	16.0344	16.3968	16.3982	16.7226	16.64	17.2147	16.6555	16.2418	17.7246	15.5019	16.3767	15.7473	16.3749	0.0121948	0.075401	15.9675	17.0653	16.336	16.1802	15.705	16.4624	18.2164	16.204	16.5171	17.1867	17.4427	16.3556	17.2641	17.7864	17.1529	17.7989	17.5668	17.0852	16.1976	17.1837	0.00604369	0.0278486
P50213	IDH3A	14.7349	14.6285	14.4817	14.1289	14.9029	14.5754	14.8913	14.8667	15.4127	14.9414	15.43	14.8903	14.8414	15.2188	15.5854	15.4197	14.9636	16.2681	15.1933	15.5882	15.6322	14.4156	14.5239	15.1813	0.0122009	0.0752935	14.3474	13.871	14.1062	14.967	14.4092	14.914	15.8301	13.9463	14.5489	15.2059	15.0879	14.4998	14.8047	13.9642	14.1626	15.4514	15.2001	15.2262	14.6819	14.8285	0.68525	0.770992
Q9H8Y8	GORASP2	13.9682	14.004	13.6682	13.654	14.3203	13.9229	12.2692	13.5713	14.0757	13.1178	13.2905	13.8578	13.3891	13.0179	13.2467	13.4403	13.0998	13.0047	12.6647	14.1145	13.406	13.5112	13.313	13.3171	0.0122542	0.0754772	13.1613	14.1822	13.3186	14.4585	13.194	12.8501	0	13.6413	11.8507	14.1216	13.3801	13.5838	13.2613	13.4912	14.2344	13.7585	14.1461	13.6224	13.4494	13.7049	0.404031	0.559523
P40424	PBX1	14.6219	15.1283	15.143	14.0656	14.2823	14.6482	0	0	0	0	12.7571	14.0938	13.8531	0	13.8334	14.5565	14.5798	0	0	0	0	14.1207	0	5.75261	0.0122688	0.0754226	13.0784	13.844	0	0	12.1766	13.4855	0	0	6.57305	13.7907	0	0	0	0	0	0	0	0	0	1.37907	0.0155626	0.0563228
P10301	RRAS	10.091	11.5519	0	10.6839	10.509	8.56715	0	0	0	0	0	12.4706	10.2435	0	0	0	12.2825	0	0	0	0	0	0	2.05862	0.0122859	0.0753833	10.5422	0	11.6896	0	0	0	13.2215	12.8979	6.0439	10.0917	12.0473	0	0	13.1492	13.3747	10.9425	11.34	9.73704	12.8128	9.34952	0.0150003	0.0549196
P13797	PLS3	14.7858	15.3806	15.6912	15.6388	16.238	15.5469	13.508	12.7703	13.9403	14.9457	14.0555	14.9092	14.8474	13.2719	14.7761	14.8175	16.1741	14.4884	14.2752	14.8872	14.7164	14.9783	15.0281	14.4935	0.0123203	0.0754501	14.8643	15.3298	14.6165	16.1116	14.5357	15.7855	15.2274	15.8138	15.2856	14.8749	16.0773	15.1825	15.2153	15.9443	17.2021	15.8525	15.4945	15.4399	17.0666	15.835	0.00272841	0.0151874
P61970	NUTF2	16.6925	17.158	17.2409	16.8636	17.8862	17.1682	16.0121	16.6506	16.7476	16.5936	16.8897	16.8874	16.7106	16.4393	16.2125	16.7243	16.9675	17.492	16.6302	16.8002	16.4572	15.9928	16.5675	16.6338	0.0124027	0.0758098	16.8854	16.8649	16.9424	17.7813	16.488	16.6243	17.7815	16.6679	17.0045	15.909	15.6072	16.1745	16.0186	17.3065	18.5675	16.2585	16.6506	16.5248	16.8762	16.5893	0.278105	0.437977
Q96EP5	DAZAP1	15.3546	15.0505	15.0986	14.3139	15.7322	15.11	15.7852	15.4955	15.9376	15.6037	16.4741	16.2231	15.7817	15.0802	15.7987	15.9272	14.7495	15.5551	15.9054	16.4722	15.3782	15.7222	15.8286	15.7481	0.0124115	0.0757197	15.6203	15.4679	15.476	17.2242	16.1838	15.2635	15.0288	14.934	15.6498	15.0716	14.9952	15.7107	15.8187	15.406	15.3963	15.9041	15.7408	15.7648	14.6919	15.45	0.40796	0.563749
Q14194	CRMP1	16.1304	14.8144	16.1148	16.0822	14.9993	15.6282	15.9978	16.6431	16.4283	16.458	15.8952	17.1702	15.3766	16.4886	16.5132	16.4832	16.963	16.8144	16.056	16.7534	15.2842	16.8202	17.0896	16.4256	0.0124748	0.0759614	16.8938	15.145	17.4888	17.6876	16.1585	15.7365	17.6725	16.4535	16.6545	16.3296	15.0203	16.0376	15.86	17.4442	15.7453	16.0718	16.3051	16.8876	17.1704	16.2872	0.807159	0.863441
P15924	DSP	13.9313	13.3015	15.0207	13.4666	13.3783	13.8197	0	0	10.8011	0	0	0	14.4716	0	0	0	13.7943	14.0473	0	0	13.8532	11.811	13.4662	5.42616	0.0127699	0.0776112	12.8091	13.2062	12.8564	0	0	0	0	13.8016	6.58417	0	14.0322	0	13.6666	13.5518	0	0	13.2859	13.9155	0	6.84519	0.909644	0.94256
P04632	CAPNS1	15.3863	15.5366	15.8983	15.2088	16.3949	15.685	13.7261	14.1216	15.5108	14.4882	15.0439	14.7511	14.6745	14.6563	15.7244	15.7988	15.9459	15.0587	14.5942	14.8924	14.4515	13.8499	14.9267	14.8362	0.0130733	0.0793045	14.9167	15.5429	15.1347	15.6628	14.8405	15.0596	15.4555	15.4701	15.2603	15.0606	14.1949	14.7959	14.8867	15.1511	15.5003	16.2652	16.0087	15.4943	15.4785	15.2836	0.398568	0.554155
O00267	SUPT5H	12.9712	11.8976	12.9222	0	0	7.55819	12.2695	12.6588	9.90384	12.2301	12.3891	12.3618	12.2913	9.46097	12.5255	12.4663	12.1956	13.396	11.1886	12.1366	12.3756	12.9053	11.5614	12.0186	0.01308	0.0791955	0	12.1605	12.1024	0	10.5832	0	0	0	4.35576	11.5253	0	0	0	0	0	0	11.8637	0	0	2.3389	0.000787644	0.00589795
P05091	ALDH2	16.2369	15.0829	16.2153	16.1747	16.229	15.9877	15.1888	14.0656	13.9542	15.0932	15.2889	14.8593	14.8424	13.9042	15.0581	15.7364	16.6234	15.4973	15.1169	15.1659	15.0804	14.8231	15.9582	15.0739	0.0130808	0.0790517	14.5086	16.2905	14.6671	15.1452	16.1515	16.1679	15.4992	15.1497	15.4475	14.1425	15.276	15.0076	15.4128	14.9454	15.3853	17.1177	16.936	15.0359	15.5459	15.4805	0.587991	0.693492
P57737	CORO7	12.8604	12.632	0	13.5954	13.537	10.525	14.4988	14.4816	14.3353	14.4394	14.2096	14.2901	14.2247	14.5304	12.7586	13.4021	13.8195	14.4775	14.3743	14.5704	14.2981	14.9046	14.3239	14.2317	0.0130864	0.0789366	14.2161	14.3792	14.2633	13.6287	14.0311	13.7543	15.1733	12.7873	14.0291	13.5914	13.9509	14.2957	14.4431	15.2426	15.4425	13.4925	14.14	14.502	14.3334	14.3434	0.361941	0.518153
P62937	PPIA	18.764	18.9048	18.6975	19.0611	19.8132	19.0481	18.3016	18.445	18.8985	18.3818	18.8769	18.6134	18.4227	18.6349	18.8316	19.1001	18.8403	18.9048	18.4785	18.7633	18.4159	18.5836	18.5395	18.649	0.0131342	0.0790761	18.6289	18.961	18.3303	19.6445	18.5089	18.8598	18.716	18.7689	18.8023	19.0338	19.0322	18.7681	18.6503	18.4584	18.6017	19.9099	19.2135	19.2882	18.8746	18.9831	0.0946766	0.20535
P35219	CA8	13.3657	13.4915	13.9498	0	14.8061	11.1226	0	0	0	11.382	13.2291	0	0	0	14.0643	0	0	0	0	0	0	0	13.5054	3.06946	0.0133706	0.0803487	14.5166	14.2128	13.9013	15.0121	14.6717	0	14.3544	0	10.8336	0	0	12.7467	0	0	0	0	0	0	0	1.27467	0.0340027	0.0992007
P15170	GSPT1	13.6497	14.0121	13.9034	13.6319	14.0904	13.8575	14.1494	14.047	14.293	14.0822	14.0511	14.7336	14.4021	14.233	14.095	14.22	14.0929	15.2247	14.048	14.2433	14.1924	14.1043	14.0899	14.2531	0.0133944	0.0803415	14.525	14.0534	13.8349	14.4871	14.0381	13.9771	14.4425	13.5763	14.1168	14.3595	14.4957	14.3403	14.502	14.1782	15.3654	14.7024	13.8641	14.0978	14.2945	14.42	0.0397544	0.10977
Q8WUM4	PDCD6IP	15.1583	15.1802	15.0012	14.8762	15.0455	15.0523	14.2529	14.1129	13.9957	14.2223	14.5975	14.4231	14.6436	14.5283	14.8759	14.8296	14.9083	14.9924	14.3573	15.488	14.074	14.8493	14.178	14.5488	0.013407	0.0802668	14.3348	14.8451	14.5725	14.7204	14.6888	14.8532	14.8773	14.7121	14.7005	14.6692	13.5913	14.9141	14.8509	15.0677	14.8966	14.9766	14.3008	14.5254	14.6431	14.6436	0.833725	0.884936
O75312	ZPR1	12.8972	12.678	13.6309	12.294	14.0407	13.1082	14.115	13.7688	14.322	13.591	14.159	13.6425	13.1924	13.5398	14.0252	14.3835	12.8765	13.6157	13.5779	14.5408	13.4401	13.8651	14.0137	13.8041	0.0134979	0.0806604	14.6681	14.0679	13.4683	15.3384	14.8249	14.49	14.9337	14.0448	14.4795	14.1115	14.3312	14.6122	14.6035	13.9693	14.9828	13.869	13.8807	14.0419	13.5114	14.1913	0.170646	0.309961
Q9BTZ2	DHRS4	14.8493	12.2403	13.1789	13.6125	11.4991	13.076	14.7297	14.0899	14.9434	14.7853	13.911	14.4946	15.9548	14.7709	13.0722	12.2503	13.9192	15.2185	15.2089	16.0877	16.1938	14.5767	13.7349	14.5848	0.0135215	0.0806516	13.7271	13.523	13.7035	12.2722	13.4252	14.5699	13.6819	13.3959	13.5373	13.7451	14.7247	0	13.9186	16.9814	16.2738	14.0911	14.7635	16.4136	16.5063	13.7418	0.746096	0.817586
O75937	DNAJC8	14.7359	14.3441	14.1365	14.2439	14.8343	14.4589	14.9446	14.9471	14.8179	14.8055	14.8704	14.8967	14.7782	14.7691	14.2933	14.626	14.5112	15.0965	15.0027	15.2808	14.6065	14.7408	14.6355	14.8013	0.013628	0.0811358	15.0734	14.1244	14.5991	15.3465	14.4855	14.9644	15.0071	14.5846	14.7731	13.8285	13.8722	14.5704	13.9937	14.4146	14.8376	14.1538	14.0366	14.218	14.0381	14.1963	3.0631e-05	0.000523556
Q9Y3B8	REXO2	13.3027	12.1808	12.1648	13.2442	11.7377	12.526	0	10.7844	11.0679	0	0	0	11.3814	12.7904	0	0	13.3504	0	0	12.9098	12.0449	0	0	4.96054	0.0137029	0.0814305	12.9875	0	0	0	0	0	12.1939	13.913	4.8868	12.1681	13.4227	12.7262	13.2886	13.1736	13.6609	12.4669	0	12.5747	0	10.3482	0.0724315	0.169492
Q9UNN5	FAF1	13.4317	13.5169	14.3671	13.3495	12.6303	13.4591	14.1618	14.3776	14.2504	14.2243	13.4455	14.644	13.5458	13.5602	14.1893	14.5765	13.8977	13.8524	13.7042	14.3013	14.4866	14.2357	13.629	14.0637	0.0137422	0.0815136	14.208	13.4823	13.827	14.7452	14.0145	14.0932	15.6058	13.7028	14.2098	13.6038	12.3257	0	14.5034	0	14.1106	0	0	0	0	5.45434	5.48395e-08	5.07265e-06
Q9BYZ2	LDHAL6B	0	8.60484	0	12.8101	13.0228	6.88754	13.6642	13.2701	11.9314	13.335	13.262	13.5162	13.1915	13.4918	14.3995	14.031	13.0943	13.4935	13.4902	0	13.392	13.1656	12.9657	12.5702	0.0137995	0.081702	13.5461	13.7013	13.89	14.8616	14.34	13.8218	13.8111	13.809	13.9726	13.6432	14.7094	14.993	0	13.3811	14.2266	14.3231	14.0334	14.5985	0	11.3908	0.72555	0.799589
Q12959	DLG1	13.7908	13.6318	12.0914	13.0868	0	10.5202	0	0	0	0	0	12.3312	0	0	13.0121	0	0	0	0	0	12.6938	0	11.6571	2.92319	0.0138766	0.0820072	0	13.2367	0	0	12.558	0	0	0	3.22433	0	0	11.8886	0	0	0	0	0	0	0	1.18886	0.145545	0.275746
Q9P287	BCCIP	13.5313	13.5334	13.4423	13.3774	13.9098	13.5588	14.7937	14.2601	13.7485	13.7169	14.3402	14.6593	14.2041	14.458	13.8168	13.8125	13.4258	13.7711	14.7155	14.4284	13.9688	13.9802	13.5072	14.0945	0.0139159	0.0820884	14.0542	13.1441	14.1691	14.5872	13.4075	14.4702	12.6398	12.3849	13.6071	13.8175	13.0829	14.0034	13.735	12.8482	14.188	13.6566	13.6821	13.704	0	12.2718	0.04987	0.129728
Q2TAA2	IAH1	12.6847	13.0212	13.4132	13.3105	14.1875	13.3234	12.2641	12.309	12.5489	12.7458	13.6127	12.7708	12.1966	12.0149	13.12	13.725	12.7509	12.5031	12.5753	12.6319	12.5585	12.018	12.6161	12.6448	0.0140316	0.082619	12.6014	13.44	13.0298	14.507	13.4874	12.6715	12.5226	13.9825	13.2803	13.4471	12.8309	12.9866	12.636	12.5366	11.4918	13.9299	13.3243	13.732	12.98	12.9895	0.794028	0.854424
Q9UBI6	GNG12	11.3299	0	0	11.1924	13.0323	7.11093	0	0	0	0	0	0	0	9.95151	0	0	0	0	0	0	0	11.1487	0	1.24119	0.0140672	0.082677	0	0	12.1	0	0	0	0	11.788	2.986	0	12.9063	0	0	0	0	13.7393	12.4389	13.0863	0	5.21709	0.210213	0.358331
Q9Y6V7	DDX49	14.5839	0	14.8784	12.8999	0	8.47244	16.6747	16.6716	16.0471	16.5499	16.9149	16.5111	16.428	16.4728	13.8937	14.8293	0	16.4162	16.2882	17.1988	16.7713	16.0007	16.8728	15.326	0.0140673	0.0825263	15.9784	14.2169	16.2592	15.4413	16.1849	16.1194	15.7399	0	13.7425	0	0	15.1949	14.0433	0	0	0	0	13.0801	13.6437	5.59621	0.000644059	0.00497682
P42226	STAT6	14.342	13.1701	12.4442	13.0861	13.4181	13.2921	11.9703	12.2316	13.2287	12.9332	12.516	11.5911	12.4598	13.2481	11.9462	12.3276	13.0252	12.6223	11.7569	13.0532	12.4396	13.1255	12.5595	12.5315	0.0143639	0.0841127	12.3563	12.9951	12.7252	10.5319	12.6443	13.8505	14.3323	12.1236	12.6949	11.7595	12.4777	11.6454	12.1584	0	12.6399	13.2299	13.653	12.6304	12.8094	11.3004	0.0715842	0.16826
Q9Y5Y2	NUBP2	11.2559	0	0	0	0	2.25117	12.2593	12.3271	0	13.1216	12.5145	12.7393	11.1771	13.0884	13.2348	0	13.3253	0	12.9867	13.2927	12.338	0	12.7789	9.71667	0.0143837	0.0840752	13.3859	12.8145	12.0542	0	12.8903	12.7865	0	0	7.99143	12.2071	0	0	0	0	0	0	0	0	0	1.22071	0.00252256	0.0142945
P31751	AKT2	11.4656	10.5579	0	0	0	4.4047	11.7956	12.0032	11.0895	11.3702	0	12.3218	11.7273	11.6871	11.3613	12.2222	12.1769	0	11.6681	12.4023	11.3485	12.0988	12.1999	10.4396	0.0147699	0.0861756	11.6634	11.2853	0	0	0	0	0	0	2.86858	13.2186	0	0	0	0	0	0	11.874	11.5819	0	3.66745	0.0843917	0.187173
P09972	ALDOC	15.4654	14.8453	15.0862	15.2148	15.4175	15.2058	16.2956	15.8823	16.1611	17.0016	17.1009	16.5261	15.5839	15.3821	16.7532	17.9716	16.3368	15.8317	16.742	15.8075	15.8795	14.8988	14.9519	16.1827	0.0148288	0.0863625	14.2947	15.8842	14.8487	16.2902	15.631	15.7755	0	13.352	13.2596	16.0901	14.507	14.7567	15.8623	13.9626	15.7389	14.1546	15.2648	14.8267	13.9778	14.9142	0.739302	0.811272
P41252	IARS	15.1602	15.0151	14.7049	14.9284	15.3083	15.0234	15.2489	15.5384	15.6154	15.2997	15.6809	15.2516	15.122	15.0976	15.4509	15.4582	15.2113	15.9882	15.5605	15.6626	15.2654	14.9319	15.0867	15.3806	0.0149154	0.0867091	15.2665	15.2181	15.0622	14.8712	14.9909	15.0489	15.94	14.5465	15.118	15.4285	15.7512	14.9519	15.151	14.6503	15.6724	15.4539	15.3818	14.9264	14.4219	15.1789	0.586093	0.691656
P19022	CDH2	14.5655	13.4782	0	13.2993	0	8.26861	0	0	0	0	12.53	0	0	0	0	0	0	0	0	0	0	0	12.4486	1.46933	0.0149688	0.0868623	12.2312	0	0	13.8295	12.9215	12.5809	0	0	6.4454	0	12.0415	0	0	0	0	0	0	0	0	1.20415	0.194935	0.340594
Q63HN8	RNF213	13.734	0	11.6662	12.8288	12.8164	10.2091	13.9603	13.952	13.9756	13.9215	13.8119	13.2343	13.4992	13.7583	13.1943	13.2082	13.4906	14.3021	13.5217	14.3777	13.4636	14.2697	13.2924	13.7196	0.0151356	0.0876716	13.0775	13.6351	13.2372	12.655	13.3863	13.304	0	11.6703	11.3707	13.3467	13.8727	13.0469	13.5479	13.747	0	12.1854	13.4815	13.5421	12.6679	11.9438	0.674861	0.764292
P40306	PSMB10	15.6004	13.4245	15.0179	14.6172	13.6024	14.4525	15.443	15.1698	15.8954	15.4402	15.2776	14.9564	15.1611	15.7839	15.2165	14.2725	14.8107	16.0228	15.4493	16.4508	14.7504	15.6958	14.6602	15.321	0.0151529	0.0876138	14.8733	15.647	14.7566	15.5797	14.9822	15.8515	15.5766	14.1072	15.1718	14.6542	14.2554	16.1334	15.3019	15.6684	14.8276	14.6439	14.9818	15.3947	14.5793	15.0441	0.704057	0.784363
P80723	BASP1	16.0356	17.9007	17.2643	15.0468	18.2172	16.8929	15.1187	14.5568	14.8203	14.997	16.1105	15.434	16.5062	15.5275	16.3866	17.0784	16.5078	15.3074	14.4549	15.9556	15.2192	16.6814	15.3841	15.6498	0.0151644	0.0875228	14.8741	16.6186	15.3925	17.1928	15.9712	16.776	18.6892	15.5269	16.3802	16.9744	15.2425	15.8307	14.9939	16.2942	15.1442	16.8478	15.6912	16.7753	16.5869	16.0381	0.970995	0.983821
P05387	RPLP2	14.3964	14.7491	14.953	14.6893	15.2814	14.8138	14.7364	15.3802	15.3825	15.8619	16.2476	15.2505	14.6759	15.3176	15.9646	16.1575	15.5571	15.932	15.511	15.1452	14.956	14.9913	15.1202	15.4228	0.0152509	0.0878637	15.001	15.4107	15.6593	15.6187	15.6459	15.9579	15.2586	14.2386	15.3488	15.7393	15.2947	15.0772	15.4983	15.5598	15.9754	16.5385	15.3414	15.5397	15.0965	15.5661	0.150321	0.281432
P07919	UQCRH	0	0	0	12.4419	0	2.48837	12.768	13.0932	13.7208	13.0259	0	12.8118	0	14.0378	14.2441	13.7922	13.6646	0	14.7799	14.0917	15.9694	0	12.9824	10.5283	0.0155031	0.0891568	13.2046	0	13.567	0	13.258	0	13.1001	12.5593	8.21111	13.8617	14.2499	14.3442	14.5631	0	15.3821	14.3422	14.6978	0	0	10.1441	0.526965	0.666428
O75494	SRSF10	0	0	0	12.3954	0	2.47908	14.1187	13.3447	12.9503	13.3388	13.8925	0	13.8328	15.0198	0	0	0	15.0732	14.8398	13.0936	13.1447	12.3261	12.9953	10.4688	0.0155431	0.089227	14.3548	0	13.855	0	12.642	13.194	12.7737	12.245	9.88306	12.2246	14.7313	0	12.8906	12.6288	14.1271	0	0	0	0	6.66024	0.344109	0.501493
P07384	CAPN1	16.0554	15.5103	15.8071	15.7738	15.7057	15.7705	13.9754	14.7255	15.2839	14.8434	14.8943	14.662	15.1485	14.9351	15.6017	15.9246	16.239	15.8302	15.1045	15.0287	14.1994	14.6619	14.3024	15.0212	0.0157035	0.0899865	14.5094	15.7036	14.9608	14.2412	14.9494	15.2272	15.2495	15.2387	15.01	15.1027	15.6497	15.6832	15.1386	16.2044	15.6457	16.2056	15.5402	15.797	15.7628	15.673	0.0113177	0.0438351
P31689	DNAJA1	14.2867	13.894	13.9845	13.5001	12.6426	13.6616	14.6893	14.334	14.1112	14.3785	14.1772	14.7669	13.763	14.1191	14.0834	14.1212	13.3842	14.8012	13.9537	14.6945	14.1875	14.7299	14.1406	14.2609	0.0159406	0.0911823	14.1645	13.1784	13.2188	12.9902	13.6016	14.0588	14.6384	13.8074	13.7073	13.6611	13.5333	13.1445	13.0747	13.0286	13.5305	12.8607	13.4809	12.7006	12.0292	13.1044	3.88617e-05	0.00061417
Q9UKX7	NUP50	13.5803	13.4165	13.1009	13.6027	13.39	13.4181	14.7456	14.7655	14.7631	14.4892	14.6743	13.7427	14.0481	14.5947	13.6568	13.7115	12.3594	14.4717	14.7043	14.8687	13.9277	13.6706	14.231	14.2015	0.0159763	0.0912243	13.8599	13.591	13.6712	14.3312	14.1715	13.8677	13.7329	12.6963	13.7402	13.5236	13.7049	12.5418	12.2588	0	0	13.5459	13.4958	13.2804	0	9.23512	0.000217329	0.00218371
P67809	YBX1	13.7669	13.1079	13.3382	13.7173	14.5708	13.7002	14.8273	14.5514	14.7189	14.9847	15.3787	13.3926	13.5557	14.3526	14.8882	13.8827	13.2851	14.6701	14.6084	15.0125	14.7695	15.2622	14.7726	14.5243	0.0159959	0.0911739	14.3988	14.053	13.9813	15.5141	14.4897	13.5513	14.0551	14.1941	14.2797	14.7289	14.8767	14.3693	14.6232	12.5427	13.9369	16.0987	14.1976	14.5025	12.2999	14.2176	0.719577	0.795735
O15511	ARPC5	13.8659	13.8382	13.837	14.4789	14.5483	14.1136	14.7997	14.5834	14.5499	14.8271	14.7164	13.8289	15.2553	15.634	14.193	14.0328	15.1003	15.8377	14.6888	15.4823	14.5795	15.1298	14.4753	14.8067	0.0160211	0.0911553	14.7305	14.6771	14.7665	14.3514	14.6544	15.2518	15.2053	14.4904	14.7659	14.0229	14.6973	15.002	14.4492	15.6014	16.3484	15.8721	15.4142	16.0059	15.7827	15.3196	0.00492399	0.023935
Q02543	RPL18A	12.8092	12.4842	13.3586	13.0286	0	10.3361	13.4343	14.0777	13.5604	14.5167	14.7896	11.8687	13.7502	14.185	14.1261	13.7253	13.9531	14.1785	14.5584	14.6079	13.0449	14.0319	13.7898	13.894	0.0160988	0.0914356	14.1357	14.4491	14.1145	0	15.4811	14.5577	0	13.5111	10.7811	13.3625	12.3411	13.3828	13.683	14.653	0	14.8143	11.5218	10.8047	13.4064	11.797	0.670174	0.760077
Q14141	SEPTIN6	0	13.0728	14.8472	12.8771	12.532	10.6658	14.6775	14.6834	14.262	14.1662	14.1641	14.3808	14.3708	15.6093	13.2649	13.8936	13.2169	15.1091	14.5468	15.3088	13.6698	14.4689	14.1877	14.3518	0.0161147	0.0913643	13.9382	12.8887	14.5566	12.2112	13.5453	14.026	11.8514	12.5238	13.1926	11.655	12.2103	13.9672	12.1915	14.1197	0	13.1655	12.9653	13.7794	12.1496	11.6203	0.119983	0.243135
Q05682	CALD1	14.7795	14.3014	14.2975	14.4553	13.5675	14.2802	13.0902	12.7657	12.3767	13.265	13.3845	13.6555	13.4259	13.6996	12.9404	13.1892	13.2018	14.1609	13.8647	14.0442	13.9246	14.6891	14.2439	13.5248	0.0162105	0.091745	13.9143	14.2113	14.461	14.3953	13.566	14.4438	16.0293	14.3494	14.4213	14.7009	15.2246	14.6488	15.1976	15.8478	16.671	16.1795	14.8021	15.3138	15.733	15.4319	7.27706e-07	3.13512e-05
P51784	USP11	8.90055	9.64349	0	0	11.1835	5.9455	12.8954	12.8676	12.7485	12.5675	13.02	10.4993	9.87772	12.817	7.05199	10.0438	0	12.5522	12.0686	12.7903	12.5973	10.6562	12.5521	11.0356	0.0163502	0.0923728	11.291	11.543	0	12.4955	10.1446	11.4969	0	9.35761	8.29108	8.85647	0	0	0	0	0	11.8428	0	0	0	2.06993	6.47013e-05	0.000886973
P35658	NUP214	0	0	0	12.5716	0	2.51432	13.8303	13.6828	13.5756	12.6321	0	13.3162	12.4901	13.6103	13.8416	14.4315	0	14.4462	13.5545	0	12.9367	0	13.6011	10.3499	0.0163861	0.0924127	13.1188	0	13.2994	14.1345	12.4845	12.919	0	0	8.24452	0	0	0	0	0	0	0	0	0	0	0	0.00025084	0.00246116
P31943	HNRNPH1	15.9638	16.0213	15.9332	15.785	16.2129	15.9832	16.7814	16.5118	16.4428	16.3125	16.7389	16.4504	16.5076	16.8143	15.9475	16.1748	15.5249	16.4713	16.5251	17.2474	16.0576	16.5925	16.5648	16.4509	0.0163959	0.0923062	15.9204	15.407	16.1787	16.8768	16.4576	16.2568	15.7314	15.3832	16.0265	15.6649	16.2071	15.5894	16.3384	15.7567	15.8204	16.6522	16.6381	16.3445	15.9814	16.0993	0.317839	0.473879
Q16650	TBR1	13.4477	0	0	0	0	2.68955	14.9392	0	14.4001	15.0361	14.9985	14.3471	14.2729	14.3616	12.4895	0	14.0251	15.0852	14.4961	15.3813	0	14.4726	0	11.0768	0.0164479	0.0924368	0	0	13.921	0	0	0	0	0	1.74012	14.0733	14.6799	0	0	13.8988	0	0	14.1502	0	0	5.68021	0.576283	0.68387
P25398	RPS12	14.4344	14.7554	15.3004	14.4697	14.6952	14.731	15.0793	15.029	14.8399	15.4443	15.7875	14.7585	14.7054	15.23	15.5237	15.4311	15.1508	15.4216	15.5263	15.6321	14.5863	14.9997	15.1578	15.1943	0.0165155	0.092654	15.2636	15.2401	15.4113	14.89	15.506	16.0506	15.514	14.733	15.3261	14.9915	15.2513	15.5514	15.4614	15.2409	15.3887	15.3965	14.7657	14.8916	14.8664	15.1805	0.838764	0.888186
P30084	ECHS1	14.2447	15.1069	15.3143	14.89	15.9949	15.1101	13.4855	13.9735	14.4947	13.7516	14.4407	14.8039	14.6962	12.6729	14.9624	15.1836	14.7017	14.6154	14.1648	13.9608	14.7674	14.0993	13.9949	14.2805	0.0165225	0.0925319	13.985	14.7177	14.24	14.9497	13.16	14.7252	15.0907	15.0709	14.4924	15.2566	14.1376	14.644	14.6534	14.7736	14.5903	16.3977	15.6862	15.2013	15.1646	15.0505	0.0248402	0.0785009
O43809	NUDT21	14.0883	14.1636	13.5809	14.3809	13.8719	14.0171	14.3909	14.4337	14.8033	14.7283	14.8759	14.2858	14.3678	14.9814	13.8051	14.2196	14.0001	14.9071	14.765	14.8643	14.1496	14.5634	14.0714	14.4831	0.0165604	0.0925824	14.1742	14.6485	14.475	14.6947	13.5043	14.5286	13.7634	13.3595	14.1435	14.2184	14.168	14.4951	14.0466	14.1672	14.9286	14.7716	14.5511	14.7106	13.8246	14.3882	0.63625	0.732701
Q9UNY4	TTF2	0	8.9448	11.0224	11.2692	13.9253	9.03234	0	0	0	0	0	0	11.3503	10.6705	0	0	12.0523	0	0	9.22519	0	0	0	2.54696	0.0167762	0.0936257	0	0	11.3615	0	0	0	0	10.4102	2.72145	9.61779	11.0248	13.5362	0	13.9517	10.7799	18.2475	11.3675	12.2008	0	10.0726	0.00270108	0.0150886
Q8NHH9	ATL2	12.6662	13.5471	0	12.946	12.4099	10.3138	0	12.403	0	0	13.3081	0	0	0	12.4778	11.9727	0	0	0	0	0	0	0	2.95068	0.0168111	0.0936577	0	11.1383	0	0	0	0	0	12.6669	2.97564	14.7876	0	0	13.4957	0	0	12.9313	0	0	0	4.12146	0.97786	0.986644
P11586	MTHFD1	14.2501	14.3423	14.5471	14.476	14.5351	14.4301	14.4997	15.1648	15.2727	15.2178	15.5349	15.0453	14.5954	14.724	15.2579	15.3812	14.6976	15.2581	14.9968	15.7977	14.1873	14.2418	14.6557	14.9723	0.0168596	0.0937652	14.8407	14.7195	14.7166	14.4378	14.8895	14.9506	15.0569	14.2265	14.7297	14.2495	14.3043	14.311	14.0133	14.6871	14.3558	15.1833	14.5668	14.4418	15.0183	14.5131	0.0471696	0.12383
Q9H444	CHMP4B	0	0	0	11.1946	0	2.23893	12.2264	12.3951	11.6866	12.0287	12.4723	11.0266	0	12.3967	11.1662	0	0	12.2338	12.7969	0	11.9749	11.6735	11.099	9.12805	0.0169027	0.093842	10.379	0	0	11.3936	12.5725	0	0	0	4.29313	12.3137	14.0434	13.4567	12.0252	13.4495	14.2191	13.4465	12.3117	11.8841	0	11.715	0.0187439	0.0642152
P01042	KNG1	14.6328	15.1626	13.9275	14.64	15.8577	14.8441	13.6061	14.2478	13.5565	13.6833	13.5729	14.4612	15.0406	13.9696	13.627	13.8154	14.7405	15.0352	13.7624	13.8362	14.0211	14.8112	13.6198	14.0828	0.0170142	0.0942981	13.7436	14.585	14.2121	14.874	13.635	14.6281	16.4355	15.2521	14.6707	14.2888	16.0649	14.9768	15.7738	16.8799	16.6931	15.7677	14.7756	16.6051	17.4193	15.9245	5.24787e-06	0.000137538
P84103	SRSF3	15.309	14.9398	14.321	16.255	15.9785	15.3607	16.6518	16.1965	16.5678	16.2255	16.4654	15.4933	15.6836	17.6984	15.8475	15.4621	15.314	18.1306	16.9419	17.2003	15.9251	16.3466	16.5327	16.3931	0.0170658	0.0944212	16.0563	14.8918	16.4742	16.3284	15.4335	15.4274	15.6626	15.3633	15.7047	15.6883	16.9197	15.8938	15.9487	16.35	16.8231	16.6212	16.4331	16.4714	15.7355	16.2885	0.364561	0.520447
P09651	HNRNPA1	14.5911	15.6551	15.5776	15.0582	15.8314	15.3427	16.2616	16.173	16.507	16.0426	16.8093	15.9975	15.5783	15.9988	15.7398	16.265	14.6815	15.9468	16.1956	16.0562	15.3278	15.918	16.1065	15.9768	0.0172615	0.0953395	15.8088	15.1502	15.9574	17.2546	15.9205	15.8604	16.0521	14.5258	15.8162	14.7443	15.6818	15.7311	15.7524	15.6641	15.8236	16.6466	16.3545	16.1475	15.289	15.7835	0.834903	0.885887
Q9BUJ2	HNRNPUL1	14.5645	14.4404	14.8188	13.9649	14.1684	14.3914	14.8443	14.9395	14.9602	14.4843	15.1559	14.8213	14.8415	14.9862	14.279	14.6948	14.2298	15.4663	14.8008	15.1986	14.5576	14.9327	14.6571	14.8147	0.0174211	0.0960554	14.3891	13.6537	14.8034	15.6886	14.5177	14.6448	14.3895	13.7344	14.4777	14.307	14.2711	14.2787	14.6192	14.5876	14.6453	14.9726	14.87	14.5521	14.2531	14.5357	0.438363	0.585058
P49721	PSMB2	14.8725	14.9949	14.1936	14.535	15.4171	14.8026	14.9055	15.0515	15.6769	15.1649	15.5139	14.6185	15.1973	15.3504	15.3459	15.4661	15.68	15.0895	15.5695	15.1254	14.9604	15.4604	15.0024	15.2458	0.0175337	0.0965107	15.0594	15.3196	14.8299	15.4851	14.7201	15.4181	14.9209	15.8182	15.1964	15.3165	16.2399	14.3162	14.8541	15.9706	15.8162	15.7503	15.6579	15.1088	15.2621	15.4293	0.0923876	0.201917
P49756	RBM25	13.2339	0	10.7601	12.4432	13.0131	9.89006	13.1384	13.3185	12.864	13.4961	14.1494	12.3663	13.2426	13.8968	12.7156	12.7163	11.9323	13.736	13.3569	13.62	13.8876	14.5018	12.8647	13.2826	0.017678	0.097138	12.4617	12.2541	14.0647	12.8237	11.6411	13.2292	13.9958	11.1456	12.702	11.3932	12.7682	0	0	12.7421	12.5144	13.9644	13.5399	13.5447	0	9.04669	0.0148259	0.0545226
Q8TDZ2	MICAL1	10.4239	0	15.2351	0	9.84076	7.09995	12.0591	11.3284	10.5389	11.9137	11.3588	10.4578	10.0808	11.4714	10.4449	8.80265	11.2115	13.4941	12.4887	11.9242	10.6361	12.2015	11.5895	11.2942	0.01789	0.0981348	12.0146	11.6377	9.71395	13.3116	0	11.3793	0	10.3142	8.54642	10.2869	11.2653	11.1871	0	12.5903	0	0	0	11.4884	0	5.68179	0.0183187	0.0632408
Q9GZT3	SLIRP	13.7714	13.5112	0	13.3013	14.8202	11.0808	14.9371	14.5558	14.8082	14.1476	14.321	13.9179	14.8138	14.7039	14.8635	14.9985	15.0878	15.7508	14.7047	14.8035	15.1265	15.2738	14.2632	14.7693	0.0179066	0.0980584	14.1479	13.7549	14.547	13.7834	14.3053	13.6162	14.5477	14.3249	14.1284	15.1525	14.6265	14.9713	15.0914	14.1757	15.8464	15.5063	14.8946	14.0863	13.6706	14.8021	0.352818	0.508763
P16615	ATP2A2	12.2573	12.631	0	13.1152	12.9866	10.198	14.6573	14.3123	13.1549	13.5313	13.2743	13.5344	14.0656	15.2437	13.2867	13.3185	13.2643	11.9486	14.1266	14.9312	13.2073	13.1768	13.4795	13.6772	0.017916	0.0979429	13.4197	0	14.8446	13.1744	12.6103	0	13.5578	13.2153	10.1028	13.7971	14.2807	14.7702	14.1052	14.0929	14.2192	14.6521	13.9098	14.4763	13.4658	14.1769	0.136606	0.26309
P50336	PPOX	11.2052	0	0	0	0	2.24105	11.9134	10.3408	12.158	0	0	0	12.1138	11.8536	11.2826	0	13.146	12.7622	11.3816	12.8394	11.2135	10.7066	11.1278	8.99055	0.0181665	0.0991434	10.5717	0	10.4841	0	11.7005	10.2057	0	0	5.37024	11.8216	0	0	11.4285	0	0	13.1501	12.0575	10.7759	0	5.92336	0.652397	0.745834
P33241	LSP1	11.9094	13.885	13.6871	12.5018	11.2316	12.643	14.2858	13.3906	13.3939	13.8614	13.0941	13.5412	13.7028	14.6755	13.0291	12.9506	13.4726	15.3077	13.2105	14.275	13.0626	13.8323	13.1094	13.6585	0.0181961	0.0991361	13.6473	14.2851	13.7847	14.4087	13.9922	13.5566	13.8518	11.5398	13.6333	13.2438	12.9908	13.9911	12.2769	14.1009	12.4954	13.9711	13.4523	14.0453	12.1809	13.2749	0.504562	0.646111
P48681	NES	12.558	11.9329	11.5315	11.8256	0	9.56961	0	0	0	0	0	0	0	11.2745	0	0	0	0	10.9223	0	0	12.6067	12.287	2.77003	0.0182721	0.0993815	12.3111	0	12.7707	12.303	13.8202	0	12.4859	13.5795	9.65881	12.1527	11.7474	0	0	14.2982	14.2834	0	12.6355	12.8044	14.4984	9.24201	0.136694	0.263099
Q8NAV1	PRPF38A	14.0455	0	0	0	0	2.8091	14.8862	14.3209	13.953	14.2263	14.2543	14.2008	14.2596	14.9477	0	0	0	0	14.8384	15.3353	14.438	14.4847	14.3913	11.0904	0.0183137	0.0994391	14.0903	0	15.0271	0	13.4926	13.4445	13.5977	13.0289	10.3351	0	0	0	0	0	13.7293	13.6306	13.0027	0	0	4.03626	0.0329915	0.0969704
Q9H910	JPT2	16.0755	15.7272	15.9227	15.02	15.0165	15.5524	14.8915	14.4474	15.0623	15.0994	15.1667	15.6389	14.2465	14.0436	15.5003	15.9332	14.4927	14.7508	14.5334	15.0041	14.9578	14.5765	15.0053	14.903	0.0183438	0.0994347	15.0707	16.4451	14.7283	16.2321	15.3061	15.0853	15.8209	15.5191	15.5259	15.1118	15.1581	14.6002	15.2629	0	15.1749	15.3354	14.5287	14.4339	0	11.9606	0.00745331	0.0327384
P26440	IVD	14.0349	14.9392	14.0879	14.8087	13.942	14.3626	14.2028	13.9754	13.921	13.979	14.1985	13.5653	13.886	13.5129	13.4499	13.4328	13.2495	14.2439	13.5797	14.146	12.9973	14.4002	14.159	13.8176	0.0184803	0.100005	14.7855	13.9524	14.5704	0	14.8423	13.8001	15.6031	14.866	12.8025	14.5503	15.3385	14.3268	15.5416	15.0902	15.0699	14.5727	14.8738	14.2905	15.0915	14.8746	0.151413	0.282273
P08133	ANXA6	13.0468	11.2845	13.2987	12.6139	0	10.0488	13.6442	14.4092	12.8059	13.6256	13.0007	12.5868	12.6393	14.6712	12.733	12.5068	13.5569	14.838	14.0829	13.4143	13.3677	13.9511	13.1014	13.4668	0.0184853	0.0998641	13.0394	11.7638	14.6003	12.8284	13.5319	13.3348	12.8301	13.8964	13.2282	13.6079	13.6524	14.2713	13.0538	15.4958	13.1179	13.6269	13.385	13.4573	14.1163	13.7785	0.258751	0.415123
Q9NYB0	TERF2IP	12.9434	12.7415	0	12.4208	12.1601	10.0532	13.7008	13.4915	13.3103	13.1533	13.1818	13.883	13.1471	13.1408	12.9414	12.7997	13.0625	14.0482	13.5021	13.9911	13.1557	13.4085	13.272	13.3641	0.0184862	0.099701	13.0231	11.8173	13.2658	13.6629	12.2321	12.6683	0	12.2255	11.1119	12.2347	0	11.7052	0	12.243	0	0	11.4456	11.0982	0	5.87267	0.000196101	0.00201549
P05783	KRT18	0	12.1722	12.7922	15.2265	0	8.03819	0	0	0	0	0	0	0	0	0	0	0	0	0	0	0	13.8267	11.4645	1.48772	0.0186346	0.100333	0	0	14.4901	0	6.88767	0	13.2118	15.4192	6.25109	14.9847	12.4519	13.9671	16.0762	0	15.5237	12.5895	12.4052	13.5727	15.2436	12.6814	0.000176599	0.00185494
Q92621	NUP205	12.7541	11.9489	11.7463	12.2312	15.588	12.8537	0	0	10.0344	0	11.8895	13.2095	12.1629	12.1793	0	9.12121	0	12.9254	0	0	0	13.4955	0	5.58927	0.0188211	0.101167	0	0	12.9924	0	0	0	0	0	1.62405	0	0	0	0	10.3483	0	0	0	0	0	1.03483	0.0309048	0.0925295
P16333	NCK1	13.349	0	0	0	0	2.6698	13.8743	13.7108	13.3851	13.859	13.753	0	13.5088	13.7549	13.4213	13.91	0	0	13.6328	0	13.7685	13.2202	13.4785	10.4281	0.0188325	0.101059	0	0	13.5311	0	13.7501	13.5117	0	0	5.0991	0	0	0	0	0	0	0	0	0	0	0	0.00112654	0.00790842
P35249	RFC4	0	13.2235	13.5068	12.4686	12.8716	10.4141	14.081	14.4613	13.5736	13.6202	13.8815	13.8336	14.071	13.8942	13.2826	12.5759	13.0563	15.4363	14.5662	14.8955	13.6182	13.5466	13.8443	13.8964	0.0188905	0.101202	13.9055	12.8792	13.2533	13.8353	13.2882	13.7735	14.0693	12.4825	13.4359	12.1663	13.797	13.2923	13.6518	0	0	13.0212	0	0	0	6.59285	7.48143e-05	0.000976311
Q9NZB2	FAM120A	13.6054	13.5152	14.0041	13.5141	13.2536	13.5785	12.7725	12.2294	12.3335	12.1457	12.3054	13.3976	13.4162	13.5858	12.8455	13.6295	12.607	13.4549	13.5062	13.511	12.5649	12.6107	13.0426	12.9387	0.018929	0.101238	12.3535	12.6172	12.4869	12.0014	13.067	12.9292	12.0857	12.2024	12.4679	12.9171	12.2441	11.2317	12.6643	0	13.1951	13.3746	12.4997	11.2995	0	9.94262	0.00354958	0.0184519
Q9NS86	LANCL2	12.8632	14.0342	14.0635	13.8091	13.5397	13.6619	11.9887	12.5592	0	0	0	13.03	12.7667	0	12.9706	13.4695	0	0	12.6956	0	0	0	12.8002	6.0165	0.0190693	0.10182	0	13.0095	12.9901	0	12.7636	0	0	12.5844	6.41845	11.9574	0	0	0	0	0	0	0	0	0	1.19574	0.00780244	0.0340127
P31323	PRKAR2B	14.7854	15.3228	14.745	14.3064	14.6399	14.7599	13.4089	13.3439	14.0368	13.6946	14.219	14.0641	13.9314	13.8753	14.6973	15.0198	15.2297	14.7529	13.9517	14.0143	13.7446	14.131	13.7245	14.1082	0.0191242	0.101943	14.5398	14.559	14.8787	15.013	14.1962	14.9764	14.6411	14.1191	14.6154	14.4306	14.056	14.2479	14.5902	14.4692	14.5484	15.1849	14.1502	14.8516	14.6295	14.5158	0.368938	0.525265
P26373	RPL13	14.409	14.1689	15.5896	14.926	14.556	14.7299	15.4092	15.3541	14.9758	15.5985	16.3709	14.557	14.4205	15.9149	15.5571	15.715	15.8211	16.1968	16.0934	15.562	14.7708	15.2962	15.082	15.4527	0.0192528	0.102458	15.6577	15.1544	16.2312	12.8687	15.5663	15.9316	15.3752	15.1158	15.2376	15.6531	15.8154	15.5696	15.8809	15.8326	15.9609	15.9906	15.1709	15.1377	15.1724	15.6184	0.16411	0.300423
P30876	POLR2B	12.6791	12.9658	12.5035	11.8307	12.6377	12.5234	13.3472	13.3544	13.1907	12.8832	13.4544	12.7234	12.6243	12.5832	12.5836	13.2025	12.5	13.4174	12.9011	13.342	12.6671	13.1392	12.8172	12.9842	0.0192531	0.10229	12.6701	12.1311	11.8417	13.0544	12.7247	12.66	13.0321	11.9978	12.514	12.8318	10.2937	11.9843	12.4349	11.2662	11.9205	12.415	12.0293	10.7744	0	10.595	0.00303584	0.0164616
P04080	CSTB	17.8719	17.3791	17.8736	17.0633	17.4412	17.5258	15.6302	16.4593	16.4975	15.8889	16.303	16.6868	16.4618	16.6621	17.1908	17.8916	17.0664	16.8436	15.5297	17.5317	17.2468	17.6	16.8752	16.7274	0.0192744	0.102234	16.1571	16.6788	15.413	17.3928	16.907	17.0382	14.967	17.3492	16.4879	16.3695	16.7584	17.4069	16.0629	16.8183	16.3384	17.7965	15.5039	16.2823	17.8737	16.7211	0.787779	0.849936
Q14761	PTPRCAP	0	0	0	0	0	0	13.7003	13.6086	13.2461	0	12.5648	0	13.4217	13.1368	0	12.4941	0	13.707	13.2915	0	12.3333	0	0	7.73554	0.0193236	0.102326	0	0	0	0	12.4439	0	13.8433	0	3.2859	0	0	0	0	0	0	0	0	0	0	0	0.0163226	0.0585101
Q9BXB4	OSBPL11	0	0	0	0	0	0	0	12.0979	12.1593	12.3544	12.9146	0	0	13.1525	0	12.5439	11.7729	0	11.891	13.0902	0	11.9045	0	7.28712	0.0193466	0.102279	0	12.2406	0	0	12.0289	0	0	0	3.0337	0	0	0	0	0	0	13.9328	13.6867	13.495	0	4.11146	0.720021	0.795767
Q9NVP2	ASF1B	0	0	0	0	0	0	11.7551	12.7322	12.8013	12.8276	13.179	0	0	11.4282	0	0	0	0	12.0926	12.0566	11.355	0	11.9597	7.1875	0.0194563	0.10269	0	0	12.5413	13.5303	12.6	0	0	0	4.83395	0	0	0	0	0	0	0	0	0	0	0	0.0105816	0.0421093
O75531	BANF1	14.4079	14.9929	16.496	15.9802	16.8408	15.7436	13.1609	13.3983	13.8028	14.5132	15.4004	13.571	15.3649	14.8849	16.0776	14.4288	15.5329	14.2049	14.5237	15.9035	13.422	14.9232	14.0435	14.5386	0.0194584	0.102532	15.4354	14.5698	16.1355	13.8777	14.849	14.9764	14.7296	16.4148	15.1235	13.1544	15.9794	14.7092	14.0047	15.8941	15.765	16.0665	14.9283	15.5155	16.0787	15.2096	0.391322	0.547956
Q06830	PRDX1	18.1749	18.6479	18.3149	18.2802	17.3578	18.1551	17.0282	17.2355	17.656	17.0379	17.5434	17.4757	17.5411	17.4104	17.9492	18.3555	18.464	17.8865	17.3409	17.9076	17.5756	17.6561	17.4201	17.6167	0.0194714	0.102432	17.1047	18.6935	17.3377	18.1462	17.722	17.8991	18.4928	18.0053	17.9252	18.2708	17.0693	17.8233	18.1142	18.0762	17.8424	17.6765	17.4605	17.6353	18.6956	17.8664	0.658386	0.75077
P38919	EIF4A3	14.0257	13.8347	13.5609	13.5878	13.8864	13.7791	14.6218	14.1417	14.1723	14.5649	14.8482	13.7801	14.3689	15.0738	13.8366	13.9585	13.2699	14.8723	14.5417	15.2768	14.1666	14.5192	14.3646	14.3752	0.0195007	0.102419	13.623	13.6279	14.3444	13.5288	13.7726	14.0131	13.6993	12.9223	13.6914	13.9506	14.0817	13.8679	13.4125	14.0513	13.8145	14.4249	14.4915	14.4439	13.5734	14.0112	0.659241	0.751473
P31350	RRM2	0	0	0	0	0	0	12.4772	13.0951	12.6261	0	13.2041	12.9098	11.0349	0	12.0709	0	0	0	11.5447	12.2883	12.1315	0	0	7.25781	0.0195013	0.102255	0	0	0	13.0626	0	0	0	0	1.63282	0	0	0	0	0	0	0	0	0	0	0	0.0246306	0.0784042
O95782	AP2A1	14.2204	14.8366	13.8169	14.1625	14.0506	14.2174	13.0353	13.0427	13.6492	13.3551	13.2643	13.0436	13.3666	13.5312	14.2208	14.0275	13.4455	13.4726	12.7637	15.3389	13.3881	13.4111	13.0263	13.4931	0.019589	0.102547	12.5585	13.3035	14.0454	13.0177	13.4345	14.2324	0	13.2646	11.7321	12.8542	13.7285	0	12.2062	11.7678	0	14.966	14.296	14.2231	13.0616	10.7103	0.0697283	0.165756
P62070	RRAS2	11.1188	13.3741	12.3384	0	12.7557	9.91738	0	0	11.4665	0	0	10.3233	0	9.6437	0	0	10.4365	0	0	0	0	0	12.2841	3.18553	0.0196123	0.102502	12.3472	0	9.93128	0	11.9168	12.3447	0	11.9606	7.31256	0	0	10.9527	0	0	0	11.7052	12.3254	0	0	3.49833	0.377935	0.534926
Q9UII2	ATP5IF1	13.4138	13.1876	14.4369	13.7041	13.0786	13.5642	11.2174	11.8371	11.4048	11.2514	11.433	11.4751	12.5942	13.0219	10.9826	12.1221	13.9221	14.994	12.7873	9.91122	12.5888	12.7064	12.3293	12.1517	0.0196846	0.102712	13.6132	12.4163	13.5344	11.6943	13.582	11.5425	13.9759	14.5051	13.108	12.2848	13.2349	13.8059	13.374	13.6543	14.7175	14.3687	11.3001	12.2277	13.7505	13.2718	0.149682	0.281381
P04271	S100B	0	0	0	0	0	0	0	0	11.9104	0	11.232	0	12.683	11.9524	0	9.70048	11.3059	0	11.2092	12.3561	11.7883	0	11.5964	6.8079	0.0197205	0.102732	11.8722	11.8926	0	12.5732	0	13.7168	0	0	6.25684	0	0	12.7456	0	13.5806	0	0	11.8686	12.0033	16.8003	6.69984	0.614632	0.712764
Q99719	SEPTIN5	15.4472	14.0925	15.1535	15.3467	14.4172	14.8914	0	12.9463	13.8553	0	10.781	0	12.5187	14.3866	0	0	0	13.2999	13.5009	0	14.6951	0	12.8727	6.99156	0.0197254	0.102591	13.3662	13.0783	0	0	13.7194	14.8328	0	14.0157	8.62656	0	0	0	0	0	0	0	0	0	0	0	0.000269219	0.00258678
P50914	RPL14	14.1098	14.1967	14.1192	13.6887	13.8504	13.993	14.2336	14.859	14.2464	15.221	15.3309	12.9325	14.8877	15.0084	14.6582	15.2274	14.9228	15.9914	15.0868	15.1447	13.7191	15.083	15.3008	14.8149	0.01985	0.103072	15.672	14.0321	15.0262	0	15.7851	15.0417	14.6701	13.0142	12.9052	13.9456	15.037	15.5329	16.114	15.1994	15.1377	15.4387	14.6036	14.8223	14.287	15.0118	0.351502	0.508263
Q92888	ARHGEF1	14.4076	14.1771	14.5675	13.7936	13.7657	14.1423	15.3878	15.2705	15.1998	14.8891	14.8043	14.5708	14.9972	15.4615	14.1305	14.2791	13.8659	14.0827	15.0287	15.4825	14.341	15.2224	14.3457	14.7858	0.0198729	0.103024	14.381	14.3795	14.3738	14.883	14.6668	14.7109	14.8605	13.8254	14.5101	14.8312	12.6798	13.7914	15.8639	14.3802	14.949	14.2986	14.2928	14.1972	16.0333	14.5317	0.759123	0.828685
O43837	IDH3B	13.2889	13.1681	14.2192	0	12.4845	10.6321	13.8909	14.1194	14.438	14.055	14.4925	13.7417	13.3578	14.0266	14.3566	14.6307	13.8736	14.3224	13.8373	14.285	14.5485	14.7294	13.1006	14.1062	0.0200145	0.103591	13.1024	11.5915	13.3411	13.6092	13.9514	13.5485	15.7231	13.3643	13.5289	13.8295	14.1886	14.1648	13.6032	11.7255	0	13.3353	13.2646	12.4223	12.6098	11.9144	0.205263	0.352953
P04004	VTN	14.2345	14.8585	14.5792	14.8715	16.31	14.9707	13.8016	14.3097	12.6205	13.7662	13.9243	14.7821	14.0271	14.1715	13.4635	13.4975	15.2359	15.4033	13.6174	13.8668	14.0172	14.6689	14.0181	14.0701	0.0200522	0.103619	13.5219	14.9052	13.4823	14.2454	12.8486	14.6884	14.0643	15.6774	14.1792	15.0113	17.26	15.5752	16.3628	17.1614	16.6858	16.0332	14.929	16.3663	15.4158	16.0801	3.20701e-07	1.80108e-05
P31153	MAT2A	15.186	15.3285	15.8733	15.0602	15.1389	15.3174	15.0105	14.8296	15.1562	14.5742	14.8732	15.0403	14.5467	14.3648	14.9892	15.3336	14.6485	14.8201	15.098	15.5854	14.9799	15.0924	14.7787	14.9248	0.0201043	0.103721	15.1789	14.9129	14.7172	16.0075	15.2227	15.5545	15.0704	15.0175	15.2102	15.4146	15.0219	15.079	15.9228	15.0272	15.5739	15.788	15.4475	14.9336	14.9863	15.3195	0.0634692	0.154617
P08134	RHOC	15.134	15.1721	14.8653	15.2061	15.6767	15.2108	13.9796	13.8844	14.7484	14.4333	14.0244	14.3311	14.4075	13.724	15.4873	15.2357	15.3892	12.4355	13.9355	14.0523	14.943	14.4739	14.5824	14.3569	0.0203203	0.104667	14.9268	15.4524	15.0279	15.0186	14.255	14.461	15.2931	15.5191	14.9942	14.5179	14.4843	14.859	14.4201	14.4518	15.8111	15.2075	14.6626	14.644	14.8829	14.7941	0.600346	0.702438
P63241	EIF5A	14.9507	14.5263	14.3515	15.0867	15.3824	14.8595	15.3536	15.1333	15.3226	15.1468	15.7497	15.1825	14.3687	15.4056	15.6497	15.677	15.0011	15.225	15.6414	15.5408	15.195	15.5304	15.1498	15.3102	0.0203265	0.104531	15.2359	15.4373	14.7639	15.5044	15.0707	15.5535	15.6258	14.5977	15.2236	15.2691	15.4983	15.6457	16.1239	16.0349	16.1995	16.2703	15.3319	15.222	15.3391	15.6935	0.00180766	0.0109963
P30038	ALDH4A1	13.8336	14.9811	15.1445	13.544	14.9533	14.4913	14.513	14.7719	15.3442	15.4706	15.7098	16.0041	16.7349	14.5793	16.7287	17.501	18.0056	17.8461	16.0827	16.8795	16.1517	16.6346	13.2644	16.0131	0.0203546	0.104509	13.9916	13.8897	13.6955	12.8743	13.8361	14.5185	13.8934	14.4342	13.8917	15.8506	13.4735	15.6397	15.9275	15.3895	16.0681	15.5545	15.327	15.612	15.0642	15.3907	0.675947	0.764695
P62263	RPS14	14.2411	14.038	14.6108	14.1841	14.1332	14.2414	14.5486	14.8486	14.4505	15.165	15.4416	13.8866	14.0067	15.3341	15.1769	14.898	14.6774	15.5484	14.8354	14.7283	14.5739	14.525	14.6376	14.7813	0.0204631	0.104898	14.6879	14.6008	14.8469	13.6877	14.9596	15.0136	14.9258	13.8353	14.5697	14.8899	14.8855	15.3669	15.169	14.9283	15.038	14.8933	14.1592	14.661	14.2617	14.8253	0.259458	0.415687
P12429	ANXA3	11.7695	13.2992	0	13.9263	0	7.79898	0	0	0	0	0	0	0	12.0715	0	0	0	13.1631	0	0	0	0	0	1.48439	0.0205198	0.105021	0	0	0	0	0	0	0	13.3255	1.66569	0	12.1454	0	0	0	0	14.2727	0	0	14.1192	4.05372	0.477032	0.621787
P02760	AMBP	14.7216	15.6459	14.698	15.0439	15.8479	15.1915	14.4333	14.5349	13.8815	13.6742	13.6756	15.2322	14.85	14.2254	14.5245	14.3233	15.3915	15.2921	14.477	14.311	14.4028	15.1496	14.439	14.5187	0.0205394	0.104954	14.9033	14.8751	14.9989	15.2159	14.2871	14.8226	15.881	15.1527	15.0171	14.3903	16.8008	15.5138	16.0182	17.3685	17.0571	15.7044	14.6661	16.1317	17.4788	16.113	9.10231e-06	0.000210491
P27695	APEX1	15.6625	15.3194	15.0812	15.6807	15.7313	15.495	13.6323	13.2642	13.09	13.6604	13.9494	13.7149	15.2193	15.1693	13.4945	14.6156	15.9471	16.2143	14.63	14.5141	14.6042	15.4167	13.7443	14.4048	0.020563	0.104907	14.6792	14.5396	15.03	13.8083	13.8326	14.5463	16.6001	15.1773	14.7767	15.8476	15.0794	15.3539	15.4777	15.1055	15.3377	16.1733	16.0698	15.7687	14.3759	15.459	0.0169087	0.0595498
Q9Y4I1	MYO5A	13.0674	11.1293	0	11.726	0	7.18453	0	0	0	0	0	0	0	0	0	0	13.1441	0	0	0	0	0	9.96158	1.35916	0.0205709	0.104781	0	0	0	0	0	0	0	0	0	0	0	0	0	0	0	0	0	0	0	0	0.178764	0.317634
O00170	AIP	13.9398	14.2631	14.6621	14.0301	14.2101	14.221	14.9024	14.9686	15.1842	14.9258	15.042	15.0872	14.5101	14.8993	14.0378	14.2999	14.0945	15.2045	14.1552	15.3407	14.57	14.6186	14.4328	14.722	0.0205849	0.104686	14.4572	13.9621	14.7944	14.9937	14.7654	14.676	15.3957	13.895	14.6174	13.9853	12.9049	14.1675	14.1088	15.0786	15.1644	14.4581	14.2186	14.179	13.7425	14.2008	0.0309216	0.0925295
Q17RN3	FAM98C	14.3282	13.97	12.7886	13.8232	13.5792	13.6978	0	14.2622	13.9747	0	14.2207	0	0	0	13.7759	0	13.9512	0	0	0	12.9885	13.4077	0	5.68123	0.0206572	0.104888	0	0	0	0	0	0	0	0	0	13.9075	0	0	13.0529	0	0	13.2944	13.5386	0	0	5.37934	0.961218	0.976654
Q9HB07	C12orf10	15.0279	14.46	15.4742	14.0756	14.5567	14.7189	14.7013	14.2989	14.455	13.7209	13.9211	14.294	13.4289	14.8047	13.5398	11.887	13.6467	14.4587	13.6257	13.5545	13.9719	13.9982	13.9331	13.8965	0.0206729	0.104801	13.8431	13.9	13.0042	15.0639	13.6135	14.6514	14.0039	13.9222	14.0003	14.7016	14.3364	14.1269	14.5926	13.4333	0	14.5664	14.9214	14.0599	13.9161	12.8655	0.160874	0.29657
P00387	CYB5R3	13.1782	13.3052	11.0816	13.6186	14.1422	13.0652	0	0	0	0	0	0	13.5374	13.3689	11.555	0	0	14.9389	0	0	12.2276	14.3927	11.6168	5.39043	0.0207345	0.104948	0	13.4291	12.8323	0	0	0	13.1744	13.6991	6.64186	13.8428	13.7505	0	13.4433	14.5701	14.921	15.023	13.9876	14.4929	14.7597	12.8791	0.0142518	0.0529184
Q9UEY8	ADD3	14.4353	14.427	14.5569	14.4985	14.2632	14.4362	13.3929	13.3018	13.345	13.4583	13.5507	13.7584	14.0242	14.0483	12.4584	11.0765	14.3931	14.1622	14.0326	13.378	13.8452	13.9143	14.0664	13.5415	0.0209481	0.105862	13.6994	13.5223	14.5972	13.6361	13.5111	13.3263	15.6294	15.7289	14.2063	0	12.6165	14.0303	0	14.8504	0	14.0186	13.332	13.6552	0	8.25031	0.000101862	0.00124149
Q15293	RCN1	14.253	14.1536	14.4785	13.7422	15.9051	14.5065	0	0	12.6659	12.0304	13.7934	13.7837	0	11.6331	11.4352	12.5044	10.9009	0	0	0	12.1739	0	12.9514	7.28661	0.0210825	0.106374	13.474	15.1412	13.4312	0	13.1432	14.9154	0	0	8.76313	13.4735	0	0	13.1949	13.4074	0	14.3503	15.0966	14.2481	0	8.37709	0.836169	0.886725
P98171	ARHGAP4	16.5148	0	0	16.621	0	6.62717	16.6157	17.2789	16.8835	16.5367	16.6537	16.6704	16.5422	17.2912	0	0	17.1976	16.7555	16.4031	17.703	16.7952	16.334	16.3262	14.8228	0.0211818	0.106707	0	17.4908	0	18.1501	14.0951	17.5126	0	0	8.40607	17.3414	17.0747	17.5083	0	0	0	0	0	17.3409	18.7328	8.79981	0.33208	0.48849
P32321	DCTD	0	0	0	0	13.1286	2.62573	12.2309	12.9365	13.0978	12.921	13.2168	12.9313	0	0	13.9849	13.587	11.8098	0	12.7321	12.639	0	12.7585	12.7878	9.86079	0.0214856	0.108068	0	13.5527	0	14.4943	12.9126	12.9899	0	0	6.74368	12.9159	12.5673	0	0	0	0	12.5266	12.9154	0	0	5.09253	0.259082	0.415298
P48426	PIP4K2A	8.79136	12.5142	13.8038	12.9279	12.5177	12.111	13.396	13.4221	13.1386	12.8731	12.4724	13.6646	13.0698	13.5839	13.5716	13.5229	12.6336	13.5589	13.0357	14.1113	13.3996	14.4806	12.908	13.3437	0.0217322	0.109137	13.1951	13.2719	13.1999	13.5449	14.1376	13.804	14.6327	12.7349	13.5651	13.513	11.8738	13.9505	12.8288	12.8862	13.379	11.6993	11.3455	12.6554	9.9329	12.4064	0.0460951	0.121618
P62241	RPS8	14.7237	14.7822	15.0408	14.3425	14.929	14.7637	15.3276	15.1243	15.1496	15.2207	16.1452	14.4534	15.1479	15.1174	15.6971	15.307	15.7102	15.3129	16.0415	16.5099	14.7065	14.9147	15.404	15.37	0.0219152	0.109884	15.2198	15.3494	15.9781	14.6819	15.5804	15.9572	15.6887	14.6377	15.3866	15.2492	15.6182	15.7455	15.7486	15.7134	15.9153	15.5152	14.7893	15.0664	15.3133	15.4674	0.286552	0.446805
P17655	CAPN2	15.4312	16.3789	16.1939	16.0093	16.198	16.0422	14.3643	14.8377	15.7934	14.9152	15.3192	14.6803	15.1219	14.5862	16.0526	16.1199	16.5372	15.9225	15.128	15.6617	14.8858	15.0378	15.4887	15.3207	0.0220403	0.110339	15.5648	15.6525	15.788	15.7272	15.2776	16.1663	15.1834	16.4158	15.722	15.781	15.7059	15.8654	16.2707	16.4359	16.5482	16.1568	15.8792	15.9725	16.4504	16.1066	0.00694428	0.0309269
Q96FW1	OTUB1	14.5602	14.7069	15.2577	14.7318	15.8295	15.0172	14.2647	14.7574	14.9027	14.5702	15.0994	14.4544	14.4545	14.5144	14.4993	14.9231	14.6046	14.7548	14.4658	14.8435	14.5583	14.5966	14.5285	14.6348	0.0220962	0.110446	14.5749	15.0295	14.6255	15.361	14.6341	15.0208	15.5999	14.3655	14.9014	15.023	14.5848	14.3312	14.0862	14.4725	15.8108	15.2118	15.3541	15.1873	14.7831	14.8845	0.447244	0.593494
Q8N806	UBR7	0	12.7159	13.1502	12.5255	13.1069	10.2997	14.1844	14.1511	13.89	13.3488	14.0461	14.0942	14.2174	13.0478	13.78	13.6495	13.2625	14.7216	13.7519	10.8403	14.3079	13.5905	13.7621	13.6851	0.0222667	0.111126	13.6495	13.1656	13.2752	15.2271	13.3901	14.4404	13.8335	13.1917	13.7716	13.6315	13.3206	0	0	13.0864	0	0	13.203	12.5161	0	6.57576	7.99356e-05	0.00102611
P22830	FECH	12.1782	13.4856	13.6137	13.5007	12.989	13.1535	13.4155	14.2777	14.1221	13.7558	13.0798	14.0576	13.3188	14.0149	14.1502	14.0033	13.4357	13.7635	13.0005	13.6137	13.7555	13.3096	13.9109	13.705	0.022412	0.111677	13.6526	13.1468	13.3202	13.9798	12.965	12.6523	14.0589	13.8376	13.4516	14.0756	14.9852	13.6354	13.8008	13.2938	13.5807	12.7581	13.7707	13.4755	13.8283	13.7204	0.353338	0.509234
Q9NRL3	STRN4	11.0304	11.219	0	0	11.6778	6.78543	0	0	0	0	11.1878	0	0	0	0	0	0	0	0	0	0	11.3117	0	1.3235	0.0225072	0.111977	10.1615	0	0	0	0	11.6217	0	0	2.72291	0	0	0	0	0	0	0	10.4292	0	0	1.04292	0.347133	0.503335
Q9Y235	APOBEC2	14.0144	0	0	0	0	2.80289	0	13.6754	14.4123	12.212	12.8933	13.7854	13.5748	15.4263	14.2206	13.5144	12.6607	0	12.6717	0	13.9696	0	14.2677	10.4285	0.0225254	0.111895	12.6931	0	12.8392	13.8788	0	11.9962	0	13.3906	8.09972	0	0	0	0	0	0	0	0	0	0	0	0.000258387	0.00251588
P52594	AGFG1	0	12.1695	11.4711	0	13.0153	7.33117	0	0	0	0	0	0	0	0	0	0	0	0	11.8132	0	0	0	12.4803	1.42903	0.0225984	0.112084	0	13.4335	0	12.9734	13.0221	12.5292	0	11.9311	7.98616	0	0	0	0	12.3572	0	0	0	0	0	1.23572	0.158682	0.293562
Q08170	SRSF4	13.11	12.7982	0	12.5898	13.7495	10.4495	13.9366	14.2417	13.7718	14.5589	14.1046	13.4737	14.3132	14.3621	12.6714	12.6618	12.7247	14.6356	13.8784	15.2006	14.1204	12.9594	13.759	13.8455	0.0226023	0.11193	13.7282	12.2795	13.8495	0	12.6601	13.4212	15.0724	12.8785	11.7362	12.8263	13.4292	12.0993	13.2582	13.435	13.6309	15.2523	13.7953	11.9942	0	11.9721	0.588231	0.693492
Q9H3P7	ACBD3	13.9197	13.5676	14.036	13.5359	14.862	13.9842	14.0016	13.7877	12.8888	13.4589	13.3077	13.6776	13.1031	12.8159	13.4262	14.1042	13.8571	13.4312	13.0566	13.5234	13.8037	13.3462	13.3769	13.4686	0.0226793	0.112138	13.4825	13.4795	13.5084	0	12.9155	13.8731	0	13.5921	10.1064	14.3513	13.8573	13.8344	13.4501	13.8764	0	13.6712	13.4342	12.8162	0	10.9291	0.258841	0.415123
Q15181	PPA1	15.1859	14.6137	14.7629	15.3593	15.1363	15.0116	15.5352	15.5028	15.5987	15.4799	15.7978	15.2016	15.1766	15.3674	15.222	15.2472	15.3234	16.1975	15.9439	15.951	14.9086	15.3952	14.8668	15.4539	0.0227837	0.112481	15.5529	15.4264	14.7015	15.7027	14.9975	15.4659	15.5243	15.1441	15.3144	15.6963	16.0281	15.7869	15.4228	15.5746	15.7441	16.792	16.2575	16.4133	15.96	15.9676	7.26389e-05	0.000952765
O75884	RBBP9	15.3191	16.0478	15.322	14.8639	15.9644	15.5035	14.7455	14.4971	14.686	15.541	15.1636	15.3679	14.7546	13.9168	15.0681	15.11	15.0812	15.8471	14.6869	15.0508	15.0402	14.7877	14.5188	14.9331	0.0228274	0.112524	14.5199	15.4804	13.9589	15.1359	14.0645	14.36	15.007	15.585	14.764	14.1024	13.8798	14.4508	14.2649	12.8833	0	14.9019	14.4302	14.2368	13.6573	12.6807	0.00758971	0.033291
P46736	BRCC3	13.3954	12.992	12.9027	12.6174	11.4963	12.6808	11.527	11.3832	12.2709	12.3886	12.6148	10.9766	11.5872	12.2797	12.3758	12.8623	12.1079	11.2076	11.9674	11.7135	11.374	12.6563	11.6663	11.9388	0.0232378	0.114371	11.1445	12.053	11.8265	12.2321	12.0006	11.885	12.2165	0	10.4198	12.6071	10.8839	11.5328	0	11.9623	11.9878	12.9857	11.4102	0	11.2167	9.45865	0.0638003	0.154831
P02787	TF	16.4339	16.7319	15.9275	16.2959	17.6384	16.6055	15.5782	16.8688	15.8556	15.3884	16.166	16.3839	16.5291	16.0408	15.9083	16.0806	15.8007	16.0122	15.5534	15.7393	16.0266	16.6155	16.097	16.0379	0.0234921	0.115446	15.3432	16.8749	15.6557	17.2319	15.536	16.5994	17.4806	17.3061	16.5035	16.1274	18.5159	16.7119	17.2175	18.2855	17.69	17.6484	17.4713	18.6043	19.3798	17.7652	1.28484e-06	4.80958e-05
Q9UBQ7	GRHPR	16.0647	16.0247	16.1227	15.5098	16.0301	15.9504	15.1326	15.2602	15.3018	15.1779	15.2217	15.8509	15.1179	14.7568	16.1772	16.0972	16.0772	15.7135	15.4696	15.579	15.5338	15.5885	15.1435	15.4823	0.0234976	0.115296	15.6004	15.8481	15.5526	15.8094	14.9682	15.243	15.7068	16.382	15.6388	16.9633	15.3583	16.645	16.2416	15.9758	16.1512	15.7389	15.9661	16.5107	16.4304	16.1981	0.000458216	0.0039374
P17096	HMGA1	12.1825	12.9865	13.2446	15.6459	16.3524	14.0824	0	0	0	8.8737	0	0	12.1089	13.7663	0	0	12.9274	14.394	12.532	0	12.5226	14.0978	12.1955	6.67165	0.0236133	0.115687	14.0013	11.4944	14.2896	0	0	12.3212	0	14.938	8.38056	13.7578	15.0895	16.3048	14.7997	14.466	15.8826	16.2937	14.4309	13.8356	13.5171	14.8378	0.00402093	0.0201688
Q13045	FLII	12.3948	13.9219	13.598	13.2775	13.4256	13.3236	14.1442	13.8288	14.0368	14.0874	14.0301	13.7637	13.722	14.0379	13.9815	13.7317	12.9034	13.9056	13.8098	14.3942	13.3286	13.8256	13.4588	13.8229	0.0237935	0.116392	12.3775	13.5623	13.2275	12.7732	13.8757	13.7804	13.8208	12.6665	13.2605	12.6914	13.425	12.7978	11.6171	13.4144	10.7702	13.416	12.9014	13.3398	0	11.4373	0.00663105	0.0298877
O95232	LUC7L3	13.544	14.1557	11.0433	0	13.9447	10.5375	14.2425	13.7053	13.3137	14.0569	14.6043	13.7727	13.8786	14.123	13.3656	13.8483	14.0664	14.0711	13.8434	15.3308	12.5049	14.2414	14.1868	13.9503	0.0238962	0.116717	13.6219	12.9837	14.0355	12.6154	0	14.1705	13.051	12.5663	11.6305	13.2719	0	0	13.6553	0	0	0	13.685	0	0	4.06122	4.31998e-06	0.000120233
Q6ZSR9	Q6ZSR9	0	13.1493	12.9465	0	0	5.21916	13.5633	13.0241	13.4839	12.8992	11.2085	13.0666	12.6243	0	13.4345	13.9792	0	13.4425	12.5005	13.4216	13.1757	13.9807	11.764	11.504	0.0241	0.117533	12.9232	13.2385	12.8769	13.2581	0	13.5115	13.828	12.4884	11.5156	0	0	0	13.2418	0	0	0	13.5387	0	0	2.67806	0.000346555	0.00315767
Q92599	SEPTIN8	0	14.2696	15.5033	14.1969	13.039	11.4018	0	0	0	12.6106	14.0127	0	0	0	0	0	0	13.9088	0	0	0	12.3269	11.5733	3.79014	0.0244634	0.119125	11.6471	13.8586	0	0	0	14.303	0	13.5936	6.67528	0	11.6485	0	0	14.6591	0	13.8104	13.2609	13.1507	0	6.65296	0.744263	0.816146
Q8WZA9	IRGQ	0	13.6405	0	0	14.5248	5.63307	13.9736	14.0351	14.1862	0	13.8376	13.7128	13.3289	13.9284	14.1094	14.2725	14.9099	13.4833	0	14.9173	13.784	13.5571	13.6109	12.3322	0.0245126	0.119183	14.0107	14.5925	13.8419	14.3957	13.7496	14.6835	13.409	14.2572	14.1175	15.0955	0	14.7271	15.1646	0	0	15.8902	14.8372	14.0697	0	8.97842	0.222523	0.374494
Q9BQG2	NUDT12	0	12.8909	13.3597	12.7701	12.1453	10.2332	0	0	0	0	0	0	0	13.7351	13.9142	0	0	13.1684	0	0	0	11.8934	0	3.10065	0.0245996	0.119425	0	13.8445	0	0	0	0	0	0	1.73056	0	0	0	0	0	0	11.3293	0	11.8953	12.5243	3.57489	0.87481	0.915872
P54802	NAGLU	13.7075	13.5602	14.2787	14.1616	14.1457	13.9707	12.6764	0	13.2303	0	0	0	12.6604	12.8155	0	11.8359	0	12.6029	11.8354	0	13.8002	0	12.9675	6.73086	0.0248385	0.120403	12.4982	14.3118	12.8611	0	0	13.4545	0	12.6315	8.21964	12.9112	0	0	0	0	0	12.8137	13.7163	13.3523	0	5.27934	0.209972	0.358114
Q96Q06	PLIN4	14.3971	14.0124	12.0243	13.8542	0	10.8576	15.4496	14.5045	13.098	14.1527	13.7768	14.2448	14.3318	13.7724	13.1952	12.7741	15.6802	15.2914	15.0058	14.6977	13.6672	15.5111	15.5197	14.3925	0.0249782	0.120898	10.8897	12.3781	15.1607	14.0863	14.7	0	0	13.8655	10.135	14.1332	14.3193	15.105	13.875	13.9887	0	11.457	13.8312	12.7373	14.6192	12.4066	0.872796	0.914981
P42704	LRPPRC	14.1546	14.386	13.2268	14.2765	14.71	14.1508	14.5292	14.487	14.6594	13.9931	14.6918	14.7577	14.87	14.235	14.6159	15.1834	14.8499	15.3245	14.7292	14.9469	14.7977	14.82	13.845	14.6668	0.0251604	0.121596	14.0631	13.5551	13.8724	13.5477	14.311	14.2204	14.0887	13.8535	13.939	15.0876	15.0396	14.3193	15.1311	15.2007	15.3352	15.5078	14.9571	14.5997	15.5711	15.0749	0.000322565	0.00297497
Q9HBL0	TNS1	13.8849	13.9274	14.2493	13.7373	12.9423	13.7482	12.4908	11.6391	13.2249	13.2381	12.7897	12.8645	12.1175	12.7466	12.5026	13.297	13.8354	13.5082	13.6921	13.7257	12.8389	13.4577	13.5093	13.0281	0.0252823	0.122001	12.9221	12.1431	13.6736	13.399	13.1741	13.9633	14.1138	14.0049	13.4242	12.9142	9.92246	12.9862	12.5965	14.0818	14.369	13.1739	13.039	12.7065	14.5616	13.0351	0.486001	0.630038
Q9Y5Z4	HEBP2	13.4353	14.9475	15.5096	14.9492	16.1857	15.0055	13.8222	14.0002	15.298	14.8152	15.4719	14.0617	13.9036	14.0296	14.2911	14.1155	13.1912	13.7462	14.0071	14.0547	13.7992	13.822	14.444	14.169	0.025531	0.123017	13.0119	14.5909	14.019	15.6958	15.1661	15.2477	14.6175	13.4165	14.4707	14.2317	14.1558	0	0	13.7801	0	14.7531	14.825	14.2764	14.6159	10.0638	0.00146578	0.0094465
Q8IXM2	BAP18	14.3768	14.3208	14.5256	13.7688	14.3088	14.2602	14.7947	14.9001	15.108	14.7444	14.4291	15.0797	13.77	14.6015	14.7951	13.8659	14.9519	14.8927	14.8299	14.9012	14.5069	14.9721	15.3155	14.7329	0.025764	0.123953	14.7888	14.5083	14.502	15.5817	14.1531	14.2832	16.1007	14.6085	14.8158	13.8322	19.1089	17.6499	14.1467	14.5838	16.1211	14.6338	13.381	13.4089	0	13.6866	0.295197	0.455222
P61020	RAB5B	12.2258	12.7127	12.147	12.1443	13.3875	12.5235	0	0	0	0	11.6611	11.0841	12.0873	11.889	0	0	12.6151	13.6529	0	0	10.9345	12.7205	0	5.68496	0.0259922	0.124864	12.3351	10.1231	9.75916	0	0	0	13.7271	13.7872	7.46646	12.3429	12.0375	13.3943	13.405	13.0217	0	13.3823	12.5821	0	11.1717	10.1337	0.200636	0.347905
P36969	GPX4	14.3627	14.4927	14.453	14.2528	15.6569	14.6436	13.8398	13.4633	14.1526	13.9237	14.2025	13.9686	13.8818	14.1034	14.7498	15.3548	14.0984	13.4889	13.3151	14.5241	13.5841	13.659	13.722	14.0019	0.0260161	0.124792	13.4777	14.0758	14.2237	15.0961	14.5195	14.8132	14.9129	13.5625	14.3352	15.1407	13.1768	14.298	13.4791	13.7775	0	14.7165	14.4542	14.6161	0	11.3659	0.0129435	0.0487511
P42766	RPL35	13.1884	0	13.5386	13.4376	13.1217	10.6573	13.9468	14.3638	13.0573	14.2307	14.1753	13.011	12.9685	14.2505	14.0514	14.3758	14.7073	14.2745	13.6949	14.0791	13.5313	14.8838	13.8043	13.9651	0.026409	0.126487	14.2472	14.3685	14.5266	13.0279	14.1302	14.0791	15.7023	13.5984	14.21	14.9406	13.6822	13.9254	14.7223	15.0361	14.1686	14.1555	12.8979	12.5084	10.7751	13.6812	0.817168	0.870594
O94776	MTA2	13.4746	13.8967	14.0915	13.7642	14.2344	13.8923	14.7068	14.5141	14.5806	14.4431	14.6843	14.1873	14.1666	14.2228	13.7846	14.1744	13.6349	14.5574	14.6191	14.9404	13.9454	14.0215	14.1281	14.3124	0.0264319	0.126408	14.1343	13.9135	14.011	13.4651	13.9776	14.1764	12.7249	13.1095	13.689	14.0601	14.0222	13.8227	13.6921	12.2435	14.2574	14.0113	13.7292	13.6676	11.5451	13.5051	0.0131257	0.0491434
P53597	SUCLG1	15.5203	15.6382	15.4865	14.8783	16.2787	15.5604	14.9281	14.5903	15.2313	15.0233	15.1868	15.4373	14.9534	14.8229	15.1159	15.6929	15.0615	15.0726	15.6851	15.4723	15.1445	15.0803	14.7558	15.1326	0.0264917	0.126506	14.4234	14.9452	14.4846	15.4916	15.3676	16.561	14.9828	14.8375	15.1367	15.447	14.3938	14.7223	15.0884	14.8894	16.0058	16.8525	15.6942	15.848	15.328	15.4269	0.267967	0.425205
Q9UKK9	NUDT5	15.4569	16.2451	15.8736	15.7578	16.5016	15.967	15.3679	15.6116	16.1176	15.64	15.8298	15.8249	15.0409	15.2587	15.8323	15.7673	15.5303	15.143	15.3487	15.8808	15.2419	15.5482	15.7357	15.5717	0.026551	0.126601	15.7745	16.4509	15.5533	17.1638	15.7765	16.3449	16.4731	16.1065	16.2054	15.5881	14.9817	15.2571	14.8131	15.5436	15.4795	15.4199	15.4646	15.5416	15.7436	15.3833	0.0105695	0.0421093
Q14203	DCTN1	13.9999	13.9037	14.2127	13.6989	14.1678	13.9966	13.6806	13.7895	13.8678	13.5291	13.7287	13.9905	13.6809	13.6102	13.9818	14.2302	14.0085	13.5938	13.4105	13.6272	13.5083	13.6987	13.448	13.7285	0.0269823	0.128466	13.4128	14.0794	13.6256	12.9109	14.1619	13.9794	13.9692	13.7789	13.7398	13.8746	13.0954	13.5079	13.392	14.1636	13.8126	13.8042	13.8526	14.1237	12.722	13.6349	0.260542	0.416576
P24928	POLR2A	13.0972	13.1651	12.5056	0	13.0472	10.363	14.3466	14.27	13.9571	13.6024	13.5877	13.7764	13.7266	14.0868	11.7724	12.6885	13.1081	13.4632	13.6047	14.1287	13.3014	13.9174	13.5123	13.5794	0.0272343	0.129474	13.7028	12.6893	13.1862	14.7953	13.9824	13.5202	13.6539	12.5489	13.5099	12.743	12.8094	11.8895	13.6674	0	13.9821	13.9947	13.1027	12.4084	0	10.4597	0.0516719	0.131692
P52209	PGD	16.4026	15.8654	15.4919	14.9538	14.6019	15.4631	15.4997	15.9381	16.6051	16.3456	16.6004	16.2047	15.8803	15.7663	16.5074	16.6186	15.7957	15.4446	15.9624	16.1302	15.6598	15.9491	15.6905	16.0352	0.027285	0.129523	15.8248	16.4091	15.3182	16.8013	16.3094	16.3398	16.6941	15.152	16.1061	16.068	16.0929	16.5684	16.2037	16.2792	16.5672	16.4734	16.5272	16.3651	16.7797	16.3925	0.0198613	0.0670211
Q9H3N1	TMX1	13.5181	13.632	12.9887	13.7901	14.1676	13.6193	15.251	14.9719	14.3326	14.5769	14.2852	13.9245	15.0472	15.0153	13.6437	13.1065	14.2155	13.9873	14.4846	15.4586	13.1113	14.9141	14.4518	14.3987	0.0280353	0.132888	14.4394	12.9435	14.9028	14.1052	13.2717	13.2747	13.5787	14.4893	13.8757	13.8728	14.2312	14.1011	13.0044	14.4925	14.657	13.9594	13.7549	14.3697	11.9431	13.8386	0.288832	0.448803
P49407	ARRB1	12.9607	0	0	12.094	12.8276	7.57647	13.7249	13.6617	14.2198	13.8385	13.3961	12.987	13.5336	13.2803	13.1483	12.4701	13.3002	0	13.3976	14.3308	13.7053	14.1063	13.4135	12.7361	0.0281917	0.133432	13.3635	13.5598	13.2648	13.9699	13.7753	13.4991	11.7796	12.9272	13.2674	0	12.788	13.2748	13.008	13.5158	12.713	0	13.2325	13.6694	0	9.22015	0.114673	0.236026
Q9Y224	RTRAF	13.8865	15.2061	15.0267	14.7783	14.9812	14.7758	14.5639	14.6671	14.2556	14.1314	14.3205	14.319	14.3723	14.3995	14.2679	13.9462	14.2702	14.5822	14.212	15.0053	14.1275	14.5143	14.6195	14.3867	0.0283469	0.133969	14.2983	14.2289	14.3505	13.5209	14.2931	14.7475	13.8756	14.4114	14.2158	14.2391	14.3555	13.8216	14.3575	14.3007	14.6251	14.4607	14.3705	14.0135	13.435	14.1979	0.129097	0.255113
Q12906	ILF3	15.4488	16.1227	15.8443	16.0322	16.0916	15.9079	15.571	15.2994	15.2976	15.2827	15.7224	15.2442	15.3487	15.8663	14.9287	14.9587	14.5791	15.9731	15.5446	16.023	15.2196	16.0343	15.6202	15.442	0.0283551	0.133811	15.5132	14.8608	15.3603	16.3416	15.5812	15.6894	14.6364	15.5165	15.4374	14.8475	15.9658	15.6047	15.5422	15.1609	15.3503	16.3454	15.7936	15.7564	14.9401	15.5307	0.941086	0.963123
Q16630	CPSF6	13.7495	13.4088	13.7276	13.0216	13.2414	13.4298	13.8063	14.0296	13.9414	14.0779	14.5701	13.3018	13.4678	14.0307	14.285	14.4216	13.6366	14.6162	13.059	14.5525	13.6216	13.6911	13.9441	13.9443	0.0288453	0.135925	13.584	13.0095	13.7577	14.4325	12.6211	13.5367	12.9739	12.7378	13.3317	12.8942	14.5739	13.9696	14.1745	14.8118	14.9909	14.0815	13.3328	13.4908	0	12.632	0.200668	0.347905
P21397	MAOA	13.4145	0	0	0	15.0205	5.68699	0	0	0	0	0	0	0	0	0	10.8739	0	0	0	0	0	0	0	0.639639	0.0288849	0.135912	0	0	0	0	0	0	0	13.8046	1.72557	0	0	0	0	0	0	0	10.3066	0	0	1.03066	0.643341	0.738164
P31946	YWHAB	17.5636	17.7107	17.6447	16.9895	18.4985	17.6814	16.8928	17.1939	17.5572	16.9707	17.6843	16.887	17.4637	17.1668	17.2594	17.5077	17.3671	17.7462	16.9263	17.6297	16.9643	16.9278	17.0373	17.246	0.0289379	0.135961	17.0632	18.0727	17.4753	18.0073	17.3082	17.3157	18.1408	16.7796	17.5203	17.3719	17.2606	17.0029	17.0999	17.5363	17.6529	18.6211	18.5149	17.7675	17.7686	17.6597	0.118326	0.241028
Q13011	ECH1	13.8135	13.9621	14.1587	13.7162	14.8196	14.094	14.4227	14.1723	14.6339	14.5979	14.7565	14.2806	14.8615	14.4777	13.4031	14.8324	14.952	15.4265	14.9227	14.8512	14.959	15.152	14.221	14.6425	0.0290228	0.136161	14.0689	14.7012	14.3683	0	14.6538	14.2694	14.6227	13.7084	12.5491	13.9193	15.5071	14.2073	15.0516	15.0347	15.2081	15.9535	15.4918	15.3131	15.2501	15.0937	0.209789	0.358114
P22087	FBL	14.9803	14.4081	13.7404	14.4348	14.8122	14.4752	14.0775	13.6381	13.4459	13.5926	13.6202	13.7263	14.1149	14.529	13.2213	13.3905	14.3841	14.7678	13.8783	14.3549	13.7329	14.486	13.8668	13.931	0.0290437	0.13606	13.886	13.7151	14.3967	13.3141	13.31	14.0982	13.8878	13.802	13.8012	14.3037	14.7956	14.8842	13.9917	14.3207	14.9432	15.5665	14.8154	15.2243	13.3418	14.6187	0.0020017	0.012037
Q9C0C2	TNKS1BP1	13.8382	14.6877	14.3942	13.0872	13.9661	13.9947	12.1305	13.0677	13.1678	12.6013	13.403	13.2719	13.4951	12.5659	14.1693	14.3543	13.904	13.4943	12.6611	13.7814	12.9402	13.2119	13.5733	13.2819	0.029274	0.136939	13.0183	14.2256	13.3639	13.8523	13.656	14.1522	14.5399	13.9056	13.8392	13.5822	13.5282	13.3389	12.4257	13.535	13.0465	13.9019	13.7839	15.7028	14.0773	13.6922	0.574338	0.682405
Q96KP4	CNDP2	15.5192	16.4438	16.7474	15.9028	16.6148	16.2456	15.9216	15.7008	15.7825	15.8102	16.099	15.736	15.9515	15.7817	15.7864	15.9287	15.5389	15.8684	15.6007	16.3903	15.7278	16.3633	15.8885	15.8751	0.029378	0.137226	16.1443	16.6892	16.0006	16.0005	16.259	16.5092	16.4079	16.2967	16.2884	16.6933	16.482	16.78	16.5043	16.6308	16.7482	16.7943	16.9742	16.4033	16.6006	16.6611	4.58386e-06	0.000126458
Q96F07	CYFIP2	14.3447	14.5291	15.0137	14.7951	15.2004	14.7766	13.3356	13.3479	13.7028	12.8473	13.1349	12.4882	13.9808	15.4939	13.7786	13.8936	14.4808	14.9128	14.3695	14.2056	13.9011	14.7415	14.3028	13.9363	0.0294436	0.137332	14.6245	13.7455	14.6655	11.4448	13.3715	13.1558	13.9056	14.3095	13.6528	13.6834	14.4734	14.5459	13.8654	15.1648	14.803	15.2351	14.0516	14.7984	13.5611	14.4182	0.165984	0.303146
P07195	LDHB	16.4876	16.5017	16.5457	16.3104	17.3064	16.6304	17.0589	16.9632	17.0517	17.0727	17.6272	16.79	17.0089	16.923	17.7011	18.0073	17.6075	16.8859	16.9334	17.296	16.1683	16.9851	17.0622	17.126	0.0297418	0.138522	16.9405	17.0208	17.0177	18.3251	17.4467	17.152	16.865	16.8164	17.198	16.8503	17.0536	16.6608	16.6038	16.7638	17.1442	16.8967	16.8447	16.4568	17.0186	16.8293	0.137788	0.264233
Q9UK76	JPT1	13.3431	13.5628	13.0969	0	14.9147	10.9835	14.8475	14.8505	14.5973	14.4422	14.7508	14.8639	13.9643	14.0019	13.9542	14.0635	13.0683	14.4133	14.5772	15.1234	14.1542	13.4459	14.3729	14.323	0.0297815	0.138506	14.4958	13.9148	14.2506	16.2612	14.9272	13.7929	13.297	9.91202	13.8564	14.3114	13.8491	13.7767	14.4243	13.4395	14.8405	15.4767	15.3585	14.7467	0	13.0223	0.611326	0.710503
P17174	GOT1	13.9326	14.0437	14.3483	14.2036	14.5925	14.2241	14.8099	14.8933	15.4044	15.5277	15.2212	14.7567	15.2507	14.1017	17.5838	17.4878	17.3198	15.1173	15.4929	15.327	15.6191	13.8084	14.2355	15.4093	0.0300103	0.139368	14.6855	14.6656	14.5443	15.4093	14.3289	14.6321	15.1759	14.6197	14.7577	16.5657	15.4333	15.6525	15.7718	15.1891	16.3106	15.3916	14.9023	14.6588	14.7432	15.4619	0.204117	0.351559
Q15435	PPP1R7	14.2665	14.2977	14.8116	14.7934	14.994	14.6326	14.1894	14.4137	14.7166	14.0533	14.6537	14.1789	13.7912	14.4135	14.0976	14.2409	14.1198	14.7233	14.5145	14.5055	14.2146	14.2866	13.905	14.2952	0.0300435	0.13932	13.9507	14.9076	14.218	15.1464	14.3606	14.9568	14.5769	14.4811	14.5747	13.7716	13.3221	13.0465	12.0179	14.0804	13.7944	14.1097	14.3796	14.1524	14.2001	13.6875	8.92168e-05	0.00111788
P63151	PPP2R2A	14.3682	13.597	15.0577	13.7619	14.18	14.1929	13.4493	13.19	13.8738	13.495	13.7973	13.6678	13.9043	14.0048	13.7242	14.3181	14.1759	14.0713	13.5311	13.9696	13.6069	13.5442	13.2726	13.7409	0.030072	0.139251	12.9773	13.802	13.2437	12.4435	13.503	13.7952	13.3287	12.9931	13.2608	13.9951	13.5114	13.9425	13.6902	13.8774	13.8296	14.6311	14.2045	14.0626	14.147	13.9891	0.0802047	0.182676
Q07020	RPL18	14.3022	14.2608	14.9887	14.3919	13.9922	14.3872	15.0785	15.0746	14.4026	15.7183	15.9265	14.3089	13.9969	15.6282	15.0689	15.5559	14.9295	14.9313	15.2473	14.0909	15.5173	14.8618	14.9779	15.0185	0.0301425	0.139377	15.2059	15.1181	16.1341	0	15.4885	14.9674	16.4961	14.8317	13.5302	15.6166	15.859	15.6899	15.911	16.4677	16.5077	15.7877	14.5427	14.9988	15.6961	15.7077	0.195104	0.3407
P29590	PML	14.6975	14.6133	15.3514	14.6208	15.1404	14.8847	14.0243	14.0187	14.4254	14.4711	14.5988	14.0535	14.3116	14.8809	14.6606	13.6895	14.3698	14.9527	14.0477	15.1437	14.129	14.9997	14.229	14.4121	0.0301703	0.139304	13.8455	14.6534	14.5593	14.3236	13.4432	14.4041	13.7352	14.3965	14.1701	14.6925	15.3561	15.0788	14.2457	13.9665	13.8733	15.5106	15.8882	15.1745	13.4717	14.7258	0.150749	0.281648
O94925	GLS	12.5335	12.1678	0	12.2861	13.9097	10.1794	13.0127	13.0076	13.2956	12.7837	13.1745	13.9243	13.2581	13.1237	12.6087	13.1952	14.2227	13.3242	12.9398	13.7347	13.2117	13.3508	13.1013	13.2511	0.0302357	0.139406	13.427	12.7661	13.8648	13.4	13.1986	13.4383	14.6673	14.1838	13.6182	13.435	14.4006	14.1876	14.634	14.0568	14.5549	13.0935	12.3607	11.9011	12.4281	13.5052	0.416813	0.564603
P17844	DDX5	15.3551	15.0217	15.0483	14.7953	15.1513	15.0744	15.9	15.6323	14.9955	15.816	16.0253	14.8593	15.6025	15.9609	14.9485	14.7423	15.1911	16.243	15.919	16.3208	15.5428	15.876	15.6766	15.603	0.0303516	0.139739	15.1856	14.7024	15.7548	14.4755	14.7138	14.7793	15.7108	14.4337	14.9695	15.4634	15.7698	15.1107	15.6841	15.236	15.8379	15.9876	15.7559	15.6534	14.2862	15.4785	0.499355	0.641794
Q12849	GRSF1	0	13.4792	0	11.9561	13.3029	7.74764	13.8231	13.7083	13.4469	13.7333	13.7534	13.8446	13.2432	13.7256	0	13.1274	12.8834	13.9987	13.7852	15.5196	12.9433	14.6699	13.6999	12.9356	0.0308479	0.141821	12.148	12.98	13.4869	14.2076	13.0652	13.3922	14.7986	0	11.7598	13.1339	12.245	13.6916	13.6611	0	13.7961	14.0881	13.6181	11.4894	0	10.5723	0.517309	0.657614
P68366	TUBA4A	16.3746	16.7183	16.2647	16.2815	17.9466	16.7171	17.2906	17.1239	17.593	17.229	17.5737	17.0286	16.8291	17.499	16.9277	17.2265	17.2298	16.9767	17.0129	17.2544	16.9727	16.9458	17.0744	17.164	0.0309072	0.14189	17.3575	16.9653	17.6021	18.1664	17.3759	17.229	17.1492	16.4897	17.2919	16.716	16.0962	16.6493	16.4256	16.5197	16.879	17.5394	17.3655	17.2312	17.0592	16.8481	0.096228	0.207712
O95372	LYPLA2	16.4184	15.4945	15.4655	15.4606	17.0915	15.9861	14.4987	14.8947	16.0793	14.949	14.9784	14.9783	15.4099	15.5909	15.4007	15.6785	15.1905	16.1734	15.3911	16.0224	15.1308	15.6549	15.0801	15.3589	0.0309362	0.14182	15.0175	15.8874	15.3268	14.4775	15.2135	16.1883	15.8967	15.8945	15.4878	14.7965	14.3513	14.8737	14.7618	14.36	14.6144	15.631	14.8443	15.0184	14.4486	14.77	0.000601394	0.00474031
P63173	RPL38	14.5789	14.3699	15.3865	14.6608	14.8116	14.7615	15.5001	15.6504	14.331	16.1031	15.5716	14.2644	14.4365	15.8655	16.1734	16.3077	14.8706	16.1378	15.4139	15.8153	15.2959	15.5217	15.7869	15.4733	0.0309707	0.141776	15.8067	15.3975	16.3171	14.9376	16.3326	16.1131	0	14.8743	13.7224	15.9179	15.0823	15.3672	16.1466	15.0244	16.1755	15.2655	15.1805	15.1426	15.8071	15.511	0.504168	0.645881
P62269	RPS18	15.1185	14.9078	15.0963	14.9948	16.0348	15.2304	15.7267	15.8906	15.3796	15.2625	16.4897	14.8547	15.3551	16.5065	16.4148	15.7745	16.2075	16.6693	16.1307	16.0412	15.152	15.8706	15.5356	15.8389	0.0310796	0.142072	15.9679	16.0234	15.9794	14.1135	15.9358	16.2707	15.6496	15.5353	15.6844	16.1988	16.4938	16.2936	16.5772	16.4768	15.7719	16.6159	16.0881	15.9969	15.8703	16.2383	0.00817913	0.0353343
P06746	POLB	13.1997	13.1241	12.3446	12.4641	12.4436	12.7152	11.7068	12.676	0	0	0	0	13.5235	0	0	11.8207	0	13.5656	0	12.9479	11.906	0	12.0343	5.89298	0.0311117	0.142016	12.7862	12.8554	13.1702	0	0	0	0	12.8353	6.45587	13.0639	0	13.0224	13.3766	0	13.4167	12.5363	12.1057	12.4749	0	8.99964	0.438121	0.585058
P61326	MAGOH	14.0648	14.63	14.829	13.9842	15.2327	14.5481	15.3405	14.7083	14.1346	15.1425	15.6662	15.099	14.776	14.7064	14.8716	15.5814	15.0058	15.5071	15.2973	15.7672	14.5153	15.2694	15.0556	15.0849	0.0311335	0.141914	14.9263	14.6191	15.7774	15.5741	14.7707	15.0235	16.0037	14.3514	15.1308	14.5453	15.1424	14.565	14.8824	14.79	14.7488	15.0095	15.3616	15.2566	13.98	14.8282	0.327285	0.483888
Q99961	SH3GL1	14.7	14.5439	14.9646	13.7847	14.1036	14.4194	13.0192	12.9725	13.8559	13.9949	14.3457	13.9431	13.6912	13.8928	14.1352	13.8868	14.5321	13.7971	13.3609	14.4483	14.2073	14.2495	13.7451	13.8869	0.031219	0.142102	13.6664	13.6591	14.1119	14.2958	13.5968	14.584	11.9237	14.0137	13.7314	13.4954	12.9457	14.1842	14.2611	14.2542	14.7752	13.4746	13.6541	13.1403	14.2587	13.8444	0.679654	0.767528
Q12905	ILF2	15.3513	15.8349	16.4743	15.84	15.8186	15.8638	15.5299	15.5525	15.4286	15.2831	15.6591	15.3009	15.2501	16.0104	14.7844	14.9583	14.8135	16.3657	15.5913	15.0949	14.6287	15.5032	15.2752	15.3547	0.0312429	0.142009	15.3301	15.0262	15.8261	16.4768	14.9525	15.4529	14.5494	15.1619	15.347	14.5171	15.85	15.3127	15.1861	14.9728	15.7878	16.3309	15.7323	15.4991	14.6326	15.3821	0.771604	0.839978
Q9BSH5	HDHD3	0	0	0	15.6696	17.1141	6.55674	16.6815	15.3838	0	16.5035	15.747	13.9662	15.4084	18.4863	15.7236	0	13.705	20.2024	13.5326	15.2512	15.7454	16.6547	16.1026	14.0644	0.0314553	0.142772	16.8093	0	16.5254	14.2086	15.831	14.4402	0	0	9.7268	14.6687	14.8947	16.4026	13.609	14.4655	15.4056	0	15.1702	14.1973	0	11.8814	0.930842	0.957325
P09960	LTA4H	15.3964	15.1287	15.5646	14.9749	15.5489	15.3227	14.9291	14.6798	14.6863	14.7613	15.3213	14.8837	14.9466	14.4818	14.5758	15.8284	15.1687	14.7121	14.7772	15.4595	14.6379	14.9983	14.9833	14.9312	0.0315059	0.1428	14.7153	14.9065	14.7238	15.8524	15.2774	15.3142	15.5103	14.9796	15.1599	15.4321	14.5038	15.2435	14.7018	14.9576	14.694	15.6331	15.912	15.2808	15.1745	15.1533	0.506795	0.648441
P0DN76	U2AF1L5	14.9319	15.0161	13.9084	15.0167	15.2344	14.8215	15.755	15.6083	14.9076	15.6599	15.7223	15.2403	15.171	15.6374	14.3294	14.9723	14.5157	15.8605	15.4941	15.5183	15.4303	15.7498	15.8457	15.3775	0.0315521	0.142808	15.4606	15.3395	15.3071	14.3772	14.7488	14.8415	16.0179	14.3796	15.059	14.9431	15.3092	14.5845	15.2135	15.1876	15.2402	15.1235	15.0878	15.1361	13.6798	14.9505	0.198319	0.344899
O14498	ISLR	0	12.6885	12.305	12.6074	13.0962	10.1394	12.7997	0	0	0	11.8193	0	0	0	11.0867	0	0	0	0	0	12.1674	0	11.879	3.51483	0.0315522	0.142607	13.2334	0	13.6485	12.9498	0	11.476	14.0368	13.6399	9.87304	0	14.8677	10.6809	13.7868	12.489	14.8294	14.0537	12.8932	12.4861	12.77	11.8857	0.0155086	0.0561918
Q99832	CCT7	15.2012	15.1382	15.6549	15.2867	14.9723	15.2507	16.2109	15.7985	16.015	15.5724	15.694	15.6257	15.5419	15.8408	15.3819	15.1531	15.4605	15.825	15.4541	16.427	15.3312	15.3834	15.181	15.641	0.031557	0.142428	15.0194	14.7547	15.312	15.4605	15.533	15.7501	14.4867	14.855	15.1464	14.9781	15.2001	14.8421	14.796	15.5797	15.4341	15.8064	15.3197	14.5204	14.6657	15.1142	0.0376564	0.105458
Q9NRW7	VPS45	13.0654	13.4336	13.4795	12.8265	12.985	13.158	11.6218	11.138	11.2171	12.1765	11.9498	11.7577	12.6393	12.2567	12.7063	12.9074	13.0206	13.2204	12.7285	13.3492	11.9989	13.5294	12.4193	12.3904	0.031596	0.142404	12.6585	12.9504	13.6226	10.501	12.5491	12.8676	12.2907	13.671	12.6389	12.1903	12.6306	12.7755	13.2998	0	14.0848	13.3019	12.7287	13.105	0	10.4116	0.0379469	0.105988
P27144	AK4	15.6129	14.0107	14.5145	14.7165	15.1715	14.8052	12.922	13.542	14.4299	13.5015	14.1184	14.3198	14.049	13.4445	14.7167	15.1769	13.8803	14.4296	13.9747	13.7663	13.4171	12.9777	15.4138	14.0047	0.031677	0.142569	14.7603	15.3279	14.995	14.9756	15.1609	15.4717	15.2707	15.2175	15.1474	14.4731	14.187	13.1962	13.6482	14.5303	13.9223	0	13.472	13.8147	14.8794	12.6123	0.0336872	0.0987382
P51608	MECP2	0	0	0	14.043	15.0088	5.81036	0	0	0	0	0	0	0	0	0	0	0	0	0	0	11.6445	0	0	0.684969	0.0318576	0.143181	0	0	11.4463	0	0	0	0	14.2542	3.21256	0	12.6297	13.3458	0	13.4429	0	0	0	0	0	3.94184	0.386215	0.542737
P35250	RFC2	13.7241	13.4187	12.978	14.2961	12.5657	13.3965	14.3717	14.385	13.8942	14.1177	14.2321	13.7616	13.7045	14.4018	13.9098	13.4348	13.1445	13.8613	15.4066	13.8806	13.8049	14.2681	13.7866	14.0215	0.0318976	0.14316	14.1739	13.2107	14.271	12.164	13.2094	13.4213	13.6772	13.1983	13.4157	13.554	13.6374	11.7304	13.6168	0	0	0	13.5186	13.5598	0	7.9617	3.59546e-05	0.000588944
P0DJI8	SAA1	0	12.4682	12.4223	0	11.2341	7.22492	0	0	0	0	0	0	11.9249	0	0	0	0	0	0	0	0	13.9754	0	1.52354	0.0320572	0.143675	0	0	0	11.1657	12.7723	14.2091	0	0	4.7684	0	0	0	0	13.6606	0	0	11.8488	0	13.652	3.91614	0.787572	0.849936
Q92466	DDB2	13.7697	0	0	0	12.9047	5.33489	0	0	10.7612	0	0	0	0	0	0	0	0	0	0	0	0	0	0	0.633013	0.0323212	0.144657	0	0	0	0	0	0	0	0	0	0	0	0	0	0	0	0	0	0	0	0	0.313435	0.470527
P46087	NOP2	13.6314	0	12.6206	12.6319	0	7.77678	13.8129	14.0864	13.7613	13.3321	14.2916	13.5766	13.4787	13.563	0	12.9976	13.1233	13.9995	13.6529	14.3594	13.4788	14.1971	13.2007	12.8772	0.0325677	0.145557	13.6491	0	13.8397	0	12.8751	12.7742	0	0	6.64225	13.4296	14.7794	13.8717	13.9221	13.1676	0	13.6505	13.2038	13.3863	0	10.9411	0.787649	0.849936
Q7Z4V5	HDGFL2	13.4929	13.2164	13.9987	13.3316	14.6734	13.7426	12.1886	12.6943	12.9087	13.2926	14.0575	13.595	12.8738	12.7369	13.3934	14.3061	12.5458	12.9128	12.346	13.3006	12.2543	13.0575	13.3511	13.0479	0.0326846	0.145876	15.3268	14.0476	12.9229	14.6679	14.3231	13.1725	12.5314	12.9808	13.7466	14.2683	12.127	13.2207	13.1732	11.8267	11.5625	14.7371	13.1563	12.8545	0	11.6926	0.042882	0.115862
P25685	DNAJB1	14.5932	14.0308	14.2415	13.7453	13.2989	13.9819	13.0454	13.5637	13.5159	13.1393	13.9635	13.2459	13.4867	13.658	13.415	14.3273	13.5445	13.3293	13.5976	13.2118	14.0717	13.7076	13.5071	13.5488	0.0328125	0.146244	13.7821	13.4813	14.1157	13.759	13.5249	14.1807	13.9183	14.5332	13.9119	14.8785	14.7592	14.6225	15.1719	13.2162	13.7782	13.8237	13.3616	12.4428	12.4203	13.8475	0.557279	0.679276
P01871	IGHM	14.0106	14.1086	14.2564	13.5862	11.5329	13.4989	14.0133	14.6295	14.4987	14.3234	13.2515	14.5428	14.4377	15.162	14.2413	14.4374	14.063	14.5426	13.7277	13.3363	14.8782	14.2391	14.4323	14.2798	0.0329243	0.146538	12.3656	14.5252	13.7493	14.2334	13.8962	13.1679	15.3597	13.9957	13.9116	13.9147	15.146	15.9311	15.2506	16.0692	15.3738	14.5625	13.9316	17.9943	18.2966	15.647	8.49162e-05	0.00107546
Q5SSJ5	HP1BP3	15.3488	15.0272	14.5818	15.4359	15.2701	15.1328	13.7258	13.6754	13.2076	13.7888	13.7656	13.8189	15.1259	15.2424	13.3245	13.7	15.3423	15.7081	14.4479	14.6247	14.2794	15.1588	14.3504	14.311	0.033255	0.147805	14.6355	13.8033	15.5057	14.3043	12.8225	13.5687	15.1868	15.8446	14.4589	14.5772	14.5076	14.3377	14.0748	14.847	15.0009	15.5145	14.1379	14.3425	14.2394	14.558	0.800453	0.858295
P37802	TAGLN2	16.1486	16.4103	16.7773	16.1686	16.6126	16.4235	15.6672	16.1	15.9849	16.1341	16.4444	16.1849	15.7477	16.0483	16.5358	16.2229	16.6077	15.7767	15.8859	16.3236	16.2804	15.8504	15.7502	16.0909	0.0332639	0.14764	15.4182	16.6344	15.3081	16.4217	15.8156	16.5124	18.2494	15.9021	16.2827	17.2217	17.9581	16.9979	17.1062	16.6282	16.9632	18.4047	17.5496	17.7007	17.3016	17.3832	4.16847e-07	2.10278e-05
Q96PK6	RBM14	14.4849	14.0242	0	12.9552	12.8677	10.8664	14.1951	14.4646	13.8189	13.7159	14.2667	13.9045	13.3653	14.5542	13.9563	14.1793	13.2975	14.4185	14.5967	14.7847	13.6359	14.0022	14.1572	14.0773	0.0332745	0.147483	12.9955	13.1751	13.458	15.35	13.6066	13.5439	13.8988	13.0708	13.6373	13.0758	13.1138	13.2122	12.6472	12.988	12.7023	14.0178	13.0837	12.2161	0	11.7057	0.129598	0.255539
P16070	CD44	14.3766	13.7183	14.2256	14.1877	12.0517	13.712	14.5855	14.6892	14.6648	14.4378	13.6773	15.1292	14.8964	14.7469	13.8356	14.0322	15.1125	14.839	14.2414	15.053	14.3965	14.924	13.0362	14.4881	0.0332982	0.147385	13.0137	14.0085	13.7795	13.9894	13.8532	14.0684	14.9526	13.2737	13.8674	14.6927	15.5205	16.1296	15.687	16.4435	15.7633	14.3174	14.3506	15.121	17.4282	15.5454	3.12115e-05	0.000530596
O75874	IDH1	15.6206	15.8796	15.8092	15.2402	16.0402	15.718	14.4925	14.1297	14.9575	14.9656	15.2162	15.4056	15.147	14.7168	15.7536	16.0822	15.6447	15.3696	15.1839	15.6549	15.0037	15.5807	14.702	15.1768	0.0337613	0.149229	15.0329	16.0887	15.1671	15.3765	15.202	15.9481	16.0531	15.9534	15.6027	15.862	15.9312	15.8848	15.6375	16.1849	15.8222	16.4104	16.6053	16.4283	16.2959	16.1063	0.000138878	0.00153793
Q16698	DECR1	14.9005	15.1328	15.2447	14.5146	14.8599	14.9305	15.1484	15.2029	15.3405	14.9725	14.6275	15.2676	15.4706	15.2056	15.8948	15.7929	15.9164	15.9589	15.139	16.1512	15.4484	15.0512	15.0303	15.3893	0.0338089	0.149233	14.5689	14.0258	14.7889	14.9791	14.797	14.7602	15.3151	14.4748	14.7137	14.2443	14.8369	14.9621	14.9326	15.0845	14.2239	15.8546	15.0188	15.3679	15.1677	14.9693	0.36266	0.518675
Q5U5X0	LYRM7	0	0	0	13.1897	13.7701	5.39197	12.3483	12.2057	14.2103	12.6895	12.6392	12.0954	13.0996	12.5719	12.8231	12.503	0	13.4333	0	13.3967	13.026	12.4296	11.521	11.2349	0.0341335	0.150459	12.6641	0	0	0	0	12.4742	0	0	3.14229	13.1578	0	11.5264	12.6634	0	0	14.1087	13.2801	15.6069	0	8.03433	0.97693	0.986644
P21291	CSRP1	13.4669	12.5314	13.0697	12.5685	0	10.3273	12.5679	12.8025	13.196	13.0686	13.0344	12.9473	12.8993	13.4747	13.4695	14.2197	14.7774	14.0716	12.6575	14.0748	13.6008	14.2933	12.6379	13.3996	0.0341972	0.150534	12.2138	13.2443	12.8106	13.2715	13.0937	12.4398	0	12.3147	11.1735	14.062	14.6499	13.9388	13.7882	15.0097	16.0029	15.1089	14.7284	14.5056	15.1166	14.6911	0.0341675	0.0994969
Q9UQ35	SRRM2	14.5668	13.8838	14.1162	15.2535	15.107	14.5855	14.5137	14.2439	13.6082	14.0663	14.3446	14.1965	13.6112	14.1035	14.5368	14.432	13.6987	13.9826	14.4043	13.6714	14.0688	14.5152	14.2182	14.1303	0.0342061	0.150366	13.8758	14.5161	14.5525	14.3314	14.5935	13.3884	12.7479	15.1143	14.14	14.2148	12.8159	14.9223	14.5128	14.4914	15.0488	0	14.6788	12.7335	0	11.3418	0.0118708	0.0453629
Q96MW1	CCDC43	12.3865	12.5236	12.0107	11.1363	12.7876	12.1689	0	12.2999	10.9896	0	0	12.8416	11.7683	12.0898	0	12.713	0	0	11.8066	0	0	0	12.4191	5.70164	0.0342442	0.150328	12.71	13.1589	0	13.2151	0	12.5119	0	0	6.4495	12.692	0	0	0	0	0	0	11.9411	0	0	2.4633	0.0460823	0.121618
Q86V88	MDP1	14.5449	14.4853	0	14.0665	0	8.61934	15.6648	14.3215	14.7421	14.4734	14.8288	15.893	14.7454	15.0001	14.83	0	14.9419	16.5452	15.1628	16.0253	14.8772	15.2593	14.1425	14.2031	0.0345693	0.151548	16.0312	0	16.3995	14.8453	0	0	16.8731	15.3711	9.94003	14.8902	14.8981	14.9792	14.7243	0	15.6499	12.4091	14.622	14.0862	14.1518	13.0411	0.675635	0.764695
P30101	PDIA3	16.1066	16.4379	16.8105	16.8892	17.906	16.83	16.1225	16.3768	16.5513	16.1888	16.455	16.2983	16.2523	16.6398	16.646	16.0485	16.2227	16.6853	15.9177	16.6854	16.4534	16.6887	16.5471	16.3988	0.0346127	0.151531	16.4077	17.6518	16.7501	17.0983	16.5453	17.2199	16.9107	17.1564	16.9675	16.7851	16.9324	17.1741	16.2414	17.1802	16.7941	17.1483	17.0169	17.0376	16.7117	16.9022	0.0754799	0.175321
Q9Y259	CHKB	14.6967	0	16.557	15.5865	0	9.36802	0	0	0	12.6234	0	13.6088	0	0	0	0	0	13.9802	0	0	0	0	0	2.36544	0.0348338	0.152291	14.4082	15.2532	15.3961	0	14.4905	0	0	14.8753	9.30291	0	0	0	0	0	0	0	0	0	0	0	0.0248383	0.0785009
Q9UJ68	MSRA	0	0	0	0	0	0	12.5928	0	12.684	0	0	12.9212	13.0582	12.6961	0	0	0	0	12.4317	0	12.9399	13.7189	13.1499	6.83487	0.0351718	0.153559	11.6412	12.7925	0	13.7319	12.7178	0	12.3846	13.0686	9.54208	11.7795	10.7672	13.048	0	0	0	0	0	11.8701	13.7031	6.11679	0.900209	0.936233
P21127	CDK11B	0	0	0	0	0	0	12.6979	12.5214	12.2704	12.4301	0	0	12.2487	12.5614	0	0	0	12.6847	0	13.3752	0	11.9595	0	6.63232	0.0351909	0.153434	0	0	0	12.6923	0	0	0	0	1.58653	0	0	0	0	0	0	0	0	0	0	0	0.0356707	0.102268
Q9Y2W2	WBP11	0	0	0	0	0	0	14.6858	0	0	14.475	14.9517	0	13.8318	15.4583	0	0	0	0	14.5328	15.048	14.7154	0	15.2378	7.8198	0.0351997	0.153265	14.5865	0	14.6802	0	14.3842	12.5098	0	0	7.02009	14.2011	0	14.9401	0	0	0	13.9243	14.0184	0	0	5.7084	0.825853	0.877277
Q9UBW5	BIN2	0	0	0	11.8779	0	2.37558	12.8498	13.7177	0	13.318	13.9464	13.1418	13.4235	13.5858	0	13.3277	12.4228	0	0	13.7562	12.1888	12.996	0	9.33379	0.0352033	0.153072	9.09715	0	0	0	0	12.2788	0	0	2.672	0	0	0	0	0	0	0	0	0	0	0	0.00407641	0.0203821
Q15287	RNPS1	0	0	0	0	0	0	13.2679	13.2421	0	13.2487	13.2155	0	0	13.3598	0	0	0	0	13.2556	0	11.9483	13.0226	13.0438	6.91791	0.035207	0.152881	11.9961	0	13.7641	0	12.0498	0	0	0	4.72625	0	12.0397	0	0	0	0	11.1251	10.1153	0	0	3.32801	0.420081	0.567506
Q96DI7	SNRNP40	0	0	0	0	0	0	13.781	13.4163	13.4035	0	12.8546	0	13.4563	13.534	0	0	0	0	0	12.7264	13.8151	0	12.6224	7.03586	0.0352105	0.15269	0	0	13.1674	0	0	0	0	0	1.64593	0	0	0	0	0	0	0	0	0	0	0	0.0356834	0.102268
Q9Y6A4	CFAP20	0	0	0	0	0	0	12.5133	13.3654	13.3932	13.5378	13.9938	0	0	13.6355	12.502	13.2535	0	0	12.6189	0	0	0	0	6.98902	0.0352917	0.152835	0	12.9528	12.4048	14.3367	12.9127	0	0	0	6.57587	0	0	0	0	0	0	0	0	0	0	0	0.0105374	0.0421093
Q9H6W3	RIOX1	0	0	0	0	0	0	13.17	0	12.636	0	0	12.8382	13.3596	0	0	0	0	13.6943	12.5882	13.8856	13.0358	0	12.0237	6.89596	0.0353445	0.152858	0	0	12.4401	11.382	0	0	0	0	2.97776	12.908	0	0	0	0	0	0	0	0	0	1.2908	0.118636	0.241028
Q00978	IRF9	0	0	0	0	0	0	0	0	0	13.3466	12.8248	0	0	12.7482	11.9873	13.6642	13.2578	0	13.2632	13.9968	0	13.8398	0	6.99581	0.0353802	0.152806	13.4597	14.3904	13.3842	0	13.5296	14.0351	0	0	8.59988	12.7419	12.5581	0	14.1248	13.799	0	0	13.1928	0	0	6.64166	0.87902	0.919667
O43272	PRODH	0	0	0	0	0	0	13.7615	13.5885	14.3927	13.8952	14.3505	0	0	0	13.6112	0	0	0	14.5249	0	0	12.6666	12.4947	7.2521	0.0354659	0.152971	14.4483	14.7481	13.345	0	14.3331	14.3101	0	12.4115	10.4495	14.0263	0	14.1479	12.8605	0	13.4864	0	0	0	0	5.45212	0.577464	0.684804
Q9NW64	RBM22	0	0	0	0	0	0	12.6447	13.3667	0	13.1669	12.4834	0	0	13.2937	0	0	0	0	13.5336	0	11.2932	13.261	12.6954	6.80816	0.0354837	0.152842	12.8174	10.6949	13.3785	0	0	0	0	0	4.61134	12.6445	12.0216	0	12.1993	0	0	12.5931	12.506	0	0	6.19645	0.638001	0.734448
Q99615	DNAJC7	0	0	0	9.51417	0	1.90283	9.88067	11.4553	10.1719	10.9441	10.4896	11.0477	0	10.1656	0	0	0	11.1563	9.99681	0	10.1723	10.5034	10.9039	7.46398	0.0354932	0.152678	10.165	0	0	0	9.91213	0	0	10.2795	3.79457	11.3498	10.1515	9.73685	10.5329	0	10.0702	10.944	11.2328	0	0	7.40181	0.343558	0.501154
Q9Y4P1	ATG4B	0	0	0	0	0	0	12.1498	12.3174	0	0	13.1655	12.7938	12.0636	11.6479	0	0	0	0	0	13.5743	12.6164	0	11.1909	6.55997	0.0355877	0.15288	11.051	0	0	12.1939	12.8773	0	0	0	4.51527	0	0	0	0	0	0	0	0	0	0	0	0.0164786	0.0585925
A0A5B9	TRBC2	0	0	0	0	0	0	14.3374	14.2331	0	13.7805	0	0	14.1254	14.0805	0	0	0	15.5745	13.7896	15.0037	0	0	12.4037	7.48992	0.035628	0.152848	12.2373	0	12.9662	13.9547	0	0	0	0	4.89478	0	0	0	0	0	0	0	0	0	0	0	0.0165585	0.0586446
Q9BTC8	MTA3	0	0	0	0	9.43391	1.88678	11.3102	11.3935	11.1749	11.3584	12.0291	9.30993	0	0	10.466	9.83106	8.2223	11.3579	11.4229	0	10.4184	0	0	7.54674	0.0356669	0.15281	0	0	10.8674	0	0	11.3308	0	0	2.77477	0	0	0	0	0	0	0	0	0	0	0	0.00409996	0.0204673
Q14116	IL18	0	0	0	0	0	0	15.5265	14.5044	15.1667	0	0	0	0	0	0	0	0	14.9513	15.3149	16.5007	14.5249	15.827	13.0027	7.95994	0.0357031	0.152762	0	0	0	0	14.8305	14.5827	0	13.9815	5.42435	0	13.7157	0	0	0	0	16.2319	0	15.3034	0	4.5251	0.599738	0.702438
Q9UH99	SUN2	0	0	0	0	0	0	13.861	13.3393	11.6013	13.0211	0	0	13.8051	14.5273	0	0	13.0815	14.9192	0	0	0	13.5573	0	7.15959	0.0358115	0.153021	0	0	13.5019	0	0	0	0	0	1.68774	0	0	0	0	0	0	13.8825	11.4292	13.0129	0	3.83246	0.775458	0.842831
Q96CX2	KCTD12	14.392	14.6729	15.5159	14.9831	15.6029	15.0333	14.3449	13.8359	14.0908	14.6539	14.8302	14.3089	14.8374	14.4773	14.2066	14.884	14.3627	15.0927	14.875	14.9601	14.1639	14.9114	14.8386	14.5691	0.0358369	0.152926	14.6695	16.4152	15.8292	15.3563	14.977	15.118	16.0108	15.406	15.4727	14.0233	13.9997	14.3221	15.2753	15.3245	15.1652	15.0577	15.3536	15.8506	15.381	14.9753	0.691985	0.774596
O60911	CTSV	0	0	0	0	0	0	12.1571	14.0244	15.5925	0	13.6269	12.8706	0	14.1597	14.2544	14.8232	0	0	0	0	13.4462	0	0	7.3503	0.0358697	0.152863	0	0	0	0	0	0	0	0	0	0	0	0	0	0	0	0	0	0	0	0	0.0514683	0.131386
P08603	CFH	13.4894	13.9653	13.0977	13.3686	15.0685	13.7979	12.3516	12.9191	12.6095	12.8876	12.0415	13.3807	13.5693	12.7335	12.8267	13.1441	14.0018	14.4369	13.3085	12.8599	12.9153	13.4099	13.0606	13.0857	0.0359508	0.153006	12.8647	13.9506	13.451	11.2486	12.8185	13.9246	13.6535	13.7192	13.2038	13.6684	15.3783	14.4533	14.7521	16.4215	15.9194	14.9955	14.4612	15.5525	16.1253	15.1727	2.85394e-08	3.09505e-06
O95218	ZRANB2	0	0	0	0	0	0	14.1548	0	15.3621	0	16.422	14.2426	0	0	0	0	0	0	16.258	12.9381	15.0161	14.6093	16.7474	7.98532	0.0360932	0.153408	14.7743	0	15.6145	18.1966	14.4083	0	0	14.4333	9.67839	0	12.3605	0	0	0	0	0	0	13.8627	0	2.62233	0.101208	0.214015
Q13409	DYNC1I2	13.7338	13.6478	14.2469	13.2718	14.0332	13.7867	12.8532	13.3816	13.3304	12.697	13.1941	13.0703	13.1813	13.0703	12.9806	14.5463	14.057	13.399	12.9935	13.6844	12.8321	13.1239	13.313	13.2769	0.0361936	0.153631	12.8652	13.2726	13.7099	13.8017	12.9479	13.2603	12.7532	12.9122	13.1904	13.7715	12.3797	14.452	13.3634	14.3774	0	13.9777	12.985	12.9642	0	10.8271	0.0196833	0.0665634
P53618	COPB1	14.7098	14.7341	14.9478	14.7602	14.9876	14.8279	14.3589	14.5227	14.5517	14.4187	14.4837	14.7292	14.3425	14.2883	14.6646	15.0968	14.494	14.4925	14.1195	15.0642	13.9842	14.8556	14.3019	14.5158	0.0362466	0.153653	14.0296	14.5551	14.2874	13.702	14.2459	14.6791	14.8819	13.9657	14.2933	14.4644	14.1217	14.4786	14.3272	14.5415	14.2536	15.2347	14.8324	14.8578	14.8443	14.5956	0.492827	0.636204
P62424	RPL7A	14.128	14.3811	14.266	14.311	14.6068	14.3386	14.7625	14.3437	14.1862	15.0058	15.3147	14.164	14.5124	15.3553	14.7355	14.765	15.1664	15.7043	15.2544	15.1874	14.2098	14.5619	14.6877	14.8186	0.0363657	0.153954	14.9403	14.3258	15.5418	0	15.6881	15.9697	15.46	15.4237	13.4187	15.0497	15.4018	15.2184	15.2999	15.175	15.4722	15.3689	14.3086	14.3942	14.3762	15.0065	0.473646	0.619281
P63313	TMSB10	14.567	15.3071	15.3844	14.943	15.8872	15.2178	16.6052	16.1304	16.7261	16.0659	15.5365	16.2226	16.09	16.3238	15.6029	15.0804	14.412	16.1823	15.0924	15.9023	15.9644	15.9865	15.7614	15.8638	0.0363673	0.153758	15.4522	16.1622	15.6029	17.6454	16.2769	15.6973	16.4956	15.0128	16.0432	15.4013	15.2002	16.0867	15.378	15.811	16.3178	17.3618	17.2511	16.5923	16.7801	16.218	0.113755	0.234597
P61769	B2M	13.4431	12.9944	13.8048	14.816	14.5517	13.922	14.3695	15.5259	15.5328	15.4543	14.6608	13.536	14.6392	15.7193	15.2359	13.5412	14.015	16.2624	14.6117	15.9275	14.689	15.196	13.7266	14.8614	0.036417	0.153766	13.4158	15.7025	14.9014	14.1295	14.5717	14.9243	0	14.7062	12.7939	14.549	15.3368	14.8672	15.0208	15.1831	15.4892	14.9429	15.1908	16.5372	15.2898	15.2407	0.233425	0.388795
P00450	CP	13.6847	14.4564	13.7793	13.2169	14.6316	13.9538	13.0278	14.0718	13.1661	12.8702	12.4997	13.8745	13.5375	12.7613	13.1836	13.2901	13.7131	14.5238	12.7572	12.8663	13.0404	14.0704	12.8602	13.3008	0.0366101	0.154378	12.9862	14.2408	14.0275	13.6052	13.1764	14.3181	14.4894	13.9323	13.847	13.6124	15.9275	13.0762	14.7741	15.6644	15.8359	14.5904	13.9616	15.9079	16.5212	14.9872	1.28727e-05	0.000259517
O15498	YKT6	15.1368	14.8185	14.5105	15.437	15.2519	15.0309	14.3727	14.6398	14.8847	14.8781	14.9763	13.4853	13.7996	14.6242	14.9663	14.6655	14.0467	13.9887	15.0884	14.9335	13.9775	14.8518	14.3765	14.5033	0.0366109	0.154179	14.0859	14.755	14.4719	13.6645	14.3253	14.8033	14.7697	13.9254	14.3501	14.7263	14.6135	14.0882	13.9593	14.8156	15.2611	14.3037	14.5594	14.6419	14.6178	14.5587	0.961438	0.976654
Q9GZR7	DDX24	12.6372	12.6318	13.5966	12.2239	0	10.2179	13.0389	13.2452	13.0835	12.8602	13.6843	12.5007	12.7626	13.5247	13.7336	13.8902	12.8455	12.6093	13.3157	14.1879	12.1597	13.3461	13.4508	13.1905	0.0366127	0.153984	12.2512	13.2464	13.3724	12.9658	13.1272	13.133	0	12.4715	11.3209	13.4247	12.2148	12.912	12.8463	14.008	12.5272	0	14.2072	13.1135	13.0979	11.8352	0.783292	0.847421
Q7L1Q6	BZW1	14.678	14.2714	14.1216	13.9641	14.7191	14.3509	15.2056	15.2527	15.6086	15.1989	15.207	14.9199	14.8763	15.2137	14.1224	14.0754	13.7796	15.2316	15.0735	16.2108	14.8882	14.6844	14.8601	14.9652	0.0368268	0.154682	14.459	14.22	14.2439	14.8662	14.5681	15.0761	15.1391	13.3782	14.4938	13.9643	13.7821	14.2979	14.0355	14.2884	14.1556	14.0421	14.4815	14.3317	14.4677	14.1847	0.0069625	0.0309281
Q01826	SATB1	0	0	0	0	0	0	13.2044	12.8465	0	12.2807	0	0	13.0483	15.8993	0	0	0	16.0642	13.664	13.6115	11.8235	0	0	7.20249	0.0368492	0.154574	0	0	13.365	0	0	0	0	0	1.67063	0	0	0	0	0	0	0	0	0	0	0	0.0367961	0.103695
P22392	NME2	17.0074	16.6118	16.749	16.3726	16.4814	16.6444	17.1164	17.0852	17.4365	16.9432	17.4469	17.1063	16.6461	16.6487	17.8236	17.9414	17.6415	16.4211	17.4347	17.1879	17.3899	16.3304	16.7599	17.1388	0.0370707	0.1553	16.8783	17.273	16.4527	17.823	17.0403	16.8564	17.3247	16.233	16.9852	18.2754	17.4772	17.4901	18.0022	16.9895	17.337	18.3325	18.064	17.4043	16.7595	17.6132	0.001861	0.0112772
Q9Y383	LUC7L2	14.8971	14.5272	12.8546	14.7884	14.6429	14.342	14.8221	15.0609	14.6832	14.9932	15.7176	14.957	14.5069	15.2324	13.8558	14.6117	14.5461	15.2671	15.4593	15.142	15.1838	14.9977	15.1627	14.9529	0.0371668	0.1555	15.3526	13.4804	14.4126	12.9018	14.1768	14.4285	15.4016	14.4137	14.321	14.0264	14.6962	13.6176	14.9042	14.3413	14.8339	15.0455	14.9693	14.3908	0	13.0825	0.0673031	0.161456
O60879	DIAPH2	11.9466	0	0	0	0	2.38933	12.1004	12.3895	12.9496	0	14.012	13.5573	12.4956	12.2787	13.949	14.0477	12.5332	0	0	0	12.58	13.1938	0	9.18158	0.0373857	0.156212	0	12.5217	12.3285	0	0	0	0	0	3.10627	14.9026	0	0	0	0	0	0	0	0	0	1.49026	0.0345888	0.100352
P00352	ALDH1A1	0	12.7256	14.2392	14.1539	13.8233	10.9884	14.1265	14.0009	12.4443	13.6047	15.4011	15.8091	13.8842	13.2593	12.1304	16.5271	17.2021	15.9338	14.6457	14.7779	14.5185	15.4022	12.1559	14.4602	0.0375554	0.156717	12.013	13.7663	12.5538	11.4997	13.2609	13.2584	13.2396	13.1506	12.8428	12.9161	13.9911	14.3409	13.7779	15.248	14.6376	15.0411	13.2911	14.9933	15.6561	14.3893	0.321852	0.47769
P25786	PSMA1	15.782	15.3251	15.8147	15.1735	15.5808	15.5352	15.7558	15.8659	16.13	15.7065	16.1798	15.6462	15.5953	15.8684	16.1647	16.213	15.8082	16.3119	15.9218	16.3722	15.1468	15.7817	15.5853	15.8855	0.0375677	0.156564	15.8311	16.0191	15.5576	16.4919	16.0178	16.2293	16.0276	15.443	15.9522	15.7084	15.4968	15.5378	15.2801	15.6292	15.4551	15.7388	15.7952	15.6137	15.42	15.5675	0.0175001	0.0610796
O00233	PSMD9	14.8221	14.2868	14.954	13.6767	14.9786	14.5436	15.0918	15.2901	15.3691	15.1079	15.2396	15.216	14.9748	14.8619	14.6503	14.5738	14.5499	15.2618	15.0017	14.9557	14.9968	14.2456	14.9837	14.963	0.0376112	0.156543	15.1097	14.8746	15.0021	14.7418	15.4566	15.4376	15.6438	14.9519	15.1523	14.7544	14.0615	13.8511	14.5097	13.5231	13.7341	14.219	14.3202	14.0241	13.3764	14.0374	4.21225e-07	2.10278e-05
P07355	ANXA2	13.9116	13.386	14.0768	13.9562	14.2794	13.922	12.7385	13.2778	12.5962	13.1707	12.9831	12.5929	12.879	14.0386	13.6183	11.3288	13.5645	14.7566	13.5694	11.7506	13.2402	12.8869	13.5714	13.092	0.0377592	0.156955	13.7125	13.1795	15.0494	11.3081	13.944	13.8539	14.2336	14.8693	13.7688	13.4059	14.8333	14.2882	13.9575	16.0787	15.2488	16.3813	14.8225	15.0614	15.7025	14.978	3.74076e-05	0.000594176
Q5TAQ9	DCAF8	13.0227	12.8539	0	13.6976	11.722	10.2592	13.8175	13.8847	13.9366	12.6269	12.2236	12.5906	12.9496	13.3934	13.1051	13.1667	12.7839	12.8883	13.503	14.2372	14.1749	14.3233	11.9978	13.2708	0.0378642	0.157188	12.1615	11.6735	11.9885	0	0	13.2755	0	11.6958	7.59934	11.8236	0	13.0527	0	0	0	10.8256	12.1157	11.2332	0	5.90508	0.00576544	0.026823
Q8TD30	GPT2	0	0	0	0	0	0	0	0	0	12.9179	8.83948	14.1786	13.014	0	13.1128	13.9872	13.9747	10.8937	12.9254	0	0	0	0	6.6967	0.0379557	0.157364	0	0	0	0	0	0	0	0	0	0	0	0	0	0	0	0	0	0	0	0	0.0533417	0.134964
Q9C0E8	LNPK	0	12.8328	0	0	0	2.56656	13.6282	13.9663	0	13.4733	13.947	13.7234	0	13.8836	13.7393	13.8908	0	0	0	13.7084	14.2829	13.8044	12.9586	9.70625	0.0382436	0.158353	12.125	0	0	0	12.9239	11.6057	11.8023	13.4013	7.73228	0	0	0	0	13.0286	0	0	0	0	12.8225	2.5851	0.0261586	0.0812932
Q14847	LASP1	14.1777	14.4755	14.8194	14.0076	14.7336	14.4428	14.994	14.9264	14.9278	15.0193	14.8232	15.0837	14.5373	15.3606	14.5496	14.3318	13.847	14.9484	14.7756	15.3139	14.9833	15.1796	14.9732	14.8573	0.0382473	0.158164	14.5155	14.9872	14.7216	15.3875	15.215	14.7402	17.1215	14.4897	15.1473	14.3412	14.6069	14.6545	14.7302	15.1219	14.9192	15.5308	14.7126	14.9975	14.8701	14.8485	0.929068	0.956126
Q15847	ADIRF	0	14.9775	14.5554	13.396	15.7579	11.7374	0	0	0	0	0	12.7104	11.1079	0	0	0	0	0	11.2981	0	13.5142	13.7967	14.3994	4.51922	0.0385563	0.159237	14.3315	13.9039	15.4921	14.4438	13.9884	13.6202	16.3158	15.8764	14.7465	14.9893	13.6256	15.3551	14.0639	15.278	15.3399	15.4883	14.091	14.2358	14.576	14.7043	0.00889272	0.0375404
Q9Y365	STARD10	16.6525	16.785	16.6784	16.0606	16.0341	16.4421	12.8197	13.4164	14.526	0	0	0	13.352	14.3896	14.4252	15.6082	14.8566	0	12.4572	0	13.213	14.0002	13.9314	9.82327	0.0389184	0.160526	14.4641	15.9887	14.6378	14.1972	12.2432	15.1193	14.1003	15.2972	14.506	15.3646	13.8487	15.3432	15.1707	15.7133	0	16.1697	14.6335	15.2315	15.2855	13.6761	0.457874	0.60389
P26640	VARS	14.3238	14.0878	14.7711	14.2521	14.117	14.3103	14.1337	13.9372	13.8817	13.8621	13.5388	13.6625	14.3239	13.9645	13.4848	13.7721	14.0175	14.5499	13.9814	14.4889	14.1796	14.0986	13.7916	13.9805	0.0393149	0.161953	14.2879	14.1873	14.3422	14.4579	13.8572	14.4523	15.3447	14.3097	14.4049	14.3652	14.3506	14.9335	14.9752	14.1336	15.1028	15.268	15.4166	14.9746	14.6338	14.8154	3.47063e-05	0.000574481
Q8IV08	PLD3	0	14.6843	16.8079	15.8401	16.8709	12.8407	0	13.7081	14.5654	0	0	0	0	0	0	0	0	0	14.1794	0	11.7495	16.1099	14.0462	4.96227	0.0393414	0.161854	0	15.5419	11.7237	14.86	10.8928	15.4405	0	0	8.55735	14.6484	15.3147	15.5233	14.514	15.3905	0	15.6647	15.6365	14.0404	12.9112	13.3644	0.0201875	0.0677583
Q9GZU8	FAM192A	0	0	11.4856	12.7397	0	4.84507	13.8052	14.0138	14.1494	13.3623	13.6063	13.9085	0	13.8242	12.4433	12.736	13.3334	0	13.3234	13.5004	13.5465	0	13.9848	11.1493	0.0394791	0.162213	13.2706	10.9056	13.4104	14.2657	0	11.8334	0	0	7.9607	0	0	0	0	0	0	0	0	0	0	0	3.65552e-05	0.00058957
Q15019	SEPTIN2	13.457	14.6667	15.3219	14.0428	14.2644	14.3506	13.2564	13.3653	13.3291	12.86	14.0999	12.9442	14.1839	13.7636	13.0668	14.2579	13.8584	13.7227	13.9569	14.4548	13.1482	14.8598	13.4822	13.683	0.0399241	0.163832	13.4802	13.9917	13.7229	11.2191	13.557	13.8614	14.2285	14.1971	13.5323	12.9486	13.7107	13.812	14.1075	15.2739	13.479	14.5679	14.3745	14.4933	15.1292	14.1897	0.114935	0.23641
P30049	ATP5F1D	0	0	0	0	14.0748	2.81497	0	13.7615	14.7896	14.0659	0	0	15.2655	15.5344	14.8726	0	14.8663	16.1712	14.3729	15.0915	15.6803	0	13.8093	10.4871	0.0401077	0.164375	0	0	14.6594	0	0	0	0	14.9727	3.70401	15.1002	15.8368	15.382	15.3947	15.5147	16.1444	17.4347	15.8977	13.4083	15.117	15.5231	0.00174877	0.0107479
P04217	A1BG	15.1151	15.8499	14.5439	14.6857	15.9842	15.2357	13.9467	14.6981	13.9157	12.3027	13.8977	15.0696	15.2369	14.2444	13.9755	13.832	14.8829	15.5747	13.4035	14.1265	14.5966	15.7312	14.257	14.3348	0.0402041	0.16456	13.6502	15.3334	14.754	15.4368	14.4024	15.3188	15.6776	15.4714	15.0056	15.1126	16.8807	14.8896	15.8462	17.3573	16.6517	15.9183	15.2558	17.0369	17.993	16.2942	1.42965e-05	0.000284572
O00151	PDLIM1	16.8392	15.058	14.4942	13.7747	15.0306	15.0393	15.8185	15.2263	16.4492	15.0422	15.5507	15.993	15.782	15.8193	16.4107	16.6133	17.0737	15.9156	15.0449	15.6562	16.9956	16.935	14.7733	15.947	0.0402192	0.164412	14.4209	14.5118	14.0215	14.5797	14.7343	14.7731	15.1188	13.9774	14.5172	16.2903	15.102	14.7779	16.3575	15.5563	16.306	16.2631	15.5158	15.639	15.3451	15.7153	0.352153	0.508502
Q08380	LGALS3BP	14.3859	16.503	15.9359	15.9029	18.159	16.1773	15.0609	14.9956	15.42	15.4142	16.5745	14.618	14.1271	14.2152	15.5832	15.6739	14.6766	15.2028	15.1762	16.6679	14.9107	15.3717	14.9894	15.2163	0.0402749	0.16443	15.1311	17.0681	15.9784	16.1503	15.5383	17.4849	14.8277	16.5747	16.0942	16.5563	17.3692	15.103	16.6789	15.9831	16.0968	16.5487	16.851	16.1115	15.5421	16.2841	0.0475273	0.124561
P02751	FN1	13.226	14.1471	14.4256	15.4472	15.3472	14.5186	0	0	0	0	0	13.9135	14.2526	13.7041	0	13.5114	14.4973	14.2885	0	0	13.5356	14.0766	13.3996	7.36347	0.0404459	0.164918	13.408	14.8014	13.6773	14.387	0	14.0735	10.5704	14.3678	11.9107	13.9724	15.4156	12.7861	14.8057	14.9651	16.2217	15.2896	14.9553	15.2022	14.272	14.7886	0.0217431	0.0714696
Q8WUP2	FBLIM1	12.7445	13.8142	14.5957	13.093	13.1455	13.4786	0	0	0	11.9595	11.4918	13.3397	12.7266	0	11.4059	12.5104	12.6032	0	0	0	12.7917	12.2769	11.9056	7.23596	0.0406499	0.16554	11.4352	13.7383	12.1062	0	0	11.9545	11.7653	12.5421	9.19272	12.3621	12.1454	13.0256	13.3215	12.998	15.2461	13.7613	12.4593	12.2953	13.2059	13.0821	0.0291243	0.0880145
P78371	CCT2	14.8395	15.0075	15.355	14.9162	14.8095	14.9855	15.516	15.4178	15.6549	15.581	15.63	15.0548	15.4403	15.3871	15.0268	15.2544	15.0214	15.7924	15.3345	15.7326	14.8046	14.8734	14.9191	15.3201	0.0407298	0.165655	14.85	14.6711	14.9299	15.2541	15.0081	14.9702	14.7735	14.215	14.834	14.5806	14.6847	14.3767	13.8417	14.5987	15.1959	15.6265	14.8275	14.6007	13.8325	14.6165	0.0015219	0.00974824
Q05639	EEF1A2	12.4628	0	0	0	14.4048	5.37351	15.7228	16.0321	15.0452	15.5589	15.474	0	14.4966	16.2378	13.5182	0	14.3083	0	15.1878	14.6768	15.3227	13.5678	14.4737	12.3308	0.0407345	0.165465	14.1914	14.1525	17.5406	14.3459	0	0	13.0406	13.1216	10.7991	14.36	14.0711	15.8892	15.3358	17.4711	17.9899	17.1929	15.3422	14.1078	0	14.176	0.149481	0.28117
P24666	ACP1	14.633	15.7221	14.2678	15.6137	16.2684	15.301	15.0279	14.5517	14.8204	14.4	15.1022	14.3722	14.935	14.7282	14.5952	14.9555	15.0895	15.2341	14.9903	14.8222	14.3355	15.0306	14.7236	14.8067	0.0407534	0.165332	15.0982	15.2483	14.4353	15.1005	14.8453	15.163	15.7102	15.4116	15.1266	15.6901	15.5029	14.5976	16.1041	16.9359	16.7958	15.8126	15.1762	15.7895	16.4313	15.8836	3.63817e-05	0.00058957
O94919	ENDOD1	9.14797	0	0	12.1987	11.7535	6.62004	0	0	0	0	0	0	0	0	0	0	10.1378	0	10.1582	0	0	8.97285	0	1.7217	0.0407843	0.165248	0	0	0	0	0	0	0	11.6504	1.4563	0	0	0	0	0	0	0	0	10.2355	0	1.02355	0.364262	0.520447
P16455	MGMT	15.3189	15.11	14.9539	15.43	15.7687	15.3163	13.7907	13.8057	13.5513	13.9584	13.3997	14.6466	14.3144	14.3405	14.2863	14.9861	15.7708	15.2297	14.7499	15.4361	14.8982	15.6882	14.9235	14.5751	0.0408729	0.165399	14.6352	13.9659	14.8673	13.9374	13.7064	14.2899	14.482	15.1888	14.3841	14.4249	14.2941	14.8808	14.041	14.4939	0	14.4908	14.1727	14.4358	14.3795	12.9613	0.0516047	0.131627
P16152	CBR1	16.654	16.0361	15.209	15.9297	16.0794	15.9816	14.8336	14.6408	15.8523	15.3608	15.2349	15.0434	15.0385	15.2451	16.1423	16.4226	16.4513	14.9836	15.0257	15.1655	15.0763	15.6998	15.3554	15.3866	0.0411145	0.166167	15.5377	15.6776	15.735	15.7333	16.1246	15.4193	16.6692	16.6299	15.9408	15.9627	15.8171	15.4929	15.6034	15.5049	15.5904	17.0416	16.2068	16.0622	16.4194	15.9701	0.108174	0.225751
Q8N129	CNPY4	13.4548	10.5282	10.9539	13.4726	12.1424	12.1104	0	0	12.4993	0	11.6298	12.9792	11.8001	0	0	0	0	0	12.9447	12.0065	0	12.7192	11.7275	5.78272	0.0411283	0.166014	13.0058	12.8291	12.9195	0	13.0294	12.1614	0	12.8453	9.5988	0	0	12.2057	0	0	0	0	10.3715	0	0	2.25771	0.0122003	0.0463404
Q9P0J1	PDP1	11.477	12.5322	11.8881	0	0	7.17946	0	0	0	10.2889	0	0	11.4721	0	0	0	0	0	0	0	10.3087	0	0	1.88645	0.0413965	0.166886	0	10.6663	10.9249	0	0	0	0	11.1142	4.08817	0	0	0	0	0	0	0	0	0	0	0	0.0513288	0.131136
Q9Y2D5	AKAP2	0	12.089	0	0	10.8788	4.59356	13.2639	12.9386	12.9374	12.4263	13.165	12.977	0	12.9447	11.8765	0	0	12.6851	12.9186	12.2384	11.6699	12.609	13.0198	10.4512	0.0416997	0.167898	11.8807	0	12.6095	13.7825	11.798	0	12.2028	12.1319	9.30069	11.436	0	12.0639	12.6696	12.8025	0	11.3991	0	11.7487	12.0373	8.4157	0.719373	0.795735
Q8TD55	PLEKHO2	13.2957	13.6617	12.2348	13.4113	0	10.5207	13.6217	12.6178	13.5292	13.5756	13.3547	14.0819	12.938	13.8059	13.9199	13.0709	13.5269	13.7391	12.8278	14.1845	13.3716	13.5805	13.3165	13.4743	0.0418026	0.168101	14.0337	15.0333	13.8173	15.3837	13.868	14.2081	12.0204	13.1792	13.943	13.4815	13.4171	13.8003	12.5146	15.3209	0	0	14.1885	15.0587	14.9477	11.2729	0.180792	0.320334
Q13616	CUL1	0	0	0	12.4423	12.7034	5.02914	0	0	0	0	0	0	0	0	0	0	0	0	0	0	0	0	11.3535	0.667851	0.0419033	0.168295	0	0	0	0	0	0	0	0	0	0	0	0	0	0	0	0	0	0	0	0	0.311338	0.469573
P42285	MTREX	11.0684	0	0	12.2332	0	4.66032	12.5635	12.6087	12.4884	13.1887	12.9091	13.1546	12.8869	13.0502	12.218	13.0452	0	0	12.7246	0	12.7194	13.3881	12.8151	10.5742	0.0419443	0.168249	12.5988	11.5859	11.9745	0	0	13.1398	0	0	6.16237	0	0	0	0	0	0	12.9829	0	0	0	1.29829	0.00143077	0.00931632
P05546	SERPIND1	13.3359	13.8483	12.4183	13.87	14.8804	13.6706	11.4945	12.8103	12.119	12.3902	12.2776	12.7469	14.03	13.1904	12.4289	12.9706	13.6114	14.1639	12.99	12.6371	12.531	13.5145	12.7046	12.8595	0.0420149	0.168322	12.2751	13.2217	13.4474	12.3489	11.4742	12.9461	12.8962	13.9639	12.8217	13.3727	15.607	13.7193	13.9694	15.9376	15.2487	14.6949	13.7523	15.7201	16.417	14.8439	8.08656e-07	3.27071e-05
Q14624	ITIH4	13.7264	14.3794	13.7793	13.6079	15.2876	14.1561	12.868	13.764	12.9526	12.1711	13.1514	13.8885	14.0836	12.2665	13.6259	13.1683	14.3798	14.612	12.2039	12.4599	13.4814	14.2971	12.5693	13.2908	0.0421817	0.168779	12.7727	13.8495	13.8214	14.6058	13.2003	14.1457	14.1227	13.9146	13.8041	13.6201	15.1396	13.825	14.5968	16.2872	15.7473	15.0911	14.4968	15.7443	16.7372	15.1285	1.25225e-05	0.000255736
P49591	SARS	15.2396	15.3689	15.5924	15.171	15.8328	15.4409	14.9193	14.9544	15.4159	14.8812	15.1814	14.8341	14.6161	14.7404	15.3921	16.0425	15.114	15.3003	14.5347	15.3239	14.9651	14.9782	14.6304	15.0485	0.0422976	0.169032	14.6405	15.6642	14.7089	16.0013	15.0083	15.9394	15.1827	14.486	15.2039	15.0015	14.3205	14.8167	14.4681	15.2032	15.4228	15.0069	15.4432	15.3787	14.9022	14.9964	0.316948	0.473043
P0C0L4	C4A	14.677	14.92	14.5362	13.9727	14.6134	14.5439	13.9237	13.9457	12.3409	13.1353	14.909	13.8992	14.6693	14.0158	13.1843	13.0955	13.9636	14.5533	13.5713	14.1219	12.5811	14.8011	13.7836	13.7938	0.0424278	0.169342	14.0886	13.9409	14.4388	13.5866	14.0712	14.7501	14.8935	14.4646	14.2793	14.755	15.1507	14.5711	15.5777	15.8638	15.5394	14.681	13.7154	14.3417	15.8991	15.0095	0.000469062	0.00399783
P31483	TIA1	0	0	0	0	12.9541	2.59083	0	13.2156	13.2313	13.2221	13.8805	0	12.8414	13.0351	13.4365	0	0	0	13.469	13.1721	13.0944	13.108	13.6066	9.37132	0.042563	0.16967	0	0	13.675	14.6713	0	0	0	0	3.54329	13.246	0	0	12.988	0	0	0	12.7441	13.0836	0	5.20618	0.553758	0.679276
P51610	HCFC1	13.7008	13.7895	13.9242	13.3452	13.8658	13.7251	14.9025	14.9552	14.1781	14.1799	14.6281	13.92	14.1297	14.7645	13.6945	13.5515	13.1857	15.4861	14.1224	15.6755	14.1322	14.4341	14.4673	14.3769	0.0425931	0.16958	14.2343	13.4512	14.5055	15.4365	14.3734	14.0297	14.9408	13.8945	14.3582	13.899	13.2864	14.2322	14.1213	0	13.7097	13.3439	13.2665	13.2345	0	10.9094	0.002661	0.0149444
P50454	SERPINH1	14.9647	14.5366	14.1206	14.4531	15.6044	14.7359	13.8599	13.9055	14.4643	14.4091	14.2022	15.0481	13.8571	14.1337	13.9446	14.4339	14.177	14.356	14.4264	14.1089	13.9223	14.6066	14.9638	14.2835	0.0426499	0.169595	14.9031	16.9324	15.0133	15.4898	14.4269	14.8663	15.5348	15.1809	15.2934	14.4861	15.7588	14.328	15.6348	16.9155	17.1988	15.7336	16.0193	16.4533	15.7768	15.8305	6.67953e-05	0.00090548
Q7KZ85	SUPT6H	12.8092	11.6327	0	11.8158	12.7873	9.80901	12.7439	12.6303	12.9362	12.4629	13.3479	13.4014	12.0588	12.4141	11.5008	11.001	12.9138	12.5925	12.3553	13.2436	13.0376	13.2164	12.2858	12.5966	0.0426741	0.169482	13.3153	12.4268	13.9254	12.8029	13.3557	13.0756	0	0	9.86271	12.5243	11.8152	0	14.2242	0	13.1102	12.0125	11.9023	11.4249	0	8.70136	0.109562	0.228195
P06737	PYGL	13.2633	13.0072	13.636	12.9195	13.4728	13.2598	12.2064	12.0379	11.9583	12.8495	12.4385	12.6084	12.2565	11.6923	12.6425	13.8515	12.7304	13.3632	12.6706	13.5396	12.1397	13.345	12.7732	12.6532	0.0429201	0.170248	12.6107	13.3433	12.5904	12.2196	13.1121	13.8836	14.1433	13.038	13.1176	10.8708	13.2625	12.9343	11.7907	13.6927	13.153	12.1234	13.6697	13.6532	14.8165	12.9967	0.676671	0.76524
P11310	ACADM	12.3798	13.9893	14.4334	13.4299	14.6619	13.7789	14.3457	14.592	14.3521	14.0242	14.5563	14.2479	14.3407	14.4189	14.5605	15.8097	13.7987	14.6821	14.3249	15.016	13.8988	14.0458	14.1556	14.4218	0.0429405	0.170118	13.671	14.4152	14.5811	15.4958	14.8536	14.4236	14.2117	14.1118	14.4705	14.5897	14.061	14.8484	13.8103	14.0606	14.7901	14.9889	15.5908	14.9585	14.7396	14.6438	0.151037	0.281906
Q08211	DHX9	15.1426	15.4843	15.1066	14.954	15.2648	15.1905	15.7577	15.6195	15.6867	15.4332	15.8754	15.8326	15.6068	16.0261	14.9937	15.286	15.0144	15.7469	15.5534	16.2224	14.9897	15.7584	15.1746	15.5634	0.0431635	0.170791	14.8585	14.209	15.2899	15.1943	14.7841	15.1304	14.9747	14.6447	14.8857	14.7697	15.6862	14.6879	15.1958	15.211	15.5172	16.1598	15.6018	15.1642	14.1013	15.2095	0.532065	0.67041
P49747	COMP	0	13.9064	0	13.9933	13.298	8.23955	0	0	0	0	0	0	0	0	0	0	0	0	11.2115	0	13.1536	0	12.7905	2.18562	0.0431958	0.170708	0	0	0	0	0	15.2135	0	0	1.90169	0	15.5128	0	14.7002	14.7641	16.0922	13.3853	14.7047	14.5406	13.7317	11.7432	0.000273834	0.0026044
O15355	PPM1G	14.0973	14.1334	14.8596	13.7181	14.4117	14.244	15.0444	15.1521	14.9919	14.9216	15.2879	15.3112	14.5977	14.6804	14.4038	14.8317	13.4462	14.7451	14.73	15.7445	14.4858	14.2957	14.5948	14.7803	0.0435664	0.171961	14.8236	14.2291	13.7722	16.0354	15.1537	14.9959	14.4167	13.9099	14.6671	14.5202	13.2806	13.6384	14.3489	12.5536	13.1938	13.7623	14.2602	13.6594	11.8534	13.5071	1.96914e-05	0.000368628
Q9ULZ3	PYCARD	14.066	13.8513	13.9369	13.8207	14.9854	14.132	14.3128	14.7675	14.6888	15.0245	14.1174	14.4686	14.1462	15.0194	14.4493	13.8938	14.2818	14.8858	14.7007	14.8845	14.8384	15.3236	14.1653	14.5864	0.043638	0.172032	14.8361	15.7343	14.7439	13.9078	14.527	14.6591	15.1778	13.7423	14.666	14.4719	15.3149	15.4032	15.1725	14.9797	15.6109	15.691	15.7359	15.3551	15.4709	15.3206	5.52336e-05	0.000789589
P30041	PRDX6	17.4924	17.347	17.6356	17.659	17.5042	17.5276	15.8662	16.0313	16.7266	16.6273	16.8634	17.0757	17.2653	16.1966	17.4938	18.0687	18.4094	16.7597	16.3979	17.1979	16.4658	16.6833	16.5723	16.8648	0.0437779	0.172372	16.3746	16.4861	16.5154	17.6353	16.7029	17.0879	16.8739	17.0535	16.8412	16.4276	16.5014	16.2394	16.6885	16.5662	16.3713	17.8131	17.3155	17.0953	17.2126	16.8231	0.494568	0.637466
P05114	HMGN1	13.3756	14.4578	15.33	14.5107	15.6355	14.6619	10.1854	0	10.5761	0	0	11.7778	12.9074	13.6638	10.5344	12.1791	12.7505	15.1342	11.7776	0	13.5962	12.2153	10.7282	9.29567	0.0438091	0.172283	12.3109	13.0794	12.9504	11.4533	10.4402	13.1249	0	13.2766	10.8295	11.7643	14.3859	10.6511	10.5663	13.1312	12.4748	13.6481	12.4458	13.1257	12.6237	12.4817	0.252018	0.407665
Q5SY16	NOL9	0	0	0	13.3612	0	2.67224	14.1206	0	13.5095	13.0111	13.2867	13.2602	13.8957	0	0	0	13.6403	0	13.4724	13.7578	12.8267	13.8095	13.9494	9.56117	0.0438152	0.172097	13.9172	0	13.4934	0	0	12.8656	0	13.067	6.6679	0	0	0	0	0	0	0	0	0	0	0	0.00113431	0.007911
Q96CG8	CTHRC1	0	0	0	13.065	14.3141	5.47581	0	0	0	0	0	0	0	0	0	0	0	0	0	0	12.5714	0	0	0.739497	0.0438192	0.171902	11.5246	14.1723	0	10.8001	0	0	0	12.3939	6.11135	12.1044	17.3063	14.1207	15.9328	16.1197	17.2817	15.7116	15.3137	15.6498	15.9186	15.5459	1.79683e-08	2.09297e-06
Q86WB0	ZC3HC1	16.4166	15.1896	0	14.9389	14.6721	12.2434	0	0	0	0	0	0	15.687	15.2174	0	0	0	0	14.9783	0	0	15.3106	14.9191	4.4772	0.0438872	0.171958	14.9846	0	0	0	0	0	0	0	1.87307	0	0	0	0	14.003	0	0	0	0	0	1.4003	0.143338	0.272221
Q63ZY3	KANK2	12.9884	14.1141	14.9173	14.2207	14.5046	14.149	0	0	0	0	10.0073	0	12.2336	14.2831	0	12.0146	12.1444	13.0572	11.0865	13.0899	11.6874	12.8961	14.43	8.05472	0.0439394	0.171953	13.7795	13.7284	13.6024	14.1627	12.9808	13.6912	14.6518	14.8051	13.9252	10.9357	0	0	0	12.7523	0	0	10.8028	0	13.1015	4.75923	0.00739172	0.0325132
Q16576	RBBP7	14.5598	14.7317	14.0723	14.7116	15.602	14.7355	15.7402	15.8563	15.2702	15.4798	16.2252	14.8791	15.2436	15.1415	14.4554	14.4656	14.6703	16.1361	16.1323	16.3707	14.8959	15.2649	15.4365	15.392	0.0439677	0.171854	15.6648	14.8661	15.3411	15.6892	14.771	15.3477	15.7231	14.6406	15.2554	14.2979	15.3569	14.1671	14.8932	14.7737	15.3222	15.5261	15.4792	15.2599	15.017	15.0093	0.26099	0.416868
P05386	RPLP1	0	14.7849	15.5989	14.703	15.536	12.1245	15.6267	15.0389	14.2816	16.0036	16.3424	15.2062	15.275	15.7195	16.155	16.3178	16.1734	15.9272	15.9574	14.9917	14.4493	14.9448	15.1251	15.5021	0.0441466	0.172344	15.1218	15.3668	16.4677	0	14.8642	16.133	0	15.1106	11.633	16.0464	16.7085	15.7756	16.6276	16.2845	0	16.1183	15.4368	15.5886	0	12.8586	0.591366	0.696051
O14964	HGS	14.3878	14.5574	14.7577	14.4232	15.0427	14.6338	13.9456	13.9742	14.5172	13.9621	14.604	14.0624	13.9953	14.4666	14.1577	14.1947	14.3831	15.1059	14.3494	13.9446	14.7647	14.0587	14.3491	14.2844	0.0441765	0.172251	14.6939	15.0803	14.6326	14.1538	15.2751	14.9692	15.3867	14.3893	14.8226	14.7733	14.1761	14.3233	15.1093	14.4687	0	14.2765	13.8283	14.1998	14.8534	13.0009	0.0798584	0.182508
Q92598	HSPH1	14.4481	14.7649	14.7248	14.5154	15.0776	14.7061	15.0768	15.0745	15.3316	15.3529	15.4144	15.1489	14.3693	14.8853	15.179	14.9486	14.6337	15.0215	14.8577	15.2165	14.8895	14.9318	14.6766	15.0005	0.0442965	0.172509	14.678	14.8957	14.9157	15.4543	15.0601	15.1633	15.6181	14.9429	15.091	15.1095	14.6433	15.0596	15.1398	14.6533	15.5642	15.0095	15.1725	14.8617	14.8156	15.0029	0.800712	0.858295
P62316	SNRPD2	15.3424	15.2643	14.7277	15.0366	14.7822	15.0307	15.8519	15.4628	15.1598	15.3847	15.754	15.0297	15.1947	15.9848	14.7462	14.9125	15.0894	16.1752	15.6849	15.8422	15.2973	15.6682	15.3564	15.4467	0.0443157	0.172375	15.3377	14.5224	15.1353	14.5666	14.6151	15.2344	15.4652	14.4781	14.9194	14.9852	15.6035	15.2963	15.755	15.5459	16.5423	15.6919	15.2497	14.6684	14.2105	15.3549	0.523193	0.663217
P23946	CMA1	0	12.8738	13.8967	0	0	5.3541	0	0	0	0	0	0	0	0	0	0	12.3616	0	0	0	0	0	0	0.727152	0.0443592	0.172335	0	0	0	0	0	0	0	0	0	0	0	12.0337	12.3355	0	0	0	0	0	0	2.43692	0.473765	0.619281
P20700	LMNB1	13.1039	12.8851	13.9003	13.9445	12.7048	13.3077	13.4071	13.5641	13.7107	13.6348	14.244	14.5455	14.0421	15.0932	13.2033	14.2042	14.1532	16.6254	14.2991	14.1481	13.8238	13.6539	13.796	14.1264	0.0445979	0.173053	13.7045	12.1379	15.2467	13.8117	13.1341	14.1533	14.3056	13.9835	13.8097	11.7215	14.3178	13.9895	13.6047	15.2437	14.3766	12.1859	13.6118	14.4711	13.5584	13.7081	0.545467	0.679276
Q96CM8	ACSF2	14.6017	14.5911	13.3891	13.9927	14.5906	14.233	12.9788	12.5316	12.14	14.6956	12.4208	12.8654	12.6849	10.5419	15.2368	12.2288	11.5878	11.2426	13.8859	12.4625	14.5245	13.9092	14.1971	12.9491	0.0447598	0.173471	12.8262	14.5306	14.7219	12.5999	12.9518	15.1704	13.9138	13.4463	13.7701	12.4458	14.9532	12.181	13.1585	15.5951	10.816	0	12.3926	0	13.3187	10.4861	0.0109473	0.0430366
Q9BTY7	HGH1	0	0	0	12.7918	0	2.55836	13.1951	12.9013	0	12.2352	0	12.3129	13.0051	12.3146	0	0	13.0692	13.3937	12.5321	0	13.0252	13.6689	12.5891	9.07308	0.0448918	0.173773	0	0	12.5914	14.3382	0	0	0	0	3.3662	0	0	11.6351	0	0	0	0	0	0	0	1.16351	0.0209453	0.069413
P42166	TMPO	14.5114	14.6317	14.5333	15.0211	14.1147	14.5624	14.8259	14.8659	15.0195	14.823	15.088	15.1377	14.8342	15.3361	15.2192	15.1366	15.7538	16.482	15.2122	14.915	14.8758	14.1068	14.6076	15.0729	0.0455221	0.176001	14.7436	13.8477	15.0245	15.7416	14.6158	15.0205	15.724	14.6933	14.9264	13.3589	15.1353	15.6799	13.3685	15.3066	14.9296	14.4136	14.0526	15.0985	14.4409	14.5784	0.10091	0.213702
P60866	RPS20	14.6731	14.8981	15.4822	15.1266	15.1549	15.067	15.4038	15.5204	15.4107	15.5019	16.22	14.6849	15.1059	16.1592	15.0726	15.3769	15.9408	15.8586	15.8554	15.8426	14.9401	15.4874	15.2442	15.5074	0.0456803	0.1764	15.0795	15.5274	15.5397	14.625	15.5734	15.9261	14.9716	14.5031	15.2182	15.56	15.81	15.2664	15.5018	15.6512	15.5686	15.9116	15.3522	15.1158	15.1804	15.4918	0.382665	0.539435
O95881	TXNDC12	15.1959	15.7525	15.7935	15.3414	16.423	15.7013	15.1947	15.0431	15.4108	15.5009	15.7896	15.5445	14.8279	14.8451	14.7288	15.5885	13.915	13.7797	14.9953	15.5219	14.3846	12.5665	15.1683	14.8709	0.0458685	0.176913	14.9069	15.4661	14.7761	16.4103	14.8175	16.0982	14.8961	14.6982	15.2587	15.1999	14.773	14.4703	13.3887	14.2692	0	16.5324	16.1994	15.9607	14.2363	13.503	0.0805492	0.183194
P07686	HEXB	13.3805	14.0027	14.0198	14.3022	15.4654	14.2341	13.1376	13.6731	14.0959	13.386	13.7542	11.9488	13.0214	13.9607	13.7415	13.088	13.3161	14.0603	13.9122	14.1754	13.9697	13.2246	14.1499	13.5656	0.0461084	0.177625	12.7245	14.7367	13.8568	14.9786	13.5172	14.2134	13.0041	13.5238	13.8194	13.484	14.4341	13.2087	13.9998	14.2746	14.482	14.0104	14.6689	14.9969	14.9768	14.2536	0.0436655	0.116925
Q9HAV4	XPO5	13.4379	12.9575	13.6813	0	12.0421	10.4238	13.5628	13.8914	13.8147	13.7419	13.8263	13.4988	12.67	13.5077	13.3553	13.0396	11.5999	13.6236	12.8604	13.5262	12.4659	13.6396	13.7581	13.3166	0.0463421	0.178311	12.8982	12.9588	12.4473	13.093	13.8505	13.1208	14.5119	0	11.6101	12.847	12.5512	0	0	0	0	0	12.9712	0	0	3.83694	2.59563e-06	8.61474e-05
Q9Y5X1	SNX9	11.0558	0	12.8354	0	0	4.77824	0	0	0	0	0	0	0	0	0	0	0	0	0	0	11.2092	0	0	0.659367	0.0465008	0.178708	0	0	0	0	0	0	0	11.3781	1.42227	0	11.5993	11.3446	11.6897	0	0	0	0	0	12.1763	4.681	0.0691672	0.164796
Q7Z6K5	ARPIN	0	12.2725	0	12.4349	0	4.94148	0	0	0	0	0	0	0	0	0	0	0	0	0	0	0	0	11.6567	0.68569	0.0465922	0.178845	0	0	0	0	0	0	12.0828	10.4981	2.82261	0	0	0	0	0	0	0	0	0	0	0	0.177021	0.316407
P62328	TMSB4X	15.2899	16.0719	15.9268	15.2629	17.0618	15.9227	16.6886	17.2722	17.8795	17.5154	17.6833	16.7828	17.0317	16.725	16.8235	17.0275	14.9248	15.545	16.6757	17.1012	16.1627	16.1349	16.3741	16.7263	0.0466236	0.178752	15.33	17.2227	15.9159	19.0615	17.2	16.5471	17.244	14.6896	16.6514	15.9124	15.5681	16.1524	15.182	16.3784	14.74	17.459	17.6566	17.834	16.9075	16.379	0.593813	0.698146
Q9UQ16	DNM3	14.2197	13.2431	13.2054	13.184	15.0238	13.7752	11.9717	11.9543	10.1447	11.9974	10.3927	9.9763	12.7603	13.0141	11.7657	12.6182	13.5808	0	0	0	0	0	11.5912	8.33925	0.0470363	0.180119	0	13.2055	0	0	0	0	0	12.9644	3.27124	13.1501	0	0	13.288	14.1854	0	0	14.4946	14.7062	13.5812	8.34055	0.850504	0.897896
P16402	HIST1H1D	18.1257	17.8188	18.4669	18.0567	19.3869	18.371	16.236	15.8744	14.7387	16.1991	15.8714	17.1219	18.8609	19.1164	15.738	15.8935	17.6441	19.9704	17.956	17.5144	17.412	16.6795	16.0716	16.994	0.0470401	0.179918	16.5555	15.0967	18.5922	16.0131	14.8486	16.8919	16.9907	17.7992	16.5985	15.7363	17.6759	18.4705	16.8476	18.8433	18.221	19.0851	18.0365	18.6407	17.6899	17.9247	0.0955419	0.206657
O75534	CSDE1	13.4889	13.7154	13.1481	13.2512	0	10.7207	14.1371	13.4227	13.6702	13.1434	13.593	13.7466	13.0432	13.8199	12.7546	14.2611	13.5177	14.0873	13.7508	15.0076	13.2074	13.5684	13.3655	13.6527	0.047067	0.179807	13.1853	10.2467	13.9123	13.4333	13.6396	13.2189	14.0986	13.5806	13.1644	0	12.7843	12.714	14.0023	13.4674	14.1052	13.3796	13.8525	0	0	9.43052	0.0154294	0.0560989
P28062	PSMB8	13.7086	13.2368	14.4457	13.8725	14.1175	13.8762	14.5183	14.5253	14.9642	14.827	14.8876	14.4905	13.6847	14.706	14.5312	14.0145	13.6692	14.994	14.553	14.5181	13.6032	13.9483	13.9513	14.3757	0.0474688	0.181127	14.2307	14.9947	14.711	14.8135	15.0351	14.5916	13.4576	13.8325	14.4583	13.9796	13.5994	13.9522	13.8028	14.6114	13.9738	14.515	14.8683	14.7398	14.1263	14.2169	0.595524	0.699469
O75223	GGCT	14.652	15.1072	15.2324	14.8768	15.2255	15.0188	13.8971	14.0013	14.4552	14.2722	14.6341	14.9444	14.5889	13.7714	15.6858	15.7736	14.844	14.1796	13.9555	14.2326	14.0077	14.1931	14.1255	14.4448	0.0475857	0.181357	14.2098	15.2702	14.5548	15.2199	14.6218	14.8317	13.4851	14.4587	14.5815	14.1762	14.8394	14.4691	14.6553	14.9154	15.1525	14.7974	14.9057	14.2071	15.0562	14.7174	0.464509	0.610736
Q15042	RAB3GAP1	11.5755	0	0	11.8234	12.1781	7.11541	11.405	11.5609	12.2448	12.4619	11.686	12.0925	11.7083	11.5119	10.564	12.0178	12.6227	12.9014	12.3353	13.2163	0	12.9971	11.8704	11.3645	0.0476005	0.181198	9.58406	11.8517	12.5132	11.3505	10.4525	12.7108	0	0	8.55784	11.1788	0	0	0	12.2634	0	0	12.4922	0	0	3.59344	0.00108174	0.00766231
P63096	GNAI1	0	0	0	13.3624	13.8711	5.44669	0	0	0	0	0	0	0	0	0	0	0	13.0157	0	0	0	0	0	0.76563	0.048118	0.182951	0	0	0	0	0	0	0	0	0	0	12.0621	13.3092	0	0	0	14.5633	0	0	0	3.99346	0.135504	0.261769
P02649	APOE	13.2732	15.1479	14.5414	16.5977	16.982	15.3084	14.4447	13.6727	13.4846	14.1578	13.6355	14.4052	14.683	14.7861	14.601	14.6214	15.508	14.9337	14.1939	14.7899	13.9852	14.988	14.2383	14.4194	0.0482009	0.183049	13.3563	13.9678	14.1188	13.4858	14.4046	15.0666	13.7518	14.1563	14.0385	14.322	16.9498	14.85	15.3877	15.882	16.2268	15.1705	14.9571	15.8692	17.1421	15.6757	0.000466421	0.00398613
Q9P258	RCC2	14.9147	13.7189	15.2175	14.8141	14.6476	14.6625	12.9087	13.3807	12.2529	13.28	13.388	13.158	13.9373	15.2221	13.02	12.8929	13.7978	15.9727	14.1739	13.8107	14.8822	13.8373	13.6024	13.7363	0.0482434	0.182994	13.9689	13.4433	14.4022	11.1004	11.8163	13.8635	13.8334	13.6299	13.2572	13.4612	15.627	14.1918	14.569	14.2282	15.4834	14.4397	15.0843	14.8748	13.9302	14.589	0.0231537	0.0748558
Q02878	RPL6	13.8302	14.1947	14.2612	15.1642	14.9253	14.4751	15.0181	15.0075	14.8934	15.3276	15.8806	13.8277	14.4694	16.1865	14.7374	14.7586	15.7407	16.5239	16.1239	15.8468	14.5166	14.9057	14.9184	15.2166	0.0483117	0.183037	15.3332	15.1385	15.8669	12.9132	15.1857	16.1451	15.8361	14.873	15.1615	15.4791	16.1184	15.3886	15.716	15.3031	16.0903	16.2114	15.4164	15.11	15.9501	15.6783	0.0303429	0.0911272
P19823	ITIH2	14.6153	14.5492	14.0617	14.1797	15.477	14.5766	13.5373	14.2926	13.5586	13.2963	12.6258	14.1295	14.4801	13.631	14.2945	14.6623	14.4425	15.3145	13.3329	13.4824	13.4053	14.26	13.3765	13.8895	0.0485058	0.183556	13.4276	14.4726	14.2433	14.2664	13.2719	14.2189	15.3724	14.7651	14.2548	14.2851	15.5745	15.3132	15.1557	16.6319	15.5597	15.4018	14.0122	15.8449	17.1316	15.4911	1.09229e-05	0.000240228
P62280	RPS11	14.6997	14.5047	15.2387	14.8327	14.5483	14.7648	15.079	15.2126	14.9263	15.3629	15.8311	14.4906	14.4005	15.4408	15.4107	14.9302	15.2156	15.5331	15.5414	15.4254	14.8488	14.8954	15.0763	15.1542	0.0485378	0.18346	15.4118	14.9471	15.5649	14.4014	15.2492	15.4833	15.9516	14.8317	15.2301	15.2425	15.6198	15.7355	15.683	15.7999	15.7407	15.3478	14.7922	14.651	14.6428	15.3255	0.177624	0.316565
P51553	IDH3G	15.2166	14.4606	14.4493	13.9821	0	11.6217	14.6229	14.4149	14.7737	14.3453	14.8746	14.9892	14.428	14.7973	15.1476	15.3519	14.2278	15.5172	14.4866	15.3344	15.535	13.9738	14.2338	14.7679	0.0485669	0.183354	14.0242	13.0037	13.9044	15.104	14.9841	15.1281	14.9035	13.4281	14.31	14.8378	14.2714	15.1849	13.8572	13.7951	13.5056	0	13.6977	13.204	0	11.2354	0.041935	0.113657
P49790	NUP153	12.7611	12.6865	13.0715	13.0651	13.1911	12.9551	9.77356	13.0997	13.1396	11.5692	13.7151	0	11.9068	0	0	12.9908	0	0	12.1701	8.87042	0	0	12.6555	7.0524	0.0491852	0.18547	12.1417	13.5852	10.8238	13.861	12.9354	14.1339	12.544	0	11.2531	0	0	0	0	0	0	12.4745	0	0	0	1.24745	0.000246515	0.00243801
Q6DD87	ZNF787	13.391	0	11.7753	0	0	5.03325	0	0	0	0	0	0	0	0	0	0	0	0	0	0	12.102	0	0	0.711883	0.0492231	0.185396	0	0	0	0	0	12.0681	0	11.6195	2.96094	0	0	0	13.7797	0	0	0	0	0	0	1.37797	0.697087	0.77805
P54577	YARS	14.382	13.6243	14.3787	13.9281	14.2929	14.1212	13.9345	13.8038	13.6988	13.8361	13.7641	13.8899	13.4246	13.8518	13.6103	14.3009	13.5381	14.4165	13.8649	13.4577	13.4713	14.1912	13.5755	13.8018	0.0492542	0.185295	13.7354	13.8744	13.875	14.2199	13.7775	14.2351	14.194	13.4591	13.9213	13.9631	14.155	13.6741	13.7454	12.3629	13.1765	14.4526	14.3985	13.7855	0	12.3714	0.0614107	0.151361
P62753	RPS6	14.6304	14.4214	14.9389	13.9305	14.8966	14.5636	14.8171	15.0091	14.7679	14.8364	15.5024	14.5253	14.5264	15.1217	14.7961	15.1159	15.0589	15.6344	14.8067	14.9149	14.7613	14.4506	15.0348	14.9223	0.049332	0.18537	15.177	14.8296	15.2752	13.7966	15.1247	15.0909	15.232	14.4945	14.8776	14.9532	14.936	14.6177	15.2618	14.9626	15.4465	15.4872	14.5949	14.8414	14.6245	14.9726	0.387818	0.544747
P51911	CNN1	13.7008	0	13.3285	14.0625	15.2712	11.2726	0	14.7358	0	0	0	0	13.8263	10.201	11.6046	0	0	13.3543	0	0	0	12.921	0	4.50842	0.0493886	0.185366	0	13.993	0	0	0	9.46775	12.5232	8.26236	5.53079	13.418	14.2387	13.619	11.9122	15.017	15.4528	14.9715	14.3882	14.2719	15.1301	14.2419	0.000317424	0.00295376
Q9BZF1	OSBPL8	0	0	11.8939	0	0	2.37878	12.0427	11.9826	10.3418	11.7799	10.4842	9.99567	12.7988	0	0	0	11.9788	12.9046	12.2733	11.9599	0	0	11.0475	8.21117	0.049414	0.185245	10.0331	0	11.8355	12.0413	0	0	0	0	4.23874	0	0	0	0	0	0	0	0	0	0	0	0.00226296	0.0130987
Q9UN86	G3BP2	14.0241	13.2016	0	12.5651	14.5242	10.863	14.3028	13.9394	13.7969	14.0486	14.1674	12.4627	13.3768	14.1841	14.0889	13.2022	13.1098	13.4519	13.8788	14.3455	13.9455	14.5201	14.0548	13.8162	0.049602	0.185733	13.6744	13.6643	12.1037	13.1783	13.3784	14.2428	0	13.1792	11.6776	14.4672	13.7735	13.6359	13.6425	0	0	14.7919	14.3417	13.7407	12.4135	11.0807	0.281965	0.441844
Q13574	DGKZ	13.7509	0	0	0	0	2.75017	13.6108	13.2313	12.7437	0	13.7108	0	14.6208	13.5194	14.5679	13.8481	14.2325	0	11.2668	0	0	11.6547	13.7986	9.45914	0.0497194	0.185955	0	0	13.4979	0	0	0	0	12.8185	3.28956	11.8932	16.0975	15.0069	0	0	0	0	0	0	16.5412	5.95388	0.775565	0.842831
Q32MZ4	LRRFIP1	13.0617	12.6861	13.121	12.7095	12.5303	12.8217	13.1825	13.197	14.0047	13.011	13.5861	13.3633	12.952	13.3466	13.6503	12.9982	13.2331	13.4643	13.5188	12.1752	13.3171	12.7584	13.0681	13.2251	0.0498995	0.186412	13.1049	13.1272	13.9068	13.6539	13.0357	12.7081	12.6259	13.4424	13.2006	11.9801	12.0556	13.3008	0	12.4787	0	12.0157	13.0183	13.1629	0	8.8012	0.0002916	0.00273756
Q9Y6K9	IKBKG	0	0	0	11.8019	11.8592	4.73221	12.8489	12.4206	12.8037	12.6427	12.479	12.6142	12.8896	12.4222	12.6151	12.8979	13.1266	0	13.0229	0	0	11.3969	11.6497	10.3429	0.0503248	0.187782	12.5845	0	11.1196	0	12.0322	12.7777	13.0146	0	7.69107	0	0	0	0	10.8409	0	0	0	0	0	1.08409	0.00037653	0.00338339
P14618	PKM	17.1241	16.6432	17.1962	16.5328	15.3207	16.5634	16.6749	16.7444	17.4665	17.1763	17.4865	17.3376	17.3243	17.1666	19.0122	18.8156	18.6996	17.2527	16.9024	17.2723	17.3922	16.8883	15.9991	17.3889	0.0503959	0.187829	16.3027	17.2322	16.2736	16.9453	17.1109	16.7207	17.0114	16.5574	16.7693	18.3884	17.2753	17.612	18.3249	17.6805	17.5079	17.2753	17.5045	16.8201	17.3455	17.5734	0.0657584	0.158597
P17066	HSPA6	20.5152	20.9956	21.2597	20.4467	20.9681	20.837	20.1744	20.6517	20.4335	20.2534	20.6943	20.7414	20.7922	20.0042	20.9359	21.1903	20.6469	20.595	20.1203	19.7399	20.0655	20.0568	20.3317	20.4369	0.0507325	0.188864	19.8207	20.9345	20.238	21.19	20.3388	20.4846	18.9162	19.784	20.2133	21.0392	19.885	20.0488	20.0282	19.6695	19.5896	21.1991	20.6519	20.2252	20.0121	20.2349	0.280148	0.439873
Q99497	PARK7	17.2053	17.7086	17.7521	17.3742	17.8277	17.5736	16.4215	17.083	17.4885	17.0709	17.7271	16.8925	16.6267	16.4796	17.7831	18.1174	17.2043	15.9209	16.8841	16.973	16.8048	17.0902	17.2326	17.0471	0.0510114	0.189682	16.952	17.6676	16.6379	18.302	17.3607	17.3342	17.9406	16.9789	17.3968	17.4575	16.2761	16.9403	16.3283	16.9538	16.5869	17.9125	17.1613	16.9282	17.266	16.9811	0.21193	0.360281
Q5JTV8	TOR1AIP1	12.8415	12.5536	12.3926	14.0744	12.8838	12.9492	14.4833	13.77	12.7211	13.7342	12.6738	13.2494	15.3293	14.9204	13.457	13.1075	14.9182	15.9228	14.2054	15.6711	12.2903	14.7482	13.3428	14.032	0.051086	0.18974	13.9157	11.2239	14.6358	11.8296	12.0677	12.3061	13.0368	14.0312	12.8808	13.2477	14.3745	14.3846	13.2463	14.0275	14.6488	14.3276	12.7432	14.1984	12.8519	13.805	0.517143	0.657614
Q96B54	ZNF428	0	0	10.1643	0	12.899	4.61266	13.5346	13.381	9.09831	13.1183	13.6389	13.6256	11.5487	12.5454	12.1235	0	11.8693	0	12.9609	0	11.9358	11.8311	12.2555	10.2039	0.0511472	0.189747	12.0603	12.6025	0	0	13.6047	0	0	0	4.78344	0	0	0	12.76	0	8.68366	0	0	0	0	2.14436	0.0108379	0.0427624
Q8NFW8	CMAS	13.8268	14.1774	14.3204	14.4963	14.1825	14.2007	0	0	0	11.7625	11.5657	0	12.2303	12.719	0	0	14.3032	14.1984	13.3811	11.1661	12.5082	13.821	12.3072	8.2331	0.0512884	0.190052	13.1882	12.6932	13.6152	0	0	12.7151	0	14.4952	8.33836	0	14.2922	13.9052	14.5597	13.6441	15.6078	15.3096	14.3237	14.315	14.0046	12.9962	0.089595	0.196909
P11940	PABPC1	14.7014	14.8782	15.0634	14.608	15.5513	14.9605	15.4652	15.2224	15.5382	15.2445	15.6461	14.9994	15.2033	15.3891	14.8943	14.9049	14.969	15.6708	15.3455	15.7764	15.2063	15.1416	15.0383	15.2739	0.0512964	0.189862	15.04	15.258	15.5738	15.5648	14.9935	15.4402	15.3879	14.5387	15.2246	14.7402	15.3237	15.1832	15.1947	15.4087	15.6923	15.4462	15.4604	15.332	15.0678	15.2849	0.501893	0.643478
Q92900	UPF1	13.4062	13.874	14.0006	13.3091	13.9342	13.7048	13.1559	13.5026	13.4526	12.8717	13.4293	12.7955	13.0671	13.2908	12.9168	13.2446	13.2686	14.1535	13.4242	13.5668	13.0178	13.8836	13.6289	13.3335	0.0515392	0.190541	13.8454	13.3462	14.1929	13.4282	13.8624	13.5395	14.0491	14.1567	13.8025	12.7221	13.8447	13.1029	13.8063	13.2133	14.2795	13.4881	13.1891	13.2568	13.4501	13.4353	0.573822	0.682295
P16930	FAH	13.1514	12.7304	0	13.4076	13.9083	10.6395	14.3357	13.8754	14.2017	12.4343	13.0829	11.9227	12.9419	13.7602	13.6098	11.3561	14.2365	14.6587	14.4014	13.7138	15.3732	13.7234	13.6453	13.6043	0.051595	0.190528	13.1695	13.8671	13.7093	14.4695	14.4405	12.9285	13.0183	14.5063	13.7636	14.2097	14.0689	11.3134	12.4939	13.2845	11.6248	13.8636	13.0235	14.0578	14.2223	13.2162	0.94138	0.963123
P39060	COL18A1	14.5145	15.5752	15.9049	15.7399	16.9289	15.7327	0	11.2562	12.465	11.7177	12.972	12.2552	13.234	13.2704	13.3631	14.3716	14.8204	14.7504	13.3074	13.9368	12.2564	14.0395	14.655	12.5101	0.0516118	0.19037	14.8638	16.292	15.471	0	13.1298	15.9827	13.8253	16.134	13.2123	13.1963	13.8596	13.1273	14.3349	14.7996	16.2314	14.1993	14.145	13.9697	15.4334	14.3297	0.385788	0.542737
Q02952	AKAP12	13.9902	16.2649	15.2314	15.0065	13.0023	14.6991	12.251	11.4989	12.9912	11.275	13.3082	13.3234	12.6093	11.555	0	9.47083	8.44113	0	12.453	0	13.2983	12.6496	14.6224	9.98514	0.0522976	0.192679	14.8954	13.686	14.7261	15.2603	14.4241	15.2389	15.745	15.2221	14.8997	12.133	11.6287	12.5125	12.2875	14.5571	12.7068	13.0011	12.8698	13.2496	14.2982	12.9244	0.56011	0.679276
P01861	IGHG4	17.2568	17.6964	18.4228	16.8848	18.2593	17.704	16.7248	16.8604	17.4988	16.6456	17.2836	16.6106	18.2505	16.7976	17.8623	17.7772	16.6266	17.0595	17.2642	17.614	16.634	16.7687	17.0754	17.1385	0.0523295	0.192575	15.5901	18.1439	15.7097	18.6357	15.2113	18.378	17.1449	16.4522	16.9082	17.4392	18.254	17.2358	17.4477	18.7506	19.6954	18.123	18.2998	18.7159	20.2475	18.4209	0.000389477	0.00346795
Q9BS40	LXN	15.2907	15.6478	14.6732	15.2494	13.8899	14.9502	13.4599	14.0585	14.3551	14.0279	14.6615	14.193	12.7847	13.7539	14.2621	14.3471	14.1679	13.386	14.9888	14.341	14.6922	15.6957	14.892	14.2392	0.0525194	0.193052	14.6292	14.9783	14.2634	15.3536	14.5505	13.7245	15.2654	13.2398	14.5006	13.2163	14.8371	15.0517	14.5732	16.7499	15.8673	15.4388	14.8992	15.6325	14.1109	15.0377	0.040523	0.111111
O95810	CAVIN2	11.732	13.1851	12.1491	10.8753	14.2852	12.4454	13.3918	13.3991	12.2912	0	13.5197	0	10.5796	0	0	0	12.7741	0	0	0	0	14.0508	13.8763	6.11073	0.0525501	0.192944	14.1936	0	13.3067	14.8351	0	0	14.5976	13.2388	8.77147	11.6334	0	0	13.3231	13.0722	0	0	13.1272	0	13.7734	6.49294	0.573326	0.681963
P13639	EEF2	15.9138	16.1445	16.0039	16.0635	16.3133	16.0878	16.4742	16.2257	16.4646	16.1865	16.3651	16.1326	16.5659	16.7014	16.0647	17.0079	16.3591	16.7894	16.3221	16.601	16.0056	15.9901	16.068	16.372	0.0526705	0.193165	15.6318	16.8155	15.9934	16.8013	15.8847	16.0634	16.0797	15.7986	16.1335	16.6988	16.5979	16.489	16.073	16.4232	16.1711	17.7292	16.7165	17.3431	17.3385	16.758	0.00145872	0.00943966
Q9H0E2	TOLLIP	15.2202	15.5679	14.9603	14.2411	14.4092	14.8797	14.348	13.9679	14.512	13.8752	14.0777	13.6052	14.4543	12.8715	14.8023	14.8587	14.9169	14.3004	14.5124	14.0166	13.4654	15.3731	14.4186	14.2574	0.0527923	0.193391	14.4628	14.1374	14.947	14.3249	14.6731	15.5327	14.2914	15.0006	14.6712	14.4984	14.3192	13.9375	14.904	14.8759	0	14.5033	14.8899	14.6863	14.535	13.1149	0.115754	0.237549
Q8TDX7	NEK7	12.9074	13.3154	0	13.121	13.2111	10.511	13.8899	13.4287	13.3936	12.915	13.2253	12.7202	12.909	13.971	12.5955	12.8875	13.2597	14.3478	13.0576	13.4517	13.4075	13.5115	13.027	13.294	0.0531071	0.194322	12.6055	12.5984	12.2408	12.3102	12.5236	13.356	13.367	11.9433	12.6181	13.5304	12.9287	0	12.6799	0	0	12.3438	12.9711	12.99	12.5154	8.99593	0.0102366	0.0415407
P46109	CRKL	15.0001	15.8409	15.8192	15.0223	15.7502	15.4865	14.8024	14.988	15.4193	15.2835	15.6775	14.3172	14.5952	15.047	15.1861	15.92	13.9361	14.7747	15.1814	15.3393	14.3163	14.3127	15.0621	14.9505	0.0531916	0.19441	14.7905	15.7094	14.5843	15.738	15.2163	15.8345	15.1276	14.3812	15.1727	14.2226	14.1743	13.0428	13.6121	14.2458	14.6956	14.3145	14.3568	14.444	14.7655	14.1874	3.90764e-05	0.000614476
P32519	ELF1	11.4229	13.4275	0	0	0	4.97008	13.8499	13.2398	13.86	13.1384	13.2457	14.3827	13.1468	13.0285	11.3039	0	11.5971	13.7783	13.2203	0	12.5883	0	13.0872	10.7922	0.0532411	0.194369	12.5994	12.0703	13.5844	14.0306	12.6953	13.2234	11.885	0	11.261	0	0	0	0	0	0	10.1633	0	0	0	1.01633	2.98781e-05	0.0005163
P02533	KRT14	15.1003	15.5791	15.0794	15.8335	15.5588	15.4302	12.8432	14.1742	14.0773	13.8184	14.3128	14.225	15.58	14.4789	13.0452	14.4653	15.588	17.6356	13.6799	15.0433	12.6581	14.1825	13.1488	14.2916	0.0539156	0.196608	13.3458	13.4341	13.729	14.6671	13.8395	14.0476	13.2861	14.306	13.8319	14.5666	15.16	14.5993	14.3953	15.9759	15.2927	16.1008	15.8835	16.751	16.4205	15.5146	0.00370672	0.0191423
O43396	TXNL1	15.5648	15.9587	15.3099	15.5466	16.0095	15.6779	15.1974	15.3105	15.5819	15.0372	15.6064	14.7169	15.2314	15.2186	15.4038	15.5651	15.5661	15.9667	15.2414	15.6997	15.4304	15.4545	15.1639	15.376	0.0539212	0.196405	15.6609	15.6065	14.7682	15.8811	14.8741	15.9191	14.6896	15.6422	15.3802	15.5424	15.1036	15.0402	15.3953	15.2956	16.2621	15.3808	15.353	14.8413	15.5745	15.3789	0.722121	0.796587
Q9Y6X4	FAM169A	15.4726	14.1146	15.3237	14.9033	15.7588	15.1146	13.6523	14.0448	14.056	12.0539	12.7215	0	12.653	13.818	12.2048	12.1911	0	0	0	0	14.0948	13.4749	13.2834	9.30873	0.0541254	0.196926	12.7411	13.7499	14.0562	13.3856	13.1584	0	13.686	12.3076	11.6356	0	0	0	0	0	0	0	0	0	0	0	4.41637e-07	2.15247e-05
Q14651	PLS1	14.4298	15.3746	15.5561	14.5113	15.4881	15.072	15.7476	15.7965	16.0143	15.8863	15.7532	15.5239	15.449	16.3001	15.0577	15.4633	15.2174	14.7868	15.9435	15.2375	15.0792	15.2548	15.3997	15.5242	0.0544363	0.197832	15.36	15.853	15.1676	16.9483	15.6255	15.4528	13.7313	14.5795	15.3398	13.3469	14.6419	15.2526	15.2722	16.2611	14.7875	14.5445	14.8999	15.4208	15.6269	15.0054	0.106231	0.222434
P21953	BCKDHB	0	12.0265	10.9535	11.7278	0	6.94157	11.4036	0	10.7693	0	10.9141	0	0	0	0	0	0	0	0	0	0	0	0	1.94629	0.0544559	0.19768	11.429	0	12.3994	0	0	0	0	12.6257	4.55676	11.7346	0	0	0	0	0	11.662	0	0	0	2.33966	0.560982	0.679276
Q16644	MAPKAPK3	0	12.7942	12.7378	12.8357	13.6101	10.3956	13.2254	13.2738	13.1915	12.8762	13.1975	12.8881	12.7176	12.9092	12.868	12.9271	13.5748	14.3753	12.4354	13.8474	12.7488	13.3945	12.8417	13.1348	0.054621	0.198055	13.3492	13.5825	13.2064	12.92	12.9309	13.8686	14.3215	13.5556	13.4668	12.6169	13.1314	13.7433	13.8901	0	13.3426	12.6163	12.9762	13.5709	12.6369	11.8525	0.402979	0.558418
Q9H269	VPS16	13.5026	0	0	0	12.9385	5.28822	14.0564	14.0644	0	13.5059	13.5088	13.5351	13.8198	0	13.7207	13.6037	14.1781	14.372	13.0461	0	13.8876	14.2123	13.2644	11.3397	0.0548224	0.198561	0	0	13.5478	0	12.8754	12.803	13.7003	12.6745	8.20013	13.1942	0	0	0	0	0	13.3693	13.0982	13.2256	0	5.28872	0.0823827	0.184821
O00186	STXBP3	14.2344	14.2438	14.3117	13.5015	14.7862	14.2155	13.6718	13.2076	12.5856	13.6126	12.7983	13.2324	14.8658	13.9313	13.1922	13.5111	13.9073	14.6138	13.3987	14.3666	12.7041	13.9135	13.4496	13.586	0.0549452	0.198782	12.8307	12.5165	14.3482	12.3501	12.376	13.4126	12.4502	13.9027	13.0234	12.9008	12.8411	13.4346	11.4414	0	0	13.7957	13.1549	13.3117	0	9.08802	0.000390352	0.00346795
Q9Y446	PKP3	14.9812	14.4815	14.5944	13.8034	14.2596	14.424	12.5763	12.3732	13.0656	11.6196	0	14.2136	12.9451	11.6257	12.1682	12.8848	12.388	0	0	0	0	13.3453	12.0761	8.89891	0.0549556	0.198595	13.2509	13.8056	12.6649	0	13.9595	12.7243	12.9887	13.1431	11.5671	12.5617	13.0806	11.5056	12.4645	0	0	13.6854	0	0	0	6.32978	0.0524453	0.132909
Q92506	HSD17B8	13.1579	13.791	13.5173	0	12.0472	10.5027	11.9215	12.1997	12.7493	0	0	0	0	0	0	0	0	0	11.2199	0	12.6291	0	12.3629	4.29896	0.0551765	0.199169	12.3639	12.2355	11.9852	11.3594	13.1391	12.0045	13.9206	0	10.876	0	0	0	0	0	0	13.8131	13.3043	0	0	2.71174	0.0603995	0.149337
Q8WVJ2	NUDCD2	15.4389	15.4746	15.2831	14.6733	14.3134	15.0367	15.2489	15.5349	15.6235	15.228	15.9467	15.2815	15.1866	14.7689	15.6993	16.4051	14.8409	15.684	15.3575	16.0808	15.5389	15.392	15.4798	15.4881	0.0552182	0.199096	15.0972	14.5971	15.147	16.4138	15.2916	15.8127	15.0197	14.5709	15.2438	15.7349	14.4141	14.2652	14.5684	13.7366	14.4849	14.7064	15.001	13.9698	13.5564	14.4438	4.45984e-05	0.000667291
P52888	THOP1	13.653	12.7042	13.5461	13.1682	14.2112	13.4565	13.4322	14.4269	14.7406	13.299	14.6571	13.3699	13.7162	13.984	14.306	14.057	13.7137	14.2087	13.698	14.7454	13.3877	13.6947	14.1701	13.9769	0.0558542	0.201163	13.6313	13.7359	13.2907	14.6548	13.2377	13.8612	12.4597	13.5068	13.5472	13.4696	14.0932	14.7586	14.2014	14.1297	14.0347	14.9479	14.4979	14.0071	13.8527	14.1993	0.0382563	0.106663
P05156	CFI	13.6434	14.1315	13.1226	0	14.8371	11.1469	0	0	0	0	0	13.1996	13.3925	0	0	0	13.4046	0	0	0	12.6829	13.054	12.0977	4.57831	0.0562032	0.202193	12.6826	13.8226	13.1741	12.7967	11.4859	13.7339	13.9695	13.9552	13.2026	12.4599	15.5502	13.6608	14.1386	15.6033	15.59	14.56	14.2741	16.0656	16.0498	14.7952	0.00276281	0.0153517
P49840	GSK3A	0	0	0	12.3877	12.7663	5.03081	13.343	13.6048	12.9496	13.3746	13.6993	0	11.8086	13.2882	12.7307	0	11.922	0	13.4897	12.9048	13.3578	12.9996	13.043	10.7362	0.0565323	0.203149	13.034	12.5693	13.1507	13.2729	13.3228	12.63	11.7335	12.7328	12.8058	12.9978	13.1361	12.6021	13.069	12.8896	13.6553	12.9735	12.669	12.5118	12.0715	12.8576	0.143119	0.27197
Q5VYK3	ECPAS	11.8532	13.4515	13.5448	12.4726	13.7837	13.0212	0	11.6022	12.3578	11.301	0	14.1604	10.9517	0	11.5476	12.955	11.6633	0	0	14.6812	0	0	11.4139	7.21377	0.0566082	0.203194	0	12.9579	11.7338	0	0	12.7491	0	0	4.68009	12.1246	13.7576	0	0	0	0	0	13.1841	0	0	3.90663	0.125487	0.251053
P05976	MYL1	15.465	15.9843	15.1605	15.9515	16.1205	15.7364	13.207	15.4212	12.6341	15.402	15.3896	15.0117	15.5379	15.6345	15.2634	15.0409	15.1362	16.6458	14.7503	14.0675	14.5148	13.3408	14.4199	14.7893	0.0567747	0.203564	14.7035	14.6694	14.6475	15.4193	13.2278	13.2802	15.601	15.513	14.6327	16.014	14.961	15.9353	15.4817	16.734	15.6812	16.5367	16.0892	16.5395	15.9908	15.9963	0.00175959	0.0107874
P01034	CST3	16.6802	15.5906	15.2512	17.1249	18.2188	16.5731	16.3572	15.5527	16.0328	15.5932	15.4207	15.0135	15.8723	15.7739	17.0996	15.4954	15.9087	17.0445	15.1146	15.4268	16.1965	14.7875	15.3533	15.7672	0.0568932	0.203761	14.877	15.5251	14.8738	16.0679	15.9395	16.3669	15.4647	15.4471	15.5703	15.6354	16.7136	16.1114	15.1712	0	15.0739	16.5178	15.5734	15.8994	16.5359	14.3232	0.1105	0.22969
Q9NUJ1	ABHD10	15.2703	15.2612	15.1679	14.5127	14.8465	15.0117	14.817	14.8093	14.5227	14.8435	15.0841	14.6246	14.4298	13.9802	14.7311	14.9233	14.513	13.3591	14.5972	14.9958	14.7554	14.7287	14.6041	14.607	0.0569032	0.20357	14.3679	14.857	14.6032	14.3876	15.5688	14.972	15.3107	15.0948	14.8952	15.1107	14.4562	14.5938	14.7331	15.3265	14.8859	14.89	14.5787	14.8217	15.3152	14.8712	0.416596	0.564603
Q15126	PMVK	13.6603	12.5127	12.5965	13.4078	14.6635	13.3682	13.0552	13.4132	13.8058	13.835	14.5363	13.5971	13.4471	13.6535	15.3521	14.6063	15.6571	14.75	13.8832	14.6655	14.1838	14.1599	13.6677	14.1335	0.057048	0.203861	13.8437	13.8637	13.7003	13.7938	13.5158	13.5473	13.7571	13.5729	13.6993	14.5758	13.8847	13.6179	13.7362	13.687	13.8154	13.5797	13.8263	14.1792	13.655	13.8557	0.880412	0.920689
O95373	IPO7	14.2465	14.1623	14.0112	13.8833	14.0263	14.0659	15.0118	14.5986	14.6192	14.5953	14.6773	15.0494	14.5753	14.0334	14.2964	13.9791	13.8138	14.5873	14.0435	15.3541	14.171	14.1394	14.2579	14.459	0.0570922	0.203792	14.2963	14.3814	14.4078	13.4153	14.2124	15.071	15.6195	13.4937	14.3622	14.2413	14.4248	14.6034	14.0415	13.8894	14.3628	14.7219	14.8273	13.7626	0	12.8875	0.07996	0.182508
Q13315	ATM	0	0	0	12.2011	14.7299	5.38621	0	0	0	0	0	0	0	0	0	0	0	0	0	0	0	13.7291	0	0.807591	0.0573191	0.204375	0	0	0	0	0	0	0	0	0	0	0	0	0	0	0	15.3765	0	15.5002	0	3.08766	0.330597	0.487448
Q08257	CRYZ	15.8497	16.9935	17.1297	16.8232	15.746	16.5084	14.1307	14.8936	14.9469	15.1233	14.6379	15.7078	15.6377	15.4251	15.7646	16.7095	16.6683	16.3158	14.9587	16.4525	16.3212	17.0937	15.9374	15.6897	0.0578782	0.206139	15.3877	15.2047	14.9155	15.5938	15.1027	17.0905	16.4126	15.6241	15.6665	15.3491	13.9786	15.6587	14.2431	15.3821	14.8849	13.5948	16.6096	16.8771	14.7925	15.137	0.0409433	0.111873
P34932	HSPA4	15.2758	15.3705	15.7946	15.1416	15.8547	15.4874	15.1129	15.214	15.6517	15.1617	15.4429	15.1787	15.1138	14.9418	15.6858	15.5434	15.0889	14.8444	14.9417	15.3771	15.2129	15.1094	15.1525	15.222	0.0580823	0.206636	15.0928	15.4608	14.9858	16.2229	15.2935	15.613	14.959	15.042	15.3337	15.6821	15.0692	15.1865	15.5684	14.6991	15.657	15.6028	15.6766	14.7372	15.0385	15.2917	0.972509	0.984403
Q15750	TAB1	0	0	0	0	0	0	13.5548	13.6916	13.7565	0	13.8107	13.4335	0	0	0	0	0	13.3723	0	0	13.3086	0	13.5965	6.3838	0.0581398	0.206612	12.8128	0	0	0	0	13.8303	0	0	3.33038	0	0	0	0	0	0	0	0	0	0	0	0.0356256	0.102268
Q9HBI0	PARVG	0	0	0	0	0	0	12.5514	12.1849	0	0	0	0	12.2721	0	0	0	0	12.2943	12.7428	12.7737	0	12.5911	11.9921	5.8472	0.0582021	0.206604	0	0	11.4906	0	11.8937	0	0	0	2.92305	0	11.5859	0	0	0	0	0	0	0	0	1.15859	0.148365	0.279573
Q9Y5K5	UCHL5	11.613	13.2443	12.9046	13.7191	13.1415	12.9245	13.0385	13.7352	13.6757	12.9645	14.0901	13.653	13.6984	12.9932	13.4892	14.0797	13.138	13.3807	13.5677	13.4059	13.4799	12.7893	13.0824	13.4271	0.0582907	0.20669	13.0897	12.9384	11.5191	13.8242	13.3031	13.2933	12.9703	12.6088	12.9433	13.4947	12.367	11.5814	12.882	0	11.4	13.0108	12.867	12.5564	11.3879	11.1547	0.00772933	0.0337621
Q86U42	PABPN1	13.165	14.1293	13.1541	14.701	15.1745	14.0648	14.8582	15.2202	15.3714	14.8597	15.6229	14.5068	13.5994	14.9218	15.0342	14.7795	13.5679	15.1497	14.4985	14.4518	13.9164	15.1836	15.159	14.7471	0.0583824	0.206787	14.5644	15.2356	15.0044	15.8851	14.6686	14.4726	16.4735	14.9523	15.1571	14.0186	15.8841	14.7478	14.9487	15.7616	15.076	15.6545	15.4571	15.2078	0	13.6756	0.238753	0.392103
P49005	POLD2	0	0	0	0	0	0	13.2124	13.6144	13.4706	13.1062	13.9313	14.7769	0	0	0	0	0	13.5958	0	14.0512	0	0	0	6.4564	0.0583924	0.206594	0	12.1215	0	13.3866	13.0309	13.5226	0	0	6.50768	0	0	0	0	0	0	0	0	0	0	0	0.0163602	0.0585101
Q7Z2Z2	EFL1	0	0	0	0	0	0	12.829	13.6063	13.8907	13.6058	13.9469	12.3908	0	0	13.501	13.3597	0	0	0	0	0	0	0	6.30178	0.0584045	0.20641	0	12.64	0	13.5585	0	0	0	0	3.27481	0	0	0	0	0	0	0	0	0	0	0	0.0357514	0.102268
Q8IV04	TBC1D10C	0	0	0	0	0	0	13.8024	13.8285	13.5465	14.5385	13.7725	0	0	15.299	0	0	0	13.974	14.2824	0	0	0	0	6.64964	0.0584103	0.206203	13.7283	0	0	0	14.3647	0	13.4264	0	5.18992	0	0	0	0	0	0	0	0	0	0	0	0.0244798	0.0781055
P42773	CDKN2C	0	0	0	0	0	0	0	13.811	12.9707	13.4778	0	12.8715	12.9511	0	0	0	0	14.5855	13.5415	0	0	0	12.982	6.30536	0.0584736	0.2062	13.5017	0	0	0	0	0	0	0	1.68772	12.1232	0	0	0	13.2807	0	0	0	11.9996	0	3.74035	0.90134	0.936786
Q9NS87	KIF15	0	0	0	0	0	0	12.0305	11.904	11.6737	0	12.9534	11.9267	0	0	0	12.4082	0	0	0	12.8465	0	0	11.4207	5.71551	0.0584874	0.206022	0	0	10.7345	0	12.3572	0	0	0	2.88646	0	0	0	0	0	0	0	0	0	0	0	0.0359236	0.102319
P48506	GCLC	0	0	0	0	0	0	0	13.9489	13.3958	0	0	13.9517	14.5184	0	0	14.2792	0	14.8426	0	13.0061	0	14.8743	0	6.63629	0.0585271	0.205936	0	13.8513	0	0	14.0577	14.6674	0	14.6179	7.14928	0	0	0	16.5879	13.1476	14.0957	18.6048	14.0949	0	0	7.65309	0.464044	0.61038
Q99836	MYD88	0	0	0	0	0	0	0	12.0703	12.4631	12.0136	11.3869	13.2354	11.9984	0	0	0	0	12.6953	0	0	0	0	11.1513	5.70672	0.0586945	0.206299	12.0144	11.4607	0	0	0	11.0297	0	0	4.3131	12.224	0	0	0	0	0	11.3487	11.3855	0	0	3.49581	0.678229	0.76645
O60437	PPL	0	13.8574	13.9275	12.5298	0	8.06294	0	0	0	0	0	12.3479	0	0	0	0	13.2426	13.5283	0	0	0	0	0	2.30111	0.0588021	0.206451	0	11.7849	0	0	0	0	0	12.777	3.07024	12.2837	0	13.146	13.1111	14.8385	14.3033	12.0384	0	0	13.7748	9.34958	0.0109048	0.0429232
Q0PNE2	ELP6	0	0	0	0	0	0	0	0	0	0	12.0192	0	12.5735	12.7924	0	12.2995	10.9963	12.6402	11.5045	0	0	0	11.0012	5.63687	0.0588049	0.206235	0	0	0	0	0	0	0	0	0	0	0	0	0	0	0	11.1825	0	0	0	1.11825	0.264603	0.421355
P61077	UBE2D3	14.9209	15.2686	14.6943	14.6831	15.5454	15.0224	15.4934	15.4816	15.2234	15.5168	15.6357	14.7596	15.6984	15.4081	15.6052	15.9133	16.1635	16.7547	15.6305	15.8381	14.5558	15.0953	15.0836	15.521	0.0594168	0.208153	15.4744	15.3769	15.5485	15.2112	15.5965	15.6745	15.8183	15.3339	15.5043	15.6642	15.4621	15.4537	15.4995	14.4712	15.4553	16.054	15.2044	15.3626	15.0664	15.3694	0.697152	0.77805
Q5T230	UTF1	0	0	0	0	0	0	0	14.9271	0	15.1966	11.9252	14.5052	0	13.3682	0	0	13.5674	0	0	0	0	14.2907	12.2162	6.47039	0.0595694	0.20846	0	0	0	0	0	0	0	0	0	0	0	0	0	0	0	0	0	0	0	0	0.0720791	0.168793
P23193	TCEA1	14.136	14.38	14.3627	14.3537	14.9495	14.4364	15.1676	15.262	14.9101	14.7739	15.008	14.3011	14.1085	15.1226	14.7817	14.2623	14.3604	15.0974	15.1109	15.1935	14.4515	14.6862	15.1381	14.808	0.0595876	0.208297	15.0332	14.1794	15.0367	14.9842	14.4782	14.2706	15.3686	14.2786	14.7037	14.4947	14.105	13.9968	14.4586	13.7482	14.6842	15.3522	14.7121	14.2673	13.5308	14.335	0.0204084	0.0680978
P27482	CALML3	16.8275	17.0369	19.5114	16.5332	17.478	17.4774	16.1829	15.4053	17.2217	16.3077	17.7328	16.5978	16.8444	16.0923	17.8396	18.4221	16.1305	16.379	15.3649	16.538	15.9731	16.4235	15.4708	16.5251	0.0596565	0.208311	15.2675	16.475	15.0769	17.0314	15.9168	17.0226	15.7455	15.257	15.9741	16.7428	16.0915	15.9773	15.409	15.7753	14.9504	16.519	15.7418	15.6644	17.986	16.0858	0.207454	0.355222
Q00059	TFAM	15.1144	15.0825	14.3865	14.2432	15.3957	14.8445	11.9972	10.1204	0	0	0	0	14.1952	14.3159	0	0	13.9078	14.8463	13.3061	13.8354	14.315	14.6536	12.8495	8.72602	0.0597879	0.208543	13.8105	13.3729	14.583	0	0	12.4141	12.906	14.9687	10.2569	13.8792	13.9655	13.9236	14.1314	13.2412	14.1418	15.3349	14.5395	14.4644	0	12.7622	0.236504	0.389632
Q9H3H3	C11orf68	0	14.8223	14.6511	13.2825	14.9394	11.5391	0	0	0	0	0	13.5114	0	0	0	0	13.3942	13.8334	13.0097	14.4152	0	0	13.2886	4.79133	0.0599686	0.208946	14.3726	0	13.6318	0	0	0	0	13.9586	5.24537	0	0	0	0	0	0	0	0	0	0	0	0.0105407	0.0421093
P35241	RDX	15.9166	15.0596	16.4743	16.1509	16.3788	15.9961	14.9637	14.9005	14.89	15.2994	15.4567	14.6644	15.2117	16.1078	14.6856	14.5173	15.4884	16.7968	15.4477	15.5732	16.4733	15.7224	15.0057	15.365	0.0600277	0.208925	15.6351	15.8837	15.6783	15.0229	15.7678	16.5805	15.7545	15.8419	15.7706	15.2078	16.928	16.0482	15.6531	17.0487	17.1242	16.3405	16.9359	17.0285	16.9091	16.5224	0.000206028	0.00209695
Q9Y263	PLAA	14.6134	15.1348	0	13.215	12.456	11.0838	13.3917	13.7383	14.1956	13.4597	14.2701	13.1477	13.6778	13.7218	13.9773	14.2575	13.6546	14.9	14.2605	14.6019	14.2394	14.2956	13.632	13.966	0.0600694	0.208844	13.8504	15.232	13.5929	13.7919	12.3916	14.0745	14.6226	0	12.1945	13.0337	12.9616	11.8351	12.787	0	0	13.5363	13.5002	13.8248	14.9174	10.6396	0.128284	0.25471
P36639	NUDT1	0	0	0	0	0	0	0	12.3143	11.3612	12.2815	12.4044	0	8.94222	0	0	0	0	0	0	10.6497	11.2846	0	10.9796	5.30691	0.0600895	0.208688	0	0	9.82957	13.2718	12.5029	10.4224	0	0	5.75333	0	0	0	0	0	0	0	0	0	0	0	0.0171334	0.0600052
O60936	NOL3	14.4739	13.3096	13.7948	12.2207	14.0326	13.5663	0	0	0	12.4195	0	14.3115	13.3928	0	14.4865	14.4807	14.5219	0	12.6741	12.3668	0	13.5852	0	7.19053	0.06011	0.208533	12.0798	13.155	0	0	11.2756	12.304	13.143	0	7.74468	14.1469	0	11.5622	12.0103	0	0	0	12.6435	0	0	5.0363	0.167256	0.305116
P51649	ALDH5A1	14.0814	14.7841	14.5224	14.2375	13.949	14.3149	13.8433	14.2228	15.2431	13.6767	14.0766	13.7139	14.1565	13.9809	13.8186	13.6785	13.5303	13.7605	13.4729	13.9386	14.1079	13.3538	13.7752	13.903	0.0604022	0.20932	13.7113	13.1242	13.736	13.2995	14.0685	14.4964	14.0751	13.6099	13.7651	13.3462	0	11.5101	12.9777	11.5607	0	14.1925	13.8826	0	0	7.74698	8.44708e-06	0.000199745
Q14151	SAFB2	14.211	14.1239	13.7615	13.1437	13.5851	13.765	14.46	14.3992	14.7461	14.5291	15.1785	14.6821	14.1194	14.9264	13.9411	14.6256	12.3478	14.3542	14.517	15.1008	13.7556	14.3666	14.3632	14.3772	0.0604955	0.209417	13.3026	13.7986	13.5788	15.4681	14.0876	14.4961	11.558	11.9624	13.5315	13.1862	12.6971	12.2863	12.4941	12.7971	0	14.1929	13.873	14.1098	0	10.5637	0.00176814	0.0108187
Q9NVZ3	NECAP2	0	0	0	13.2349	14.3021	5.5074	14.4489	14.152	14.316	12.804	14.1883	14.2368	0	14.3998	13.9785	13.953	0	14.3917	12.7276	15.2429	14.3099	0	13.8403	11.5876	0.060633	0.209667	14.5197	0	14.4504	15.0912	14.6676	14.4516	14.2655	13.8167	12.6578	14.1606	0	0	0	14.482	0	15.5009	14.6738	14.6858	0	7.3503	0.149996	0.281432
P19827	ITIH1	13.3866	13.9394	14.1269	13.9039	14.8367	14.0387	12.9203	13.5573	13.151	13.2466	12.1797	13.184	13.8598	13.8288	13.6758	12.7451	14.1754	14.6116	12.41	10.6824	13.563	13.6678	12.8336	13.1937	0.0610315	0.210818	12.3526	13.6601	13.556	14.124	12.9385	13.64	13.4806	14.0312	13.4729	13.9537	15.2147	14.6561	14.5517	16.7087	15.9203	15.1667	14.1743	15.4012	16.4376	15.2185	7.89365e-07	3.26652e-05
Q9BXJ9	NAA15	0	0	0	0	0	0	12.287	12.3454	0	10.5578	0	0	10.9454	0	0	0	14.7397	0	13.9926	14.0906	0	11.4291	0	5.90515	0.0610666	0.210712	14.2412	0	14.3483	0	14.838	0	14.9666	14.6549	9.13112	13.311	11.3596	0	11.7772	0	0	12.1538	11.0534	0	0	5.9655	0.940263	0.962831
Q13595	TRA2A	0	0	0	0	0	0	13.0581	0	9.8016	10.0381	12.7929	0	0	13.0337	0	0	0	10.5067	0	0	10.7819	0	10.0892	5.30013	0.0612152	0.210999	0	0	13.4901	0	12.5309	0	0	0	3.25262	0	0	0	0	0	0	0	14.3606	0	0	1.43606	0.223751	0.375505
O00203	AP3B1	13.3061	14.4037	14.535	14.3399	15.8659	14.4901	13.8171	14.1998	14.6414	13.972	14.4227	14.3134	13.4248	13.0825	14.2376	14.3987	13.7527	12.6397	14.0493	13.6512	13.9616	13.7769	13.4003	13.8672	0.0612331	0.210834	13.4502	15.0956	14.1548	14.5666	12.9394	14.468	13.0429	13.0615	13.8474	14.6285	13.3106	12.5959	13.0187	0	14.6384	14.4448	15.006	15.0833	14.323	12.7049	0.140588	0.268621
Q04828	AKR1C1	0	15.0061	12.3859	13.32	15.4368	11.2298	13.9423	14.1833	13.8211	14.1092	14.9955	13.4043	14.4664	13.7694	13.8794	14.8512	13.652	14.062	14.9061	14.6148	13.5461	14.6943	13.7074	14.1532	0.0612433	0.210643	13.867	13.6275	13.3603	14.2705	13.3369	13.5666	13.4868	14.8747	13.7988	0	13.3169	12.5674	12.6763	14.4013	14.2471	13.9887	13.8978	14.0785	15.4899	12.4664	0.346285	0.503266
Q15717	ELAVL1	15.0302	15.3571	15.1537	15.0981	15.1056	15.1489	15.7487	15.2553	15.453	15.1893	15.6709	15.6972	15.3141	16.095	15.0269	15.2526	14.9253	15.5077	15.4027	15.8946	15.068	15.917	15.3455	15.4567	0.0619766	0.212937	14.8669	14.7065	15.4033	16.3056	14.747	14.5747	15.0837	14.3455	15.0041	14.4088	15.5051	15.4922	14.7808	14.9652	15.4913	15.4404	15.1923	15.277	14.6832	15.1236	0.315235	0.472102
P51148	RAB5C	14.5645	15.0869	14.764	14.5504	15.573	14.9077	14.0452	14.3533	14.9458	14.4847	14.7213	14.5936	14.4072	14.4151	14.9392	15.0252	14.6194	14.6662	14.3174	14.8693	14.7253	14.5657	14.613	14.6063	0.0620871	0.213088	14.4274	15.6498	15.0124	15.748	15.2236	15.1031	16.9313	14.7547	15.3563	15.0044	14.7555	14.5248	14.5243	14.1297	14.8116	15.9574	15.4998	15.9702	14.3819	14.956	0.641501	0.737668
Q6NW29	RWDD4	0	0	0	10.474	11.7418	4.44316	0	0	0	0	0	0	0	0	11.7529	0	0	0	0	0	0	0	0	0.691349	0.0622426	0.213394	0	12.5323	11.9324	0	0	11.0978	0	0	4.44532	12.4362	0	0	0	0	0	0	0	12.2759	0	2.47121	0.931293	0.957476
P01024	C3	15.1632	15.4901	14.4001	14.5885	15.342	14.9968	14.2759	14.5165	14.2102	13.8086	13.386	14.8939	15.1797	14.2758	13.9624	14.006	15.2643	15.7357	13.9895	14.2992	14.4936	14.811	14.0514	14.4212	0.0623608	0.213571	14.2364	14.9776	14.6033	13.9327	14.1408	14.9896	16.2921	15.1259	14.7873	14.5814	16.3584	15.3595	15.593	17.1345	16.523	15.3394	15.2172	15.8007	17.8029	15.971	1.2117e-05	0.000255736
O14617	AP3D1	13.4142	12.7163	12.3507	13.4322	0	10.3827	12.9129	13.0159	12.8785	12.8426	12.8294	12.1234	12.8421	12.8465	13.4931	13.115	13.2159	13.3988	13.0836	13.3791	12.8009	13.6784	12.8332	13.017	0.0623721	0.213382	12.5716	12.5332	12.3553	0	0	12.8034	12.6991	12.6484	9.45138	13.3096	11.6875	13.2506	13.0069	12.6632	12.3861	0	0	12.5481	12.3653	10.1217	0.347083	0.503335
A0AVT1	UBA6	14.3538	13.9698	13.8796	14.01	14.2231	14.0873	14.5192	14.4147	14.6099	14.322	14.4383	14.4003	14.212	14.3175	14.8128	14.8799	13.6222	14.5533	14.4223	14.7931	13.8353	14.4061	14.1104	14.3923	0.0624533	0.213432	13.9932	14.0669	13.9888	14.7426	14.4636	14.4036	15.2369	13.8251	14.3401	14.2059	13.7153	14.2637	13.8125	14.5553	14.1524	13.6958	14.189	14.2299	14.0627	14.0883	0.0628751	0.153885
Q9Y570	PPME1	13.8306	13.6123	13.6118	13.0194	13.5824	13.5313	14.2752	13.8612	13.9917	13.8452	13.8177	14.8245	13.271	13.549	14.07	13.9405	14.8196	13.8864	13.9049	14.1427	13.4495	13.7287	13.4943	13.9336	0.0625274	0.213458	13.9256	13.2042	13.8164	13.3077	14.1129	13.3699	15.1263	14.0381	13.8626	14.4942	14.0009	13.6216	14.6862	14.106	13.855	14.3743	13.3565	13.6462	13.977	14.0118	0.336208	0.493409
P47897	QARS	13.4832	13.5962	13.9661	13.8082	14.5345	13.8776	13.2044	14.1621	14.372	14.1374	14.6857	14.3808	14.0664	13.8919	14.3942	14.4955	13.9729	14.6826	14.402	14.6234	14.2771	14.4475	14.0576	14.2502	0.0627043	0.213834	14.3011	13.8463	14.0634	14.2157	14.0039	14.4929	14.7272	13.3046	14.1194	14.3563	13.753	13.4764	14.2054	13.4588	13.4245	14.8675	14.5304	14.004	13.3147	13.9391	0.18623	0.328488
Q15393	SF3B3	14.333	14.2397	14.0722	13.8206	14.5231	14.1977	14.7845	14.7037	14.6231	14.5946	15.1072	14.3047	14.3461	14.8697	13.8712	14.0267	13.9231	15.2938	14.8828	15.3801	14.263	14.9628	14.5873	14.6191	0.0629523	0.214452	14.2885	13.8527	14.4925	14.2898	14.0701	14.5396	14.8941	13.4189	14.2308	13.7518	14.4126	13.4699	13.7801	13.7775	14.1329	14.8636	14.513	14.3756	13.0419	14.0119	0.0186401	0.063999
O95302	FKBP9	15.1583	15.4753	0	16.1314	16.249	12.6028	0	0	12.3156	0	0	0	0	0	0	0	13.8235	14.115	13.5438	14.1901	13.4362	0	14.2008	5.62501	0.0629669	0.214274	14.7283	16.079	14.6933	13.5633	0	14.746	14.5257	15.3524	12.961	13.4648	15.5247	0	15.3104	16.9225	16.1066	15.0825	15.6519	15.7665	16.1575	13.9987	0.041808	0.113494
P48556	PSMD8	14.0291	14.4207	13.715	14.0747	14.9505	14.238	14.6463	14.8431	14.9032	14.5595	14.9797	14.0765	14.6722	15.5495	14.0414	13.4569	14.913	15.3031	14.9533	16.1096	14.8725	14.9951	14.9106	14.8109	0.0631159	0.214554	14.5876	14.2412	14.978	14.9579	11.7882	15.1895	16.474	14.7739	14.6238	14.6418	14.7953	14.0529	14.5667	14.8899	15.1967	15.1119	14.2853	14.6972	15.1488	14.7387	0.790441	0.851994
Q9HCU0	CD248	0	0	0	0	12.7213	2.54426	0	0	0	0	0	0	0	0	0	0	0	0	0	0	0	0	0	0	0.0633825	0.215232	0	0	0	0	0	0	0	12.0575	1.50718	0	0	0	0	0	0	0	13.9238	14.0399	0	2.79637	0.182306	0.322597
P55268	LAMB2	10.9312	0	0	0	0	2.18624	0	0	0	0	0	0	0	0	0	0	0	0	0	0	0	0	0	0	0.0633825	0.215005	0	11.2198	9.8277	0	0	0	0	6.99268	3.50502	10.6606	0	0	0	0	0	0	0	0	0	1.06606	0.852671	0.899544
P02743	APCS	0	0	0	0	11.331	2.26619	0	0	0	0	0	0	0	0	0	0	0	0	0	0	0	0	0	0	0.0633825	0.214778	0	0	0	0	0	0	0	0	0	0	13.3798	0	12.0368	0	13.32	13.4274	0	13.4818	0	6.56459	7.79677e-05	0.00100495
P01743	IGHV1-46	0	0	0	0	15.7983	3.15967	0	0	0	0	0	0	0	0	0	0	0	0	0	0	0	0	0	0	0.0633825	0.214551	0	15.0674	0	0	0	13.3456	0	0	3.55162	14.0909	15.8357	0	15.2122	17.0159	15.1255	14.5279	15.7898	17.1851	18.6712	14.3454	4.92369e-09	6.73262e-07
P13671	C6	0	0	0	12.231	0	2.4462	0	0	0	0	0	0	0	0	0	0	0	0	0	0	0	0	0	0	0.0633825	0.214325	0	0	0	0	0	0	0	0	0	0	14.651	12.9667	14.1343	15.3936	14.9196	0	0	13.8357	15.2294	10.113	5.19539e-08	5.07265e-06
Q13643	FHL3	0	12.4967	0	0	0	2.49933	0	0	0	0	0	0	0	0	0	0	0	0	0	0	0	0	0	0	0.0633825	0.2141	12.2985	0	11.6508	0	0	12.928	0	0	4.60966	0	0	0	12.5888	0	0	0	0	12.2296	0	2.48184	0.615198	0.713158
P46821	MAP1B	0	0	0	12.2905	0	2.4581	0	0	0	0	0	0	0	0	0	0	0	0	0	0	0	0	0	0	0.0633825	0.213874	0	0	0	0	0	0	0	11.5286	1.44107	0	0	0	0	0	0	0	0	0	14.4753	1.44753	0.607442	0.707296
Q6FHJ7	SFRP4	0	0	0	12.0854	0	2.41709	0	0	0	0	0	0	0	0	0	0	0	0	0	0	0	0	0	0	0.0633825	0.21365	0	0	0	0	0	0	0	11.3408	1.4176	0	0	0	0	15.5838	14.7781	13.193	12.1616	14.4017	13.9304	8.40486	2.90202e-05	0.000509881
P98198	ATP8B2	14.5577	0	0	0	0	2.91154	0	0	0	0	0	0	0	0	0	0	0	0	0	0	0	0	0	0	0.0633825	0.213426	0	0	14.5239	0	0	0	0	0	1.81549	0	0	0	0	0	0	0	0	0	0	0	0.41522	0.564603
Q3SY56	SP6	13.5981	0	0	0	0	2.71962	0	0	0	0	0	0	0	0	0	0	0	0	0	0	0	0	0	0	0.0633825	0.213202	0	0	0	0	0	0	0	0	0	0	0	0	0	0	0	0	0	0	0	0	0.570455	0.679276
Q6H8Q1	ABLIM2	11.6965	0	0	0	0	2.3393	0	0	0	0	0	0	0	0	0	0	0	0	0	0	0	0	0	0	0.0633825	0.212979	0	0	0	0	0	0	0	0	0	0	0	0	0	0	0	0	0	0	0	0	0.570455	0.679276
P48553	TRAPPC10	11.4782	0	0	0	0	2.29565	0	0	0	0	0	0	0	0	0	0	0	0	0	0	0	0	0	0	0.0633825	0.212756	0	0	0	0	0	0	0	0	0	0	0	0	0	0	0	0	0	0	0	0	0.570455	0.679276
P35226	BMI1	11.1467	0	0	0	0	2.22935	0	0	0	0	0	0	0	0	0	0	0	0	0	0	0	0	0	0	0.0633825	0.212533	0	0	0	0	0	0	0	0	0	0	0	0	0	0	0	0	0	0	0	0	0.570455	0.679276
Q9ULP0	NDRG4	10.9415	0	0	0	0	2.18831	0	0	0	0	0	0	0	0	0	0	0	0	0	0	0	0	0	0	0.0633825	0.212312	0	0	0	0	0	0	0	0	0	0	0	0	0	0	0	0	0	0	0	0	0.570455	0.679276
Q9UKG9	CROT	0	0	0	12.4974	0	2.49948	0	0	0	0	0	0	0	0	0	0	0	0	0	0	0	0	0	0	0.0633825	0.21209	0	0	0	0	0	0	0	0	0	0	0	0	0	0	0	0	0	0	0	0	0.570455	0.679276
P05067	APP	0	0	0	11.4899	0	2.29797	0	0	0	0	0	0	0	0	0	0	0	0	0	0	0	0	0	0	0.0633825	0.211869	0	0	0	0	0	0	0	0	0	0	0	0	0	0	0	0	0	0	0	0	0.570455	0.679276
Q9BZ23	PANK2	0	0	0	11.2631	0	2.25261	0	0	0	0	0	0	0	0	0	0	0	0	0	0	0	0	0	0	0.0633825	0.211649	0	0	0	0	0	0	0	0	0	0	0	0	0	0	0	0	0	0	0	0	0.570455	0.679276
Q6ZP82	CCDC141	0	0	0	7.33366	0	1.46673	0	0	0	0	0	0	0	0	0	0	0	0	0	0	0	0	0	0	0.0633825	0.211429	0	0	0	0	0	0	0	0	0	0	0	0	0	0	0	0	0	0	0	0	0.570455	0.679276
Q92785	DPF2	0	8.2894	0	0	0	1.65788	0	0	0	0	0	0	0	0	0	0	0	0	0	0	0	0	0	0	0.0633825	0.211209	0	0	9.7731	0	0	0	0	0	1.22164	0	0	0	0	0	0	0	0	0	0	0	0.416884	0.564603
O15075	DCLK1	12.7205	0	0	0	0	2.5441	0	0	0	0	0	0	0	0	0	0	0	0	0	0	0	0	0	0	0.0633825	0.21099	0	0	0	0	0	0	14.0912	0	1.7614	0	0	0	0	0	0	0	0	0	0	0	0.415866	0.564603
Q96HY6	DDRGK1	0	0	12.9836	0	0	2.59671	0	0	0	0	0	0	0	0	0	0	0	0	0	0	0	0	0	0	0.0633825	0.210772	0	0	0	0	0	0	0	0	0	0	0	0	0	0	0	0	0	0	0	0	0.570455	0.679276
Q8IWS0	PHF6	0	0	0	0	9.35059	1.87012	0	0	0	0	0	0	0	0	0	0	0	0	0	0	0	0	0	0	0.0633825	0.210553	9.58439	0	0	0	0	10.3707	0	0	2.49439	0	0	0	0	0	0	0	9.73265	0	0	0.973265	0.997406	0.99804
O60888	CUTA	0	0	0	0	16.3665	3.2733	0	0	0	0	0	0	0	0	0	0	0	0	0	0	0	0	0	0	0.0633825	0.210336	0	0	0	0	0	0	0	0	0	0	0	0	0	0	0	0	15.6384	0	0	1.56384	0.43707	0.584184
P23297	S100A1	0	0	11.6635	0	0	2.33269	0	0	0	0	0	0	0	0	0	0	0	0	0	0	0	0	0	0	0.0633825	0.210118	0	0	0	0	0	0	0	0	0	0	0	0	0	0	0	0	0	0	0	0	0.570455	0.679276
P55290	CDH13	0	0	0	0	13.473	2.69459	0	0	0	0	0	0	0	0	0	0	0	0	0	0	0	0	0	0	0.0633825	0.209901	0	0	0	0	0	0	0	0	0	0	0	0	0	0	0	0	0	0	0	0	0.570455	0.679276
O15234	CASC3	0	0	0	0	11.7476	2.34951	0	0	0	0	0	0	0	0	0	0	0	0	0	0	0	0	0	0	0.0633825	0.209685	0	0	0	0	0	0	0	0	0	0	0	0	0	0	0	0	0	0	0	0	0.570455	0.679276
Q8WVT3	TRAPPC12	0	0	0	0	11.3361	2.26722	0	0	0	0	0	0	0	0	0	0	0	0	0	0	0	0	0	0	0.0633825	0.209469	0	0	0	0	0	0	0	0	0	0	0	0	0	0	0	0	0	0	0	0	0.570455	0.679276
Q8TDG4	HELQ	0	0	0	0	10.5505	2.11011	0	0	0	0	0	0	0	0	0	0	0	0	0	0	0	0	0	0	0.0633825	0.209254	0	0	0	0	0	0	0	0	0	0	0	0	0	0	0	0	0	0	0	0	0.570455	0.679276
Q86UV5	USP48	0	0	0	0	8.50616	1.70123	0	0	0	0	0	0	0	0	0	0	0	0	0	0	0	0	0	0	0.0633825	0.209039	0	0	0	0	0	0	0	0	0	0	0	0	0	0	0	0	0	0	0	0	0.570455	0.679276
Q9P266	JCAD	0	11.9374	0	0	0	2.38749	0	0	0	0	0	0	0	0	0	0	0	0	0	0	0	0	0	0	0.0633825	0.208824	0	0	0	0	0	0	0	0	0	0	0	0	0	0	0	0	0	0	0	0	0.570455	0.679276
Q5EBL8	PDZD11	0	11.6412	0	0	0	2.32823	0	0	0	0	0	0	0	0	0	0	0	0	0	0	0	0	0	0	0.0633825	0.20861	0	0	0	0	0	0	0	0	0	0	0	0	0	0	0	0	0	0	0	0	0.570455	0.679276
Q86VS8	HOOK3	0	11.3608	0	0	0	2.27217	0	0	0	0	0	0	0	0	0	0	0	0	0	0	0	0	0	0	0.0633825	0.208396	0	0	0	0	0	0	0	0	0	0	0	0	0	0	0	0	0	0	0	0	0.570455	0.679276
Q9NUV7	SPTLC3	0	9.66113	0	0	0	1.93223	0	0	0	0	0	0	0	0	0	0	0	0	0	0	0	0	0	0	0.0633825	0.208183	0	0	0	0	0	0	0	0	0	0	0	0	0	0	0	0	0	0	0	0	0.570455	0.679276
P46937	YAP1	0	9.48598	0	0	0	1.8972	0	0	0	0	0	0	0	0	0	0	0	0	0	0	0	0	0	0	0.0633825	0.20797	0	0	0	0	0	0	0	0	0	0	0	0	0	0	0	0	0	0	0	0	0.570455	0.679276
Q96BJ3	AIDA	0	0	13.7301	0	0	2.74602	0	0	0	0	0	0	0	0	0	0	0	0	0	0	0	0	0	0	0.0633825	0.207757	0	0	0	0	0	0	0	0	0	0	0	0	0	0	0	0	0	0	0	0	0.570455	0.679276
Q99807	COQ7	0	0	0	11.5471	0	2.30942	0	0	0	0	0	0	0	0	0	0	0	0	0	0	0	0	0	0	0.0633825	0.207545	0	0	0	0	0	0	0	0	0	0	11.8635	0	0	0	0	12.2067	0	0	0	2.40702	0.080215	0.182676
O75487	GPC4	0	0	0	0	13.2384	2.64768	0	0	0	0	0	0	0	0	0	0	0	0	0	0	0	0	0	0	0.0633825	0.207334	0	8.4401	0	0	0	0	0	13.4217	2.73273	0	0	0	0	0	0	0	0	0	0	0	0.320819	0.476831
Q15334	LLGL1	12.9207	0	0	0	0	2.58415	0	0	0	0	0	0	0	0	0	0	0	0	0	0	0	0	0	0	0.0633825	0.207123	0	0	0	0	0	0	0	0	0	0	0	0	0	0	0	0	0	0	0	0	0.570455	0.679276
Q06787	FMR1	0	0	0	0	9.43399	1.8868	0	0	0	0	0	0	0	0	0	0	0	0	0	0	0	0	0	0	0.0633825	0.206912	0	0	11.2047	0	0	0	0	0	1.40059	0	0	0	0	0	0	0	0	0	0	0	0.417034	0.564603
Q8IVT5	KSR1	0	0	6.0013	0	0	1.20026	0	0	0	0	0	0	0	0	0	0	0	0	0	0	0	0	0	0	0.0633825	0.206702	0	0	0	0	0	6.45821	0	0	0.807277	0	0	0	0	0	0	0	0	0	0	0	0.415552	0.564603
P11172	UMPS	14.1714	14.4752	14.4624	13.5213	14.2744	14.1809	13.9805	14.0338	13.4252	13.9335	14.6401	13.3837	13.4183	13.5851	13.4894	13.9013	13.8609	13.7695	13.8381	14.4617	13.4127	13.6083	14.0573	13.8117	0.0634412	0.206683	14.0573	14.0677	13.5942	14.1227	13.39	14.5737	14.2296	13.727	13.9703	13.8869	13.9696	13.8421	15.4249	12.5654	15.1528	14.8324	14.1506	14.0742	13.3456	14.1244	0.2888	0.448803
O15305	PMM2	14.0313	13.3902	0	13.9397	14.6824	11.2087	13.9361	13.5282	13.9824	14.1425	14.5703	14.2438	13.6842	13.9612	13.7986	14.3122	14.0547	14.1779	13.781	15.1098	14.0714	13.7941	13.4923	14.0377	0.0636023	0.206998	13.9768	13.955	14.3135	13.9736	12.4995	14.6344	13.9362	14.24	13.9411	14.4986	15.3718	15.2475	15.4549	15.3034	15.9966	16.021	16.0254	15.2607	15.2988	15.4479	0.0276907	0.0845508
P01011	SERPINA3	13.649	13.432	12.9181	14.8639	15.8042	14.1334	13.5024	0	0	0	0	9.39317	14.224	14.7819	0	0	14.3834	14.3359	12.7066	0	13.4113	15.7141	12.0451	7.91164	0.0640608	0.208279	13.3086	12.3239	14.9175	11.5669	0	0	13.3553	15.6536	10.1407	13.4266	18.0032	15.529	15.1136	16.4163	18.0148	16.8623	15.1898	16.7395	17.0614	16.2357	0.00267581	0.0150007
Q8NG11	TSPAN14	12.8454	15.3898	13.2188	13.4662	15.787	14.1414	0	0	0	0	13.131	11.5084	14.4964	12.3962	12.3845	0	12.6537	13.1588	12.8414	14.5645	11.9414	13.4341	0	8.38296	0.0642635	0.208726	0	14.5169	12.1281	14.6455	0	15.1598	0	0	7.05629	13.6427	16.0011	14.5836	0	14.8629	15.36	15.2637	14.7937	15.9736	16.0539	13.6535	0.0457008	0.121188
P39023	RPL3	15.1638	14.9023	15.3656	14.2489	14.1844	14.773	14.7844	15.1023	14.5816	15.5986	15.9445	14.5926	15.243	15.585	15.5354	15.2674	15.6767	16.2802	15.7205	14.9308	14.5808	15.3618	14.9534	15.2788	0.0643975	0.20895	15.2665	14.7538	15.2651	13.244	15.1802	15.726	14.1086	14.5284	14.7591	15.4229	15.3397	15.596	15.7868	16.6323	16.4511	15.0415	13.8131	14.7783	0	13.8862	0.202248	0.349297
Q86TP1	PRUNE1	10.7666	0	0	0	0	2.15331	0	12.9155	13.284	12.4711	12.4258	0	10.572	0	13.0766	12.2832	12.5143	0	12.4621	12.5835	0	0	11.636	8.01317	0.0645989	0.209392	0	0	0	0	0	0	0	0	0	0	0	0	0	0	0	0	0	0	0	0	0.0165522	0.0586446
P24941	CDK2	14.4653	14.7069	0	14.9042	15.1633	11.848	15.3302	15.5848	14.2572	14.3924	15.2103	13.949	15.936	15.1478	16.8812	12.3101	14.8798	15.8115	14.9711	15.7673	13.7159	15.054	14.6892	14.9346	0.0648585	0.210021	14.6376	14.451	15.1041	13.8954	13.2034	15.1446	15.2582	14.9247	14.5774	13.9817	15.0804	14.5438	15.6558	14.9378	15.3324	16.0099	14.9905	15.7401	14.2939	15.0566	0.428017	0.575017
Q12874	SF3A3	13.6353	13.3804	13.4479	12.9256	13.2544	13.3287	13.695	13.6355	13.1852	13.7023	14.0657	13.4231	13.7999	14.0753	13.5082	13.7079	13.2077	14.5028	14.1364	14.8263	13.1185	13.9818	13.3506	13.7601	0.0649487	0.210101	13.3414	14.2435	14.1542	12.5461	13.8352	13.6556	14.2143	13.3348	13.6656	13.0299	13.7268	13.0235	13.7434	13.9589	14.3271	14.6311	13.7078	14.0471	12.8651	13.7061	0.818627	0.871853
Q9UBQ0	VPS29	14.5025	14.6863	15.1646	14.4431	14.479	14.6551	14.3585	14.1694	14.5214	14.5957	14.5992	14.796	14.5036	14.1495	14.341	14.8302	14.3884	14.2095	14.1343	14.4077	14.5666	14.426	14.1637	14.4212	0.0651403	0.210509	14.1518	14.5031	14.1906	14.5271	14.5206	14.1717	13.8661	14.1144	14.2557	14.1422	14.366	13.8203	13.6916	13.9238	14.2793	14.434	14.0816	14.1526	14.4504	14.1342	0.00545789	0.0258121
Q02790	FKBP4	15.5913	14.1677	15.2047	15.6112	14.6062	15.0362	14.9252	14.9912	14.757	14.0485	15.0821	15.1269	13.9115	14.1147	13.9345	14.6201	13.8507	14.9724	14.4474	15.0427	14.2816	14.7641	14.3983	14.5452	0.0652069	0.210512	14.4046	14.9971	14.1972	15.7956	15.472	14.8819	14.7004	14.601	14.8812	14.7602	15.2234	14.8613	15.1491	13.9951	15.5397	15.0449	14.9545	14.6185	13.8886	14.8035	0.654638	0.74758
Q93009	USP7	14.6957	14.4849	14.277	14.5161	14.5186	14.4984	15.0767	15.0572	15.0424	15.0921	15.1976	15.0525	14.4358	14.9174	14.3712	14.2246	14.102	15.3191	14.8031	15.2496	14.6627	15.3455	14.5468	14.8527	0.0653466	0.210751	15.0599	13.353	14.2872	15.1879	14.3575	14.9498	14.7379	14.6098	14.5679	13.7623	13.9733	14.8859	14.2399	15.282	14.1909	14.3153	14.6818	13.732	14.0698	14.3133	0.0201387	0.0676669
Q9C0B1	FTO	13.9624	14.3659	14.1203	13.2616	14.7649	14.095	13.3753	13.466	13.638	13.5323	13.9469	13.9197	13.5754	12.9666	13.6818	13.5802	13.4378	13.671	13.6091	14.7752	13.9773	13.3276	13.9673	13.6734	0.0653566	0.210572	14.4212	14.2105	14.068	14.6531	14.974	14.935	14.5311	14.123	14.4895	12.3233	0	0	0	11.9199	0	12.3671	13.3166	12.7592	0	6.26861	1.27273e-07	9.51437e-06
Q92696	RABGGTA	11.8232	0	13.508	0	12.5296	7.57215	0	0	0	0	0	12.3731	0	0	0	13.2857	0	0	0	0	0	0	12.0356	2.21732	0.065489	0.210787	0	12.4076	11.3488	0	0	12.486	0	0	4.53031	13.2712	0	0	0	0	0	0	0	0	0	1.32712	0.236504	0.389632
P36405	ARL3	15.2465	15.3116	16.0257	14.9307	16.1836	15.5396	15.1178	14.5392	14.9453	14.5226	15.0655	14.8221	14.6874	14.6563	14.7919	15.403	15.7351	15.0045	14.8602	15.1035	15.1832	16.4885	14.9588	15.052	0.0658105	0.211609	14.9978	15.1388	15.1418	15.4329	14.4179	15.8673	14.813	15.4096	15.1524	15.8009	15.013	15.171	15.2318	15.9993	15.4843	14.9554	14.6484	14.5069	14.9185	15.173	0.942866	0.96433
P62847	RPS24	14.1848	13.7398	14.833	13.7542	12.9783	13.898	14.2797	14.3258	13.9211	14.4001	14.694	13.6338	13.7876	14.5408	14.4897	14.2275	14.009	14.5856	15.0208	15.0375	14.0112	15.0168	14.4459	14.378	0.0659977	0.211999	14.066	13.7329	13.357	12.269	14.3198	14.5351	13.4572	13.3513	13.636	14.4291	13.6931	14.6245	14.7766	13.0497	13.1426	14.2585	13.2312	12.912	13.4989	13.7616	0.160097	0.295484
Q99536	VAT1	15.2619	15.4087	15.9462	15.7983	15.1004	15.5031	16.3904	16.6514	16.4016	16.0056	16.4217	16.0246	15.855	16.0602	15.5099	15.5852	14.7408	16.0512	16.0366	15.7431	15.9585	15.381	16.1074	15.9367	0.0662634	0.212639	15.7839	14.9526	15.9679	17.2891	16.3001	16.1955	16.0717	16.0358	16.0746	16.5716	15.2421	15.5	15.5084	16.5496	16.4682	14.8762	14.9487	14.7522	16.8968	15.7314	0.443754	0.590666
Q9NP97	DYNLRB1	14.8793	14.5603	14.9124	15.1025	15.571	15.0051	14.8201	14.6421	15.2299	14.3805	15.1458	13.9741	14.1348	14.5731	14.4519	14.6207	14.4967	15.6073	14.383	14.6582	14.671	14.1913	14.1718	14.5972	0.0662796	0.212479	14.4962	14.6359	14.7251	14.5308	14.7201	14.9181	14.418	14.5867	14.6289	14.7924	15.0309	14.9414	14.935	15.4623	15.6349	15.778	14.9049	16.2659	14.9896	15.2735	0.000275555	0.0026103
P47813	EIF1AX	15.5496	16.2797	16.5847	16.0409	15.5546	16.0019	16.3001	15.2201	15.3562	15.8006	15.767	16.0421	12.1126	15.3695	14.6048	15.3577	14.841	15.1698	15.0586	15.1663	15.5722	15.3002	15.093	15.1842	0.0663253	0.212413	15.117	14.9057	14.8691	15.4434	15.0746	14.6265	14.1962	15.17	14.9253	15.2752	12.313	13.9564	15.0492	0	14.8344	15.7175	15.0285	14.9148	0	11.7089	0.00351031	0.0183693
Q15233	NONO	14.4743	14.8111	14.5107	14.3018	14.5797	14.5355	15.1601	14.9783	14.4771	15.1916	15.3258	14.7038	15.1479	15.6548	14.0325	14.2449	14.3064	16.0143	15.3483	15.5713	15.0651	14.9793	14.9458	15.0087	0.0663837	0.212388	14.0924	12.4732	15.2595	14.0195	14.7307	14.1575	14.5302	13.2329	14.062	13.0435	14.7296	14.7103	13.1641	15.0816	14.9008	16.0537	15.415	15.6636	12.8717	14.5634	0.711286	0.790162
Q01105	SET	15.4019	15.5261	15.7387	15.1136	15.5579	15.4677	16.461	16.6984	16.5853	15.9163	16.5805	15.8284	15.7265	15.3571	15.9191	15.9016	14.8052	16.1904	16.009	16.555	15.0172	15.9673	15.7461	15.9567	0.0665004	0.21255	15.8887	15.3476	15.5599	17.506	16.2934	16.2494	15.319	13.6657	15.7287	15.4884	14.9634	15.2183	14.6006	14.4908	14.9902	15.4895	15.6232	14.6636	13.3875	14.8915	0.000783959	0.00588437
Q5VT52	RPRD2	12.8925	13.0382	13.074	0	0	7.80094	11.7704	13.118	12.8537	13.0309	13.2377	12.2707	12.9207	11.9081	13.2804	13.8528	14.2489	13.1098	13.3145	12.2876	10.6741	12.7065	0	12.0344	0.0665649	0.212544	12.4395	0	12.6442	12.7791	0	0	0	0	4.73286	12.8831	0	0	12.6774	0	0	0	11.7242	0	0	3.72848	0.0116566	0.0447073
O75347	TBCA	15.7718	15.9074	15.8295	16.0144	16.6649	16.0376	16.1221	16.4309	16.7585	16.2854	16.7475	15.9239	15.8585	16.0604	16.7188	16.3145	16.5098	16.4468	16.1915	16.5611	16.5479	16.1312	16.0853	16.3349	0.0665717	0.212354	16.2169	16.1297	15.7852	16.743	16.0113	16.0988	16.5408	16.2464	16.2215	16.9066	16.6183	16.3301	16.4325	15.7618	16.6212	16.2834	17.0144	16.2401	16.053	16.4261	0.162014	0.297277
Q86VP6	CAND1	15.2687	15.3635	15.6005	15.0123	15.7153	15.3921	15.1212	15.0958	15.5278	15.2494	15.2388	14.8889	15.0101	15.2853	15.2147	15.4345	15.2055	15.09	14.5824	15.3796	14.636	15.3571	14.9163	15.1314	0.0671306	0.213925	14.9269	15.1743	15.0775	14.5874	14.8964	15.0226	14.6825	14.5918	14.8699	14.978	14.2504	14.5211	14.3326	14.5198	14.741	15.6581	15.3256	15.2329	14.1945	14.7754	0.0162223	0.0583743
P19338	NCL	17.2088	17.4193	17.2773	16.9593	17.8185	17.3366	17.0913	17.2743	17.2966	17.0651	17.7221	16.9945	16.8434	16.9586	16.779	16.8548	16.1566	16.5572	16.8964	17.3435	16.7561	17.1837	17.1971	16.9983	0.0672514	0.214097	16.5698	16.9814	16.9551	18.2854	17.1682	17.3065	16.5948	15.633	16.9368	16.9349	16.3076	16.4519	15.7867	15.9925	16.5116	16.388	17.4146	16.3144	15.5318	16.3634	0.000691004	0.00528761
P08397	HMBS	10.7748	11.0068	10.1894	10.5144	11.62	10.8211	0	9.28503	9.44388	9.54521	9.6015	0	0	11.2477	10.56	10.3896	10.8557	12.4311	0	0	0	10.7062	0	6.12153	0.0672579	0.213905	0	10.2214	0	0	0	0	0	0	1.27768	10.8066	10.644	0	0	0	0	0	10.8206	11.7944	0	4.40656	0.548107	0.679276
P36915	GNL1	14.4083	14.4597	14.2541	13.8171	13.837	14.1552	13.4146	14.3816	14.3672	13.7051	13.9023	12.5977	12.8313	14.1411	13.4503	14.5909	12.7413	14.0671	13.5336	12.4147	13.5466	13.5048	13.5863	13.5751	0.0678248	0.215495	13.8508	13.0042	13.9656	0	13.5507	13.9536	13.1882	14.7597	12.0341	12.6503	0	12.6029	0	11.3786	0	11.3794	13.4148	0	0	6.1426	1.24145e-05	0.000255736
P49207	RPL34	14.6125	13.7246	15.9887	15.564	0	11.978	14.3933	15.2362	14.7747	15.625	16.5194	14.1349	13.2132	15.7957	14.8511	16.2204	15.1743	14.6259	14.7322	14.5696	14.7185	15.1447	15.5639	15.0172	0.0684966	0.217414	15.1557	15.3654	15.6724	14.1536	15.1946	15.8122	13.5728	14.0506	14.8722	16.0843	16.0992	15.3842	15.7331	15.6931	14.817	16.2238	15.6407	15.5806	15.9178	15.7174	0.179442	0.318563
P24534	EEF1B2	14.9873	15.182	14.809	16.0016	15.8022	15.3564	14.0722	13.874	13.3596	13.7621	13.4674	13.6805	14.6516	15.8609	13.3957	13.2944	16.1059	15.9698	15.3034	14.4942	14.6198	15.6987	14.2499	14.4624	0.0685141	0.217255	15.3642	14.8572	15.5106	14.0223	13.3592	14.3482	14.8758	15.6388	14.747	15.5966	16.7044	16.1627	16.4288	16.1067	15.9569	17.1022	16.1836	15.6011	16.2247	16.2068	1.24296e-05	0.000255736
Q9UL25	RAB21	14.3052	14.1758	14.5692	14.595	14.74	14.477	13.5817	13.9952	13.8425	14.1204	14.3802	13.3901	13.8834	14.2445	14.0404	13.851	14.74	14.805	14.0976	14.1835	14.3775	14.4796	14.3009	14.1361	0.0687152	0.217677	14.6651	14.4762	14.4198	13.9428	14.5681	14.8379	15.2212	14.6886	14.6025	14.024	14.5587	14.9238	14.9566	14.8311	15.8467	15.1926	14.8318	14.5116	14.4227	14.81	0.00299251	0.0163393
P62913	RPL11	14.843	14.4996	15.6349	14.9487	14.4829	14.8818	14.8491	15.121	14.633	15.6375	16.5582	14.9827	15.1384	16.113	15.422	16.3209	15.3414	15.4804	15.3135	15.3795	14.7414	15.3798	15.175	15.3875	0.068894	0.218028	14.836	14.8806	15.9603	13.9495	15.3265	15.3449	14.5639	14.7257	14.9484	15.459	15.8064	15.7207	15.3721	15.4438	15.7584	15.6917	14.8971	14.7246	15.1556	15.4029	0.27106	0.429246
Q5T4S7	UBR4	13.4435	13.9953	14.0999	13.4052	13.2738	13.6435	12.922	13.3888	13.8343	12.6485	13.8179	13.1338	12.2291	13.0648	13.2866	13.8662	12.9967	12.5487	12.8428	14.0196	12.6652	13.3948	13.1756	13.1668	0.0689551	0.218007	12.9329	13.1966	12.8981	11.85	12.8499	13.7132	13.0684	13.2627	12.9715	13.2623	12.2449	12.0303	11.9229	0	0	13.1513	12.9806	12.1596	12.062	9.98138	0.00174691	0.0107479
P02795	MT2A	15.7811	17.647	17.6943	15.5372	18.0932	16.9505	13.7849	12.9856	13.4939	14.7705	13.9963	15.1955	13.6343	13.6243	14.9806	15.3301	16.804	0	14.1336	15.0694	14.0488	15.9254	15.1731	13.7029	0.0690026	0.217942	14.0688	15.181	14.4768	14.9612	15.6803	15.0077	0	16.4006	13.2221	15.387	15.6142	15.2493	15.5487	16.2667	14.9085	16.245	15.3008	14.6574	15.7688	15.4946	0.292729	0.453514
Q9H9A6	LRRC40	0	0	0	12.7246	0	2.54492	14.0211	14.1658	13.9661	13.7406	14.2659	0	13.5705	14.511	0	0	13.7947	0	14.6385	14.3297	0	0	13.5597	9.09198	0.0690776	0.217965	0	0	14.1048	0	0	13.5114	0	0	3.45202	0	14.0007	0	0	0	0	0	13.1443	13.5444	0	4.06894	0.344964	0.502041
P53621	COPA	15.1512	15.2014	15.0323	15.1305	15.4469	15.1925	14.9676	14.5846	14.9458	14.8698	14.9645	14.9015	14.67	14.799	14.8969	15.1401	15.1612	15.207	14.7185	15.8035	14.7145	14.8173	14.7391	14.9354	0.0691993	0.218134	14.8579	14.9036	14.9833	13.575	14.6481	15.2821	15.6041	14.955	14.8511	15.0026	14.8493	15.1627	15.0453	15.7346	15.5874	15.3789	15.213	15.27	15.332	15.2576	0.0263068	0.0815122
Q9H9G7	AGO3	13.5222	0	13.9203	13.1744	13.7031	10.864	12.4776	13.0153	12.9118	0	0	0	0	14.1007	0	0	0	0	0	13.4487	12.6586	0	0	4.62427	0.0692236	0.217996	0	0	13.5669	0	0	13.9763	0	0	3.44291	0	0	0	0	0	0	13.4582	14.0274	13.3801	0	4.08657	0.606114	0.706796
Q9Y6N5	SQOR	14.0481	13.4982	14.5013	14.3779	13.6464	14.0144	14.793	13.7992	13.6184	14.794	14.1077	14.6138	14.8441	14.896	14.4121	14.8448	13.9499	14.9405	14.3334	14.9486	14.317	15.1603	13.7607	14.4784	0.0692726	0.217937	13.529	14.2707	13.9154	13.9673	14.6401	14.2525	14.845	13.8258	14.1557	14.9151	15.5888	15.4661	14.8913	15.6416	14.8319	16.2966	15.795	15.6838	14.8939	15.4004	4.81202e-07	2.293e-05
Q03591	CFHR1	0	12.6982	0	12.1116	13.5618	7.67433	0	0	0	0	0	0	0	0	0	0	14.4458	0	0	0	11.7294	12.4972	0	2.27485	0.0693871	0.218083	11.6235	12.5312	12.0311	0	0	12.3636	0	0	6.06868	12.8723	15.0127	14.112	13.5023	13.6851	13.5831	13.2623	12.9183	14.6849	14.0103	13.7643	1.50406e-05	0.000297501
Q58FF8	HSP90AB2P	15.7605	14.4306	16.6294	16.7238	15.4563	15.8001	17.2484	17.6401	17.2644	16.7214	15.9189	16.4414	15.528	16.6319	16.7009	14.2804	17.1906	17.0463	17.0534	15.6463	18.0277	17.4102	17.0925	16.6966	0.0701347	0.220218	18.5269	17.0212	17.9167	16.6909	18.0575	16.6154	17.6586	18.3989	17.6108	16.6057	17.6288	17.9516	18.592	17.928	18.7002	15.5764	15.6746	15.0457	16.6295	17.0333	0.553506	0.679276
O60449	LY75	0	0	0	12.1778	0	2.43557	13.8295	13.5768	12.9516	13.8532	13.6571	0	12.616	13.156	13.7389	0	0	0	13.0666	0	12.6541	13.318	0	8.61282	0.0706289	0.221552	0	0	0	0	0	0	0	0	0	0	0	0	0	0	0	0	0	0	0	0	0.0163171	0.0585101
P15104	GLUL	0	13.9896	0	11.148	0	5.02751	12.2342	12.4379	11.8394	11.4509	0	11.7792	12.0598	0	11.9895	12.8838	15.8039	12.958	11.658	13.3392	0	13.3246	12.1332	10.3466	0.0706523	0.221409	11.3368	0	12.3918	0	12.4484	12.2262	13.3102	13.7689	9.43528	12.6345	12.9667	12.5967	13.7327	13.1507	14.4814	13.2799	11.683	12.8043	14.7301	13.206	0.0358641	0.102319
Q9NTX5	ECHDC1	0	13.8876	13.6313	0	0	5.50377	14.0383	13.2862	13.3994	13.8985	13.0646	12.924	0	13.5892	14.2662	12.579	13.0424	0	13.9175	0	14.1476	15.2525	13.2539	11.2152	0.0707051	0.221359	0	0	0	0	0	0	0	0	0	0	0	0	0	0	0	14.1037	0	0	14.6049	2.87086	0.0815139	0.184821
O43847	NRDC	0	0	0	12.0826	0	2.41653	13.1788	13.314	13.6719	13.5588	13.7639	12.6189	12.1156	0	13.2521	13.5928	0	0	0	0	13.1184	0	13.0385	8.54257	0.0707345	0.221235	12.8771	12.2493	11.6344	13.989	13.5188	0	0	0	8.03358	12.9561	0	0	0	0	0	0	13.0896	0	0	2.60457	0.0459479	0.121434
Q9Y305	ACOT9	13.8183	14.5274	14.826	13.5571	14.6981	14.2854	0	0	13.0671	0	12.3093	12.994	0	13.3634	0	12.3405	13.0501	14.3711	0	14.4714	13.0132	13.5299	13.4301	8.58471	0.07078	0.221162	13.9556	13.287	12.4866	0	13.2557	15.0875	14.9629	14.4466	12.1852	13.2191	14.1599	13.0864	0	13.1921	0	14.6773	13.8226	13.464	0	9.56215	0.677882	0.766333
Q13867	BLMH	14.7439	12.3075	0	14.0238	15.3686	11.2888	15.3716	14.629	15.0631	13.2145	14.5608	11.3237	13.774	14.5132	14.3175	14.8968	12.2943	15.5295	15.007	15.1943	14.5214	14.1809	13.6204	14.236	0.070907	0.221343	14.2892	13.7421	11.8565	15.0494	16.1088	15.407	13.0006	0	12.4317	15.3711	15.6031	12.7702	13.1871	13.3678	0	14.5549	15.6106	14.5445	0	11.5009	0.285606	0.446216
Q9NZ08	ERAP1	14.5694	14.4263	15.1374	15.1733	15.7834	15.018	14.209	14.4553	14.8959	14.5421	14.7568	14.273	14.01	14.838	14.8421	14.3483	14.3018	14.9962	14.9196	14.8803	14.576	14.9558	15.1739	14.6455	0.070953	0.221271	15.0072	15.4256	15.3234	14.8638	15.3735	15.5357	15.3836	15.2994	15.2765	14.7354	14.3828	14.2563	14.8595	15.1646	15.2043	15.3557	16.131	15.2967	14.4932	14.988	0.518511	0.658875
Q9Y2X3	NOP58	15.0479	14.6122	13.0323	14.6487	14.1618	14.3006	12.3508	12.9663	13.3377	12.1819	13.3302	13.7566	14.7236	14.1882	12.1663	12.4698	13.7903	13.8589	13.8903	15.024	13.175	14.1054	13.9787	13.4879	0.0712882	0.222101	13.871	12.6573	13.5574	0	13.727	14.1487	15.9428	13.8512	12.2194	14.2622	14.7496	14.804	14.0839	13.0539	13.4448	15.6863	14.8146	14.8153	0	12.9714	0.792047	0.853093
Q99439	CNN2	14.7006	15.3852	14.9383	14.7946	15.5177	15.0673	14.3982	13.4654	14.2364	14.4678	13.218	14.4786	15.1034	15.1137	14.0413	12.6722	14.9835	15.1221	14.0804	15.4567	13.8283	15.4393	14.1088	14.3655	0.0715314	0.222642	14.3	14.8828	14.5316	14.313	14.4921	14.7504	15.9374	15.2031	14.8013	14.6376	15.1411	14.8485	15.3538	14.6868	15.9019	16.4364	15.3133	14.9216	14.6386	15.188	0.0248607	0.0785009
Q9UKV3	ACIN1	14.2447	13.9883	14.5714	13.6284	13.9701	14.0806	14.0708	14.4631	14.5979	14.2512	14.8387	14.1493	14.3849	14.324	14.3761	14.5763	13.7403	14.4811	14.6684	14.99	13.8199	14.8574	14.4402	14.4135	0.0715857	0.222596	14.1905	14.004	13.9219	15.87	14.304	14.479	14.2272	14.001	14.3747	13.5355	12.6912	13.336	13.0426	13.1619	0	13.374	13.431	13.289	0	10.5861	0.000582791	0.00465551
Q7Z6B0	CCDC91	12.8233	12.1095	12.2577	12.7238	12.9032	12.5635	0	12.2593	12.2053	12.6591	12.1384	12.2942	8.28786	0	11.0004	0	11.6909	0	12.1796	0	11.6952	0	11.6296	7.53175	0.0716914	0.222708	0	0	0	12.1777	11.8023	11.9408	12.7387	12.0791	7.59232	10.7477	0	12.4096	0	0	0	0	0	0	0	2.31573	0.00430062	0.0213335
P46952	HAAO	13.5338	12.9634	13.133	12.6036	12.8605	13.0189	11.5477	0	12.2068	10.8684	12.5222	0	11.4841	10.9582	13.2825	12.5873	0	0	0	0	12.7322	11.744	13.1475	7.82829	0.0717178	0.222575	12.6207	12.9623	0	13.9892	13.459	12.7323	12.3401	13.7581	11.4827	0	10.8239	0	0	0	0	11.7181	11.9944	0	13.0377	4.75741	0.0223036	0.0729156
Q15365	PCBP1	16.3426	16.5256	16.2857	16.5898	16.828	16.5143	16.9635	17.1827	16.8306	16.9153	16.7629	16.8364	16.8542	17.4836	16.3852	16.496	16.7219	17.9588	16.7826	17.3168	16.4721	16.878	16.2653	16.8886	0.0717297	0.222397	16.478	16.2786	16.695	16.7688	16.4838	16.6623	17.4835	16.3859	16.6545	16.4612	16.5651	16.5971	16.6745	16.5398	17.0283	16.6533	16.1974	16.3413	16.2837	16.5342	0.0955287	0.206657
Q9NQ48	LZTFL1	13.7273	14.3246	13.722	14.2727	0	11.2093	13.7886	14.7203	14.0732	13.9765	14.7999	14.0219	13.775	14.0768	12.9275	14.7963	12.8452	14.9805	14.0293	14.6481	13.3205	13.2335	13.6651	13.9811	0.0718408	0.222526	13.4186	15.5396	13.5024	0	12.5337	14.1277	13.2596	14.7945	12.147	13.7458	0	14.4637	13.6079	14.2597	14.0432	0	14.0882	12.5657	0	9.67741	0.0499147	0.129737
Q9UHB6	LIMA1	13.3354	13.3888	13.3518	12.4071	13.4652	13.1897	11.5713	12.7887	12.8114	12.9477	13.3566	12.6112	11.5893	12.2237	12.6718	12.4428	12.3579	8.03776	11.3235	11.4678	12.7504	12.6984	12.6133	12.1331	0.0720509	0.222962	13.0499	13.5582	11.764	12.2038	12.765	11.4697	15.2737	13.8476	12.9915	13.0848	13.1799	13.56	13.1275	12.1359	12.7969	15.2188	13.4796	12.5183	12.6686	13.177	0.126133	0.251706
Q9Y4G6	TLN2	13.8024	13.8061	14.3843	13.5227	13.8736	13.8778	12.8136	13.7138	13.9245	10.6236	13.6045	12.6014	12.8844	13.2839	13.1946	12.5539	13.043	14.228	13.4902	13.4364	13.6815	13.445	13.4585	13.1753	0.0722268	0.223291	13.3439	13.3226	14.0622	13.502	13.5489	14.4616	15.4503	14.2791	13.9963	13.6442	14.1995	12.6549	13.3205	14.378	10.0219	15.3303	12.8226	13.7302	13.757	13.3859	0.728659	0.802392
Q9H4A4	RNPEP	15.6545	16.1172	16.3917	15.2702	15.8063	15.848	14.4074	14.7181	15.0489	15.0338	15.4891	14.9522	15.4904	14.5968	16.1869	17.1666	16.1275	14.9912	14.6503	15.2274	14.9936	14.8488	14.5875	15.2068	0.0724773	0.22385	14.6049	15.2305	14.7995	15.7085	14.8156	15.4009	14.9853	15.1861	15.0914	15.2073	14.8686	14.9295	14.0727	14.9339	15.5397	15.6529	15.475	15.0688	15.6862	15.1435	0.531175	0.669558
P43304	GPD2	15.4897	15.7045	15.099	15.1243	15.8823	15.4599	12.733	12.6242	11.907	14.147	13.5668	14.6142	14.1805	0	12.1147	12.8547	12.7756	13.482	14.0371	13.8096	13.0939	13.5214	14.3798	12.5789	0.07257	0.22392	14.5959	13.5141	14.767	13.3348	15.2421	13.5697	14.6644	15.1034	14.3489	14.9265	14.5962	15.0119	15.1755	0	14.9686	15.8477	15.3216	15.6634	0	12.1512	0.344476	0.501744
P35606	COPB2	14.3587	14.6042	14.7437	14.7804	15.2545	14.7483	14.4626	13.9728	14.5099	14.459	14.3338	14.3813	14.4146	14.3971	14.4105	14.6052	14.6506	14.9872	14.1669	15.1514	14.3843	14.4813	14.243	14.4713	0.0725777	0.223729	14.2252	14.7052	14.4366	13.4649	14.11	14.6722	14.6057	14.2266	14.3058	14.8765	14.4666	14.6775	14.0986	14.8612	14.794	15.0493	15.4428	15.0445	14.6567	14.7968	0.0150301	0.0549648
P22570	FDXR	15.6323	15.0609	14.7921	14.345	15.1516	14.9964	14.3909	14.0443	14.1248	13.8586	13.8323	14.6568	14.5189	14.1861	14.1583	14.4065	14.8679	16.2984	14.2769	14.6062	15.2658	13.5822	13.7265	14.4001	0.0726708	0.223801	14.1516	14.3725	14.4283	15.0792	13.3981	14.068	14.2679	14.0727	14.2298	14.3432	14.3868	14.5989	15.0723	0	15.223	15.2914	15.2177	14.8615	15.5667	13.4562	0.256426	0.412728
P36955	SERPINF1	12.7835	13.6178	13.1501	14.4613	14.9236	13.7872	0	0	0	11.934	9.26489	0	12.8448	11.4272	12.7455	12.5625	12.6766	13.4446	12.4321	0	12.6607	13.8165	12.3855	8.71735	0.073335	0.22563	13.0212	13.7551	13.4795	13.4535	0	13.6411	13.4578	14.0621	11.8588	12.9496	15.326	14.1186	14.2706	16.144	15.9606	17.1881	15.1207	16.0374	16.0302	15.3146	0.00721602	0.0318236
P14735	IDE	10.463	0	0	0	0	2.09259	9.73669	0	12.0331	11.4406	11.1692	0	0	10.6435	11.4909	11.16	0	0	0	11.2821	12.3225	11.7752	11.0354	7.29936	0.0733439	0.225441	12.2767	10.8149	0	0	0	0	0	0	2.88645	11.0302	11.3849	0	0	0	0	11.963	12.1508	11.6012	0	5.81301	0.794611	0.854669
P07858	CTSB	14.598	17.1382	17.4333	16.3757	17.793	16.6677	16.7298	16.1342	15.8197	16.1569	15.9418	15.9004	15.7897	15.9406	15.3426	14.7858	15.1784	13.9474	15.7923	17.448	15.6767	16.4405	15.807	15.8136	0.0734567	0.225572	15.6465	16.9088	15.6497	17.6379	15.9779	17.1937	16.4188	16.149	16.4478	16.2301	16.4934	16.4595	16.0404	16.3249	16.5916	17.9766	17.351	17.7455	17.3736	16.8587	0.0240818	0.077047
Q9HCC0	MCCC2	13.8089	12.9486	0	13.2321	13.3227	10.6624	14.07	11.4902	13.9338	12.785	12.895	12.323	13.4125	12.7325	13.5024	12.7753	14.2098	14.1147	14.281	13.971	12.8209	13.7942	13.098	13.3064	0.0742116	0.227672	12.7333	13.9421	12.9057	10.8082	13.1989	13.6494	13.7451	13.2957	13.0348	14.6694	13.4803	13.5459	14.5541	13.8173	14.9073	14.2562	14.4125	14.8105	14.6909	14.3144	0.0696443	0.165682
P43487	RANBP1	14.8471	14.9639	15.1822	14.3527	15.8117	15.0315	15.2014	15.5904	15.745	15.4807	15.6633	15.3293	14.9923	15.1826	15.5871	15.448	15.2005	16.2577	15.3883	15.7413	15.1669	14.6073	15.4944	15.4163	0.0747726	0.229174	15.1461	15.1361	15.6774	16.2879	15.3254	15.3254	16.5088	15.1233	15.5663	15.3924	14.5443	15.0103	15.2553	14.8478	14.5619	15.9526	15.3215	14.7946	15.0692	15.075	0.0640123	0.155219
P05787	KRT8	14.6719	16.3739	16.5945	17.1568	14.1179	15.783	11.2263	13.9718	15.9461	14.0056	14.9192	15.0221	16.3931	11.4833	13.4103	14.637	15.02	16.3502	13.492	14.7704	13.8699	15.52	15.0165	14.4149	0.0748089	0.229067	14.0233	14.7704	15.4192	13.3018	13.3041	13.1712	15.6935	16.445	14.5161	16.0877	15.0591	15.2885	16.0922	14.3023	16.0128	15.13	14.8831	16.0467	16.3335	15.5236	0.0785412	0.180829
P82970	HMGN5	15.7235	0	13.5238	12.3272	14.1985	11.1546	13.2891	13.8565	12.9265	14.0678	12.7227	16.0262	14.1083	14.1455	14.0701	15.4332	13.4461	13.8396	14.3016	13.7854	13.2596	14.3392	13.6971	13.9597	0.0749363	0.229238	13.3595	14.0114	0	14.3894	0	0	12.828	14.1289	8.58964	13.0147	15.2531	14.9812	14.2059	0	0	12.5196	13.9892	11.6725	0	9.56361	0.209941	0.358114
P01617	P01617	13.447	13.8593	13.489	0	14.8234	11.1237	13.7102	14.7518	13.8217	12.9062	13.0057	13.1521	14.3155	13.8455	14.2195	14.1296	13.862	14.8317	13.8404	13.8671	14.3341	13.243	13.3698	13.8356	0.0749728	0.229131	13.181	15.2303	12.6534	14.2989	12.8415	14.8102	14.8877	14.0943	13.9997	15.5357	16.308	15.9041	14.9861	16.4544	16.6808	14.8534	15.4909	16.8259	17.9288	16.0968	0.00338937	0.0178254
P55957	BID	0	10.6089	10.258	10.599	11.7033	8.63383	11.4997	12.9839	13.7804	12.7331	13.6065	0	12.9897	12.2122	13.2404	12.141	11.626	12.4556	12.8892	13.5241	14.5768	11.7162	13.2583	12.0725	0.0755882	0.230792	0	11.6544	14.3378	13.9555	12.1115	0	0	0	6.5074	11.1375	13.161	0	0	0	11.0192	13.1336	12.9985	12.0051	10.2609	8.37158	0.406467	0.562401
Q8IZ83	ALDH16A1	13.7554	13.9051	14.0149	13.615	13.1542	13.6889	14.3303	13.7841	13.7139	14.2078	14.4093	14.359	14.1721	13.5541	14.1049	14.3789	13.5562	14.225	14.0247	15.2901	13.8167	13.8667	13.6059	14.0823	0.0759059	0.231542	14.0031	13.829	13.4245	12.6974	13.9367	13.7788	15.2564	13.4392	13.7956	13.9382	13.1351	14.1406	14.4378	12.707	13.2095	14.4697	14.012	13.2344	13.1637	13.6448	0.147977	0.279009
Q9GZT8	NIF3L1	14.4551	14.3027	15.1476	14.8595	14.5848	14.6699	14.2231	13.9922	14.141	14.5854	14.2978	14.1743	13.9239	14.3895	13.7037	14.5961	15.1328	15.0479	13.9053	14.6132	14.2848	14.2956	13.842	14.3029	0.0765395	0.233253	14.348	13.9005	16.2743	14.1924	14.3351	14.3967	14.3834	14.7688	14.5749	14.4012	14.4793	14.1811	14.4083	17.3935	17.5476	14.2097	14.4453	14.9345	14.656	15.0657	0.030395	0.0911272
P04066	FUCA1	14.509	16.2465	15.5134	15.0335	16.2035	15.5012	16.6635	14.0471	14.8365	14.3979	15.0418	14.0393	13.9822	14.8475	14.1582	14.0221	13.1574	14.6192	14.0476	17.3364	13.9004	14.6837	13.8983	14.5694	0.0765859	0.233173	14.0318	15.3618	14.3191	15.2627	13.4077	16.5251	14.2428	15.8794	14.8788	12.6182	13.1284	0	13.787	14.0561	14.2439	15.1446	15.1314	15.1343	14.4259	12.767	0.0250505	0.0789417
P07108	DBI	15.4178	15.0566	15.9567	15.2758	15.654	15.4722	13.9439	14.4734	14.8963	15.595	15.8166	15.6411	13.8298	14.42	15.442	16.6954	13.5802	14.2867	14.4745	14.2881	14.4504	14.5465	14.6237	14.7649	0.0768896	0.233876	13.7279	15.2544	0	16.2996	15.0012	14.1234	14.4263	13.7081	12.8176	15.2983	15.5364	14.6228	14.2869	14.8239	0	15.8893	15.7863	15.8009	15.8414	13.7886	0.648555	0.743062
Q15223	NECTIN1	14.8884	14.6393	14.5191	14.5677	14.027	14.5283	0	12.0253	12.8053	12.0662	12.219	0	14.0461	12.8889	11.1548	11.9369	13.4971	13.9582	0	0	12.7893	13.1885	13.2652	9.75533	0.0771223	0.234361	14.0456	13.3017	13.6935	14.9084	14.0726	15.1421	11.7571	14.6934	13.9518	14.5366	13.2996	15.1053	15.2879	0	14.8051	15.0454	15.3866	14.6649	0	11.8131	0.939797	0.962756
P04179	SOD2	0	10.8761	0	12.5328	12.2447	7.13073	0	0	0	0	0	0	0	11.3584	0	0	0	14.1105	0	11.3689	0	0	0	2.16693	0.077226	0.234454	0	13.4777	0	13.3566	0	11.5865	0	0	4.8026	12.255	13.1894	0	11.4809	13.8026	12.27	13.0858	11.3063	13.6346	0	10.1025	0.00378043	0.0194098
Q16566	CAMK4	13.2098	14.9181	0	15.3001	14.072	11.5	14.6109	14.6168	14.328	14.223	14.5689	14.3185	13.4968	14.4006	13.5261	13.4581	17.1997	14.0062	14.2466	15.1899	13.7498	13.8338	14.0123	14.3404	0.0775212	0.235128	13.8919	11.6491	13.8553	14.4778	14.1411	13.6793	13.8278	8.88579	13.051	12.0669	15.5473	13.7783	0	14.7676	0	0	13.1224	13.3398	12.8237	9.54461	0.0113673	0.0439733
Q9Y3I0	RTCB	14.8294	15.8344	15.5209	15.5528	15.4554	15.4386	15.1287	15.1328	15.0065	14.8365	15.0355	14.8084	15.4143	15.3848	14.7992	14.8113	14.7609	15.435	15.0785	15.965	15.0664	15.356	15.2182	15.1317	0.0780715	0.236574	15.0407	14.8292	14.386	14.3897	14.7216	15.3886	15.2218	15.358	14.9169	15.0596	15.165	14.8021	15.1861	14.7177	14.4484	14.9432	15.057	14.8952	14.1237	14.8398	0.0391288	0.108614
P01620	P01620	10.8762	14.5934	0	15.2066	15.2007	11.1754	14.4628	14.343	14.342	13.7301	13.8381	12.9245	14.3733	14.2969	12.8298	11.962	15.6977	15.1044	14.4747	14.4011	14.5148	13.8142	13.2901	14.0235	0.0781653	0.236634	13.6207	14.8717	12.7213	0	0	15.5884	13.0561	14.5888	10.5559	15.4383	17.4433	15.1838	15.8365	17.6629	17.1002	15.3892	16.7721	17.6469	18.6936	16.7167	0.00652643	0.0296879
Q8WXH0	SYNE2	11.9076	11.7151	10.8105	11.9278	11.1063	11.4935	12.0991	12.2214	10.622	12.1403	12.4703	12.9868	13.355	11.3052	11.5231	12.4987	11.6111	12.7693	12.3885	12.6067	10.9324	12.9557	12.2127	12.1587	0.0782113	0.236551	10.6279	11.5081	10.4229	11.8451	11.5874	0	0	0	6.99894	12.7075	0	11.271	0	0	0	0	10.9913	0	0	3.49699	4.10714e-05	0.000636304
P37108	SRP14	14.6218	14.4641	15.5871	14.6271	15.5629	14.9726	15.6534	16.0248	15.7653	15.8729	16.6303	15.0236	14.6167	15.7274	15.2194	15.3176	14.7023	15.296	14.8017	15.9288	15.186	15.7785	15.5572	15.4766	0.0783743	0.23682	15.1773	14.7638	15.3718	15.6591	15.3838	15.0134	14.4914	14.7363	15.0746	15.3757	15.0784	15.1135	15.0441	14.6265	14.7608	15.9308	15.4881	15.0033	14.1398	15.0561	0.238158	0.391331
Q15020	SART3	14.1985	14.5301	14.3191	14.0273	14.5871	14.3324	14.2852	14.4106	14.3953	13.8214	14.322	14.0557	13.6943	14.2167	13.4778	14.1889	13.8444	14.1754	13.9446	14.4741	14.1585	13.8927	14.0242	14.0813	0.0784227	0.236744	14.2233	13.9073	13.9471	14.6434	14.1806	14.4009	14.3529	13.7402	14.1745	13.8718	13.9071	13.6396	14.0967	13.6747	14.4928	13.2865	13.9288	13.4333	13.1408	13.7472	0.00119695	0.00820134
Q14320	FAM50A	17.2789	0	0	16.846	0	6.82497	0	17.5809	16.6856	17.0339	18.3051	17.7304	17.5904	17.4993	0	17.9004	17.4691	0	16.4569	16.978	14.878	13.5559	13.241	13.7003	0.0790394	0.238381	0	16.9883	0	0	12.504	0	0	11.8907	5.17287	16.8836	14.1812	16.4977	16.9801	0	0	0	0	17.1428	16.857	9.85423	0.88766	0.926548
Q13094	LCP2	0	0	0	11.877	0	2.3754	12.4061	13.8874	12.6412	12.2453	0	0	13.2521	12.2958	12.6298	12.3637	0	0	0	0	13.0868	9.3228	12.6559	8.04629	0.079182	0.238587	12.7533	9.56316	13.2732	0	13.0916	0	0	0	6.08516	0	0	0	0	0	0	0	0	0	0	0	0.00233707	0.0134193
O75821	EIF3G	14.0938	14.4649	14.7827	14.6164	14.9091	14.5734	14.1976	14.044	14.065	14.4872	14.949	13.6075	14.2715	14.7209	14.4462	14.2175	13.4897	14.2793	14.2372	14.674	14.2512	14.1196	13.9991	14.2386	0.0794251	0.239095	13.2045	14.2165	14.271	14.4648	14.56	14.6919	13.9996	13.2084	14.0771	14.063	14.1334	13.8741	13.2412	14.3789	14.1358	15.2129	14.4476	14.6097	13.3095	14.1406	0.530962	0.669557
O00479	HMGN4	14.3199	13.282	14.7012	15.8268	14.6835	14.5627	0	0	0	0	0	13.9321	15.6688	15.8888	0	14.8146	9.87918	16.9773	13.3732	0	14.6074	14.5604	12.3982	8.35882	0.0794441	0.238928	14.1053	0	14.922	11.155	0	13.8652	0	16.4351	8.81033	13.5359	15.8733	16.8887	12.0578	13.9929	15.824	17.0491	15.7077	16.0382	14.327	15.1295	0.0167454	0.0591734
Q9NY27	PPP4R2	13.2802	13.5408	13.0102	13.2363	12.5987	13.1332	13.7011	14.0114	13.3052	13.2633	13.183	13.3962	13.341	13.8428	13.6352	14.048	13.3148	14.3091	13.9367	12.9372	13.1015	12.9927	13.2666	13.505	0.0797318	0.239569	13.3316	13.7898	13.9748	13.3271	13.8858	13.2434	14.0418	13.3746	13.6211	13.9642	12.8528	13.1314	0	13.5392	12.74	0	12.8791	12.6744	0	9.17811	0.000530835	0.00440963
P37840	SNCA	13.3468	14.0781	14.6881	12.9961	13.5003	13.7219	0	0	0	0	0	13.6239	13.0693	13.2878	0	14.764	14.0761	14.5067	0	12.1684	13.2124	13.2591	13.1207	7.94637	0.0801265	0.24053	13.4251	13.6455	14.0825	14.5834	13.9903	14.6396	14.4557	0	12.3528	11.0811	13.4413	0	12.7019	13.9218	0	12.6612	13.0756	14.8924	15.1593	10.6935	0.786087	0.849276
Q08AM6	VAC14	0	11.9171	0	0	13.3499	5.0534	12.6084	12.05	12.0688	12.5116	11.7375	12.18	12.4861	12.1302	11.8537	11.008	12.0983	0	0	13.0868	0	12.6674	11.8572	10.0202	0.0802904	0.240796	0	0	11.6921	0	0	13.1298	0	0	3.10273	11.2577	0	0	0	0	0	0	11.1725	0	0	2.24302	0.0212817	0.0704535
Q96BW5	PTER	12.0786	12.6571	10.1477	12.1101	11.6207	11.7228	0	12.3542	12.1703	0	11.2638	11.8644	0	11.0896	11.0723	0	9.94236	0	11.7088	0	11.2349	0	12.5719	6.78074	0.0803373	0.240712	0	0	10.0905	0	0	13.8348	0	12.5014	4.55334	11.4032	0	12.6738	0	0	0	0	12.0111	10.3007	0	4.63888	0.278457	0.438093
P42345	MTOR	12.9505	12.7021	12.075	12.1413	0	9.97377	12.2953	13.149	13.1754	12.261	12.8413	10.7887	11.8014	12.3239	12.3793	12.3927	11.6296	12.4956	12.4314	12.6469	12.2063	12.8925	12.4229	12.3608	0.0807824	0.24182	12.3093	12.9624	11.9402	0	12.7723	12.7795	12.0907	11.4982	10.7941	12.3903	0	12.1551	10.8656	0	0	0	12.4837	0	0	4.78947	6.02069e-05	0.000837835
Q16270	IGFBP7	0	0	13.6083	14.0412	14.6646	8.46283	0	12.8533	0	0	0	0	0	0	0	0	0	0	0	0	11.9678	11.0102	13.4582	2.89939	0.0808026	0.241655	11.3337	14.5259	11.3229	16.3299	0	0	0	12.2039	8.21454	12.5626	13.9906	13.8346	14.9305	14.8787	15.8105	13.3383	14.2706	14.3831	15.2176	14.3217	0.000117445	0.00135796
Q08623	PUDP	13.847	0	0	0	0	2.76941	13.6706	14.2976	14.9887	0	15.7058	14.2432	0	13.0649	15.0529	0	14.2553	13.3683	14.5068	0	13.0911	0	0	9.19089	0.0810672	0.24222	0	14.4935	0	0	13.4654	13.0196	0	13.1013	6.75998	0	13.4238	0	0	0	0	0	0	14.4618	0	2.78855	0.0691496	0.164796
P01008	SERPINC1	13.1141	14.8281	13.1087	13.6152	15.0543	13.9441	11.5451	11.4177	11.1198	11.3175	11.1718	0	12.9388	12.7404	10.8694	12.7799	13.3252	12.4828	11.9584	0	12.3416	11.6728	11.6788	10.5506	0.0812289	0.242478	11.28	13.7409	12.1761	12.2426	10.8381	15.9208	15.4066	14.454	13.2574	13.2125	15.7947	13.7028	15.0852	16.1049	16.5716	14.3195	14.3897	15.4154	17.2026	15.1799	0.00568833	0.0266217
Q7L775	EPM2AIP1	14.0073	14.5457	14.5903	14.2279	14.8232	14.4389	13.1507	13.3754	13.2395	0	13.186	13.7932	13.4281	0	13.3055	14.0976	0	0	0	13.8691	0	14.521	13.9885	8.82085	0.0813473	0.242606	13.9312	14.0598	13.4396	0	13.1041	14.5929	12.5437	14.1822	11.9817	13.6842	0	0	0	0	0	0	12.9803	0	0	2.66645	0.000702614	0.0053634
P18858	LIG1	11.5837	11.6175	11.8718	12.0389	0	9.42238	14.4075	14.5698	14.0057	14.1398	14.2963	13.7966	12.8074	13.4021	13.1584	13.1093	0	13.993	13.9672	15.1562	13.5792	13.2307	13.7189	13.0199	0.0813725	0.242455	13.5847	11.4071	13.1407	14.7255	13.7539	13.2889	13.3455	11.3919	13.0798	12.4753	10.9581	0	0	0	0	10.8116	12.0527	0	0	4.62977	1.17662e-05	0.000254536
P61158	ACTR3	14.7071	14.7965	15.4403	15.3324	15.0226	15.0598	15.4879	15.1858	15.2615	15.6867	15.3157	14.6652	15.5678	16.2027	15.1695	15.1258	15.5483	15.9085	15.4356	15.7614	15.034	15.1589	15.1807	15.3939	0.0818388	0.243618	14.6681	15.2381	15.2014	15.1426	15.0747	14.7704	15.5012	14.4619	15.0073	14.895	15.1361	15.4894	14.481	15.5183	15.6403	15.9246	15.5648	15.9276	15.5647	15.4142	0.233975	0.388795
Q15836	VAMP3	12.3272	12.9435	13.107	12.7768	12.845	12.7999	0	10.8433	0	11.1437	0	12.4763	11.768	12.0819	11.4776	13.4893	12.4592	13.6981	0	0	12.3383	0	11.0396	7.81266	0.0825266	0.245438	0	12.3022	11.7925	11.8564	0	0	13.8598	14.1662	7.99713	12.1382	12.3405	13.2557	0	0	0	12.7042	12.2935	12.6662	0	7.53982	0.601758	0.703793
Q9Y4L1	HYOU1	14.5607	14.5685	15.2128	14.6575	15.0535	14.8106	14.7209	14.7213	14.9284	14.2499	14.3891	14.2731	13.996	14.5655	14.5295	14.1193	14.4348	15.1045	14.0366	15.1308	14.0569	14.7476	14.214	14.4834	0.0835904	0.248372	14.5512	15.0792	14.4569	15.3094	14.2642	15.1728	15.4426	14.6607	14.8671	14.7954	14.8806	15.4453	15.0702	14.4909	14.847	15.0952	15.2739	15.0151	15.2833	15.0197	0.00958145	0.0397542
Q04695	KRT17	11.7716	0	13.0557	14.9964	13.6349	10.6917	0	0	0	13.6341	13.7312	12.3744	12.7856	0	0	0	0	0	0	0	0	13.9514	13.415	4.69951	0.0838973	0.249053	12.4488	0	0	0	0	13.9326	13.6272	0	5.00107	13.043	13.8265	14.3803	14.8771	0	13.9694	0	0	0	14.5855	8.46817	0.291105	0.451888
P27816	MAP4	14.7682	14.6222	14.2902	14.2734	14.8537	14.5616	14.0059	13.8681	14.6212	14.2259	14.2883	14.8095	14.1796	13.85	14.9227	14.2992	13.7917	13.9434	13.6221	14.4894	14.3949	14.1852	14.5581	14.2385	0.0841149	0.249468	14.2878	15.0107	14.3589	15.7733	14.9865	14.4045	17.1368	14.7658	15.0905	14.6106	14.0981	14.35	14.2033	15.0788	15.0347	15.157	15.2553	14.9274	15.0507	14.7766	0.260896	0.416868
P27361	MAPK3	15.1757	15.5866	14.7108	14.8908	15.7781	15.2284	15.1408	14.5636	15.3216	14.6807	15.1801	14.4922	14.7473	15.2783	14.9177	14.7553	15.2918	14.0223	14.7716	15.3723	14.8858	14.7865	14.7669	14.8809	0.0845251	0.250453	15.1841	14.9452	15.2892	15.1137	15.1635	15.9263	15.5655	15.4306	15.3273	14.574	14.9337	14.4246	14.8292	15.3463	16.1687	15.6252	15.4091	15.2563	15.2018	15.1769	0.456555	0.603304
Q96S55	WRNIP1	13.6129	14.5184	15.2535	14.2436	12.1457	13.9548	12.842	13.5713	12.9438	0	0	0	13.623	13.1181	0	0	0	14.2762	12.7792	13.1018	10.7951	14.5196	13.5036	8.53375	0.0847372	0.25085	13.6471	13.7046	14.3239	0	11.6449	14.6095	15.641	14.2973	12.2335	12.6184	0	0	13.5923	0	13.2553	0	0	0	0	3.9466	0.00556075	0.0261414
Q96AT9	RPE	14.9107	15.4087	14.9254	15.2477	15.3276	15.164	15.3705	15.4576	15.516	15.2069	15.5988	15.7562	14.6621	14.9869	15.7412	16.1706	15.5491	15.1143	15.5546	15.782	16.1058	15.9808	15.1356	15.5111	0.0847859	0.250763	15.5908	15.1825	14.9566	15.9504	15.475	15.9426	15.8679	14.9961	15.4952	15.3243	15.147	15.6664	15.3363	16.4476	16.3403	15.698	15.0265	14.7217	16.1901	15.5898	0.393757	0.549896
Q14444	CAPRIN1	14.6791	14.5562	14.7542	14.556	14.3083	14.5708	15.0163	14.9746	15.1302	14.9626	15.211	14.9616	14.3878	14.7448	14.6362	14.6125	14.4183	15.5915	14.6106	15.2992	14.5276	14.5563	14.9032	14.8555	0.0848625	0.250759	14.3701	14.079	14.0207	15.3359	14.383	14.8708	14.2082	13.9092	14.3971	14.8187	14.74	14.5509	14.8157	13.9588	14.0657	15.1153	14.7352	14.1877	14.473	14.5461	0.341938	0.499255
Q96ST3	SIN3A	12.625	12.4366	12.7973	11.6765	12.4853	12.4041	12.9301	13.5638	13.4953	13.4363	13.5734	13.0025	13.0838	14.0825	12.4436	12.8112	11.752	13.8011	13.5743	14.278	11.4653	12.1451	12.809	13.0734	0.0850885	0.251195	13.2086	12.8359	13.0443	13.0062	12.9865	14.0219	13.8207	12.2942	13.1523	12.0013	11.6252	13.4972	13.2087	0	0	12.2861	13.3122	12.5459	0	8.84766	0.000652648	0.00501853
Q9UJC5	SH3BGRL2	13.3403	16.041	14.7908	14.7125	16.3915	15.0552	0	12.753	13.2792	13.1233	13.0334	12.4633	12.6006	12.2456	12.621	13.0645	12.641	12.7021	11.7443	0	12.6054	14.7243	14.6176	11.4246	0.0851881	0.251258	14.2597	14.0737	15.2567	14.9281	14.7976	15.4393	15.5483	16.0676	15.0464	11.135	11.2591	0	0	14.0247	0	14.538	12.8378	12.7146	13.9544	9.04635	0.021437	0.070893
O94903	PLPBP	15.788	15.3259	15.744	14.8233	15.0829	15.3528	15.4028	15.3313	15.5467	15.2173	15.481	15.8714	15.5688	15.446	16.0104	16.0031	16.1919	15.8387	15.1033	15.9994	15.5637	16.1572	15.7441	15.6751	0.0853658	0.251551	15.4221	15.3876	15.208	16.7265	15.3887	15.6349	15.3144	15.0879	15.5213	15.2352	14.4879	15.5235	15.4129	15.6463	15.6055	15.2556	14.8397	14.9339	15.4692	15.241	0.0248043	0.0785009
O95630	STAMBP	0	0	0	12.5317	0	2.50634	12.2026	12.9189	12.0924	12.4904	12.6198	0	0	0	12.6685	12.6931	13.2809	0	12.5811	0	12.0677	0	11.6307	8.07329	0.0855671	0.251913	0	0	12.8981	0	0	0	0	0	1.61227	0	0	13.0759	0	0	0	0	12.4737	0	0	2.55496	0.206222	0.354215
Q15417	CNN3	13.7882	13.4779	13.1162	14.0535	15.7255	14.0322	0	11.3761	12.6528	12.9072	0	11.6543	13.8269	12.9856	13.0164	13.3889	14.0393	13.7412	0	0	11.4745	12.5217	0	9.03441	0.085884	0.252614	0	13.7841	13.1887	0	0	11.9285	15.5421	12.9608	8.42551	14.5923	13.8347	12.8496	13.7191	14.6531	15.7975	16.843	15.0595	14.4707	14.2211	14.6041	0.0155009	0.0561918
O94874	UFL1	14.1322	13.8653	13.8134	13.5807	14.0509	13.8885	13.6768	13.6358	13.5101	13.3813	13.8956	13.5475	13.5636	13.8074	12.7392	13.1204	13.2612	14.1336	13.1507	14.3689	12.7614	13.8584	13.3988	13.5183	0.0858861	0.252389	12.9793	12.4151	13.6735	13.0678	13.3052	13.7144	12.9856	13.0765	13.1522	12.6473	12.6917	12.9963	12.2462	13.6732	14.0382	13.3903	11.9851	13.9764	0	11.7645	0.0295013	0.0889566
Q9NPH2	ISYNA1	15.7481	16.8449	16.2708	15.0508	15.708	15.9245	0	11.456	13.3442	0	12.7669	13.6911	13.5798	13.5818	12.0242	14.61	14.2788	15.223	12.5309	14.1746	14.1069	14.463	15.5303	12.0801	0.0861857	0.253038	15.7002	15.0766	14.8129	16.7719	15.6339	16.0756	15.8398	15.729	15.705	14.5101	0	0	15.2335	0	14.9828	15.1112	15.0905	12.7635	12.1793	9.98709	0.0431629	0.116237
P62249	RPS16	13.8248	13.8337	14.3235	13.7534	14.1869	13.9845	14.2324	14.6433	14.2378	14.9139	15.3477	13.3343	13.8475	14.8448	14.5399	14.212	14.1016	14.8666	14.6945	14.4326	14.0414	14.1093	14.2032	14.3884	0.0861873	0.252811	14.3507	14.0015	14.7007	12.8937	14.9239	14.6233	13.376	13.5198	14.0487	14.4602	14.9189	14.4549	14.5566	15.5442	15.0104	15.4296	14.6546	14.601	14.6361	14.8266	0.00281587	0.0154554
Q13951	CBFB	11.8171	13.6629	14.0213	13.4392	13.7807	13.3442	14.1197	14.3479	15.6479	13.9044	15.0922	13.5403	14.2817	14.521	14.1822	13.5084	11.5873	13.9495	13.972	14.2686	14.336	14.2919	14.3485	14.1117	0.0863024	0.252917	13.6025	12.5926	14.8467	15.3986	13.8732	12.7578	14.1316	10.549	13.469	11.5343	11.3268	9.82387	0	16.1152	13.046	13.516	13.119	12.535	0	10.1016	0.00106987	0.00759532
Q96B97	SH3KBP1	0	0	0	13.2201	0	2.64402	12.2867	13.4214	12.7432	13.648	13.7777	12.1058	0	14.8431	12.9069	0	0	13.3482	0	0	0	13.3883	12.2636	8.5137	0.0863869	0.252934	0	0	13.2483	0	13.4034	13.5525	0	12.0893	6.53669	0	13.7625	13.0597	0	14.5388	0	14.0782	0	14.5088	0	6.99479	0.995752	0.996703
Q96JJ3	ELMO2	0	0	12.7208	0	12.1856	4.98129	14.1829	14.6675	13.0231	13.1077	0	12.0094	13.4071	15.5802	0	0	0	13.4493	15.0631	15.6825	14.0258	15.4226	14.5058	10.831	0.086784	0.253865	13.1945	13.4141	14.1063	0	12.087	0	13.3952	0	8.27463	0	0	12.5253	10.7683	0	0	0	0	12.523	0	3.58167	0.0230192	0.0747885
Q96LW4	PRIMPOL	15.8314	15.5384	15.0189	15.2949	15.3209	15.4009	16.2237	15.9683	15.5137	15.4303	15.5668	15.4557	16.2024	16.1431	15.0192	14.6638	16.7855	16.3835	16.2991	16.9204	16.4841	15.8805	15.5903	15.9135	0.086845	0.253812	15.2399	14.1254	14.9436	15.4927	14.0262	14.8738	14.7711	15.1524	14.8281	14.6579	15.086	14.7042	15.0955	15.4802	14.5959	16.4705	15.6304	15.7044	15.1101	15.2535	0.259677	0.415827
P05543	SERPINA7	12.087	11.9845	11.6935	12.0249	13.4406	12.2461	9.9573	11.7815	10.8625	10.1938	10.8299	11.1258	11.2495	11.0421	10.867	11.1079	0	0	0	0	10.2738	11.7659	10.3653	8.31897	0.0869187	0.253796	0	11.8229	11.6133	12.2163	0	12.4248	0	0	6.00966	11.8533	14.3526	0	10.8668	14.6802	14.0458	13.2263	12.9396	14.7221	15.2967	12.1983	0.0430353	0.116077
P46781	RPS9	15.1893	15.1725	14.4335	15.4357	15.4958	15.1454	15.4529	15.6731	15.5019	15.9026	16.0867	14.6899	15.2167	16.424	15.2329	15.0505	16.0356	16.6889	15.9936	15.6313	14.8203	15.4939	15.6033	15.6175	0.0869892	0.253771	15.517	15.1169	16.237	13.9285	15.3542	15.8254	15.244	15.0431	15.2833	15.3973	16.0658	15.6105	15.864	16.0833	16.0463	16.2673	15.5801	15.8889	15.8386	15.8642	0.0356168	0.102268
O43237	DYNC1LI2	13.5061	13.4116	13.0297	13.8806	15.144	13.7944	13.1165	13.6782	14.0326	12.9675	13.7588	13.4046	13.2722	12.7446	13.7664	12.0767	13.2977	12.7882	12.764	13.5881	13.569	12.9634	13.7182	13.2651	0.086991	0.253546	12.9401	14.2892	13.9472	13.3342	13.8957	13.4202	14.0776	13.996	13.7375	13.7614	12.0509	12.492	12.4665	13.8488	14.147	13.4133	13.3583	13.8497	0	11.9388	0.0551448	0.138744
P48444	ARCN1	14.9656	15.1073	15.3718	14.9569	15.3521	15.1507	14.7386	14.6669	14.7371	14.649	14.6849	15.1226	14.6968	14.8192	14.8057	15.2229	15.209	15.4275	14.643	15.6111	14.5476	14.7643	14.3628	14.8652	0.0870943	0.253617	14.5274	15.2898	14.9471	14.4317	14.5616	15.0676	15.3145	14.6152	14.8444	14.9542	14.7564	15.2145	14.9095	15.4827	15.8204	15.4699	15.0401	15.1418	14.9599	15.1749	0.0325197	0.0960323
O95777	LSM8	15.6692	16.0573	16.1226	15.6319	16.4683	15.9899	15.4229	15.8846	15.9701	15.7814	16.0285	15.6152	15.9728	15.7142	15.3027	15.9482	14.5245	15.6955	15.7153	15.994	15.4599	14.8455	15.6996	15.622	0.0873291	0.25407	15.2686	16.0025	15.5842	16.8108	16.0809	16.0532	14.6861	14.8303	15.6646	15.6549	14.7171	15.0456	14.609	15.3103	14.922	15.7422	16.1661	15.4524	15.1718	15.2791	0.0283163	0.0861265
Q96AZ6	ISG20	9.6825	0	0	10.9688	0	4.13025	0	11.6957	10.9183	11.7229	12.2905	10.6042	11.316	12.7445	11.2327	0	11.1335	13.236	12.4014	0	0	11.8037	10.6194	8.92463	0.0883398	0.256778	0	11.2255	10.4087	0	0	0	0	0	2.70428	11.8896	13.5621	0	0	13.4583	0	10.5858	14.4239	14.6177	0	7.85374	0.534602	0.672798
P35611	ADD1	14.6984	14.8412	14.5829	14.8424	14.6927	14.7315	14.3	14.5092	14.4234	13.6814	14.9464	13.9678	14.6381	14.9999	14.1948	13.953	13.9969	14.3221	14.3863	14.4042	14.784	15.0149	14.5098	14.4137	0.0885153	0.257055	14.3977	14.653	14.8823	14.9913	14.317	14.6412	15.5565	15.3854	14.8531	13.176	12.8709	13.6608	13.3737	15.8858	13.4471	14.1058	13.2161	12.4513	15.0681	13.7255	0.000546723	0.00448941
P45974	USP5	14.9126	14.8739	14.2241	14.6738	14.9983	14.7366	15.0706	15.2883	15.7679	14.9892	15.5887	15.3772	14.7834	14.9575	14.1362	15.5032	14.916	15.0164	15.0597	15.2128	14.6314	15.0711	14.8634	15.0725	0.0888036	0.257659	14.9394	14.9958	14.8205	16.1864	14.8477	15.2126	14.7944	14.4608	15.0322	15.0776	14.8447	14.9275	15.39	14.9134	15.1755	14.5185	15.4959	14.5483	15.198	15.0089	0.982663	0.989269
P83731	RPL24	13.7537	12.6697	12.9961	14.2577	14.6925	13.6739	14.188	14.4825	14.6349	14.253	15.8865	12.4318	13.7858	14.5239	14.1938	13.6706	15.2805	15.9008	14.4636	14.6371	14.307	14.022	14.3863	14.4146	0.0890262	0.258071	14.9121	14.8556	15.1791	0	15.2352	15.6845	15.2519	14.9642	13.2603	14.7965	15.2141	14.526	14.9121	14.946	14.3932	15.6313	15.0902	15.1156	14.6305	14.9256	0.294292	0.454985
Q8NBX0	SCCPDH	14.6594	0	0	14.3408	0	5.80003	13.3334	13.5969	12.6698	0	0	13.6555	14.1823	0	12.3807	12.4443	14.5422	15.7273	12.8622	14.6562	14.1164	14.5871	13.0955	11.2853	0.0892585	0.258511	12.2157	0	13.9258	12.9022	12.2881	0	12.5624	13.553	9.68089	0	14.2282	0	13.879	0	0	0	0	0	11.1123	3.92195	0.0114453	0.0442205
P61289	PSME3	13.2542	12.9518	13.0846	13.8647	14.0661	13.4443	14.4799	14.0971	13.9684	14.0192	14.6558	13.058	13.4792	14.0785	13.0903	13.3483	13.9348	14.6114	14.0996	15.038	13.5283	14.0877	13.4424	13.9422	0.0893601	0.258572	13.8997	13.5744	14.2091	14.1609	13.967	13.9327	15.9222	12.8859	14.069	14.3114	15.3483	13.8154	14.158	14.9978	14.1495	14.6915	15.3445	14.4392	13.6598	14.4915	0.0147446	0.0542995
Q9Y5B0	CTDP1	11.8375	0	0	9.95153	0	4.35781	12.8254	13.0392	0	12.3119	12.5428	12.0124	11.9539	12.2092	10.945	11.6198	0	0	12.2974	0	12.3805	12.3256	12.4616	9.34851	0.0895977	0.259026	12.2391	11.2995	12.3078	12.3696	12.739	12.5241	14.6367	0	11.0145	12.7811	0	11.8904	12.4139	0	0	0	12.3029	0	0	4.93883	0.0631162	0.154355
Q7Z434	MAVS	12.2114	12.5294	12.0166	11.0022	13.9529	12.3425	11.0296	11.2884	11.6871	12.1523	13.1086	11.0638	11.9594	10.5347	12.2201	12.5269	10.9598	9.84244	11.1274	12.7795	9.81515	11.5266	11.3934	11.4715	0.0896138	0.25884	11.7365	12.5011	11.7423	12.6022	0	12.5276	0	0	7.63872	11.382	0	0	0	0	0	12.8444	13.1497	12.0828	0	4.94589	0.00140824	0.00921963
P14868	DARS	14.9123	14.8681	15.0606	14.9278	15.4935	15.0525	14.7933	15.0019	15.0765	14.7785	15.1773	14.7335	14.4394	14.71	15.1265	15.0146	14.7235	14.9457	14.8133	15.1078	14.8379	14.4688	14.5435	14.8407	0.0897469	0.258991	14.279	14.8693	14.6968	14.7867	15.0548	15.2825	16.1847	14.354	14.9385	15.0035	14.3594	14.3732	14.7961	14.6472	15.1738	15.2625	15.1727	15.0448	14.0308	14.7864	0.406405	0.562401
P51452	DUSP3	0	0	0	0	0	0	0	11.7987	0	12.2545	0	0	0	12.1594	12.5711	12.895	12.9635	0	12.6438	0	0	0	0	5.13448	0.0898905	0.259172	0	13.7836	0	11.9199	12.0944	11.7916	0	0	6.19868	12.5314	13.9401	14.2285	0	0	14.4779	13.9635	13.2026	13.7776	14.5144	11.0636	0.00552779	0.0260253
Q53QZ3	ARHGAP15	0	0	0	0	0	0	13.9825	13.6516	12.842	14.3731	13.4678	13.853	0	0	0	0	0	0	0	0	12.9933	0	0	5.59785	0.089991	0.259229	13.039	0	0	0	12.8025	12.8673	0	0	4.8386	0	0	0	0	0	0	0	0	0	0	0	0.0357693	0.102268
Q9BY77	POLDIP3	0	0	0	0	0	0	11.9953	11.6294	0	0	11.0403	0	0	11.4087	0	0	0	0	11.9094	11.1789	0	0	12.3296	4.79363	0.0899915	0.258998	0	10.9128	11.6161	11.7319	11.2654	0	0	0	5.69077	10.3729	12.1142	0	0	0	0	0	0	0	0	2.2487	0.326036	0.482306
P84098	RPL19	13.6502	13.678	14.8397	13.3597	13.7127	13.8481	13.6094	14.0257	13.2046	14.2428	14.8814	13.8643	13.6286	14.3698	14.3913	15.2194	15.0523	14.8513	14.2551	14.6451	14.2362	14.9552	14.7309	14.3626	0.0900231	0.258857	15.0104	14.3503	15.2798	12.5492	14.4863	14.8887	14.5807	14.0469	14.399	15.4481	13.8841	14.3752	15.619	14.7316	14.2607	14.9292	14.291	14.0415	14.0908	14.5671	0.240812	0.394326
Q86WV1	SKAP1	0	0	0	0	0	0	14.3019	0	14.7898	0	13.1699	0	14.3875	0	0	0	0	13.935	0	14.8649	13.69	0	0	5.83171	0.0900444	0.258686	0	0	0	0	15.5151	16.1038	0	0	3.95235	0	0	0	0	0	0	0	0	0	0	0	0.0512628	0.131136
Q9BUI4	POLR3C	0	0	0	0	0	0	0	11.8988	0	11.911	12.1253	11.9434	0	0	13.2899	12.7146	12.0229	0	0	0	0	0	0	5.05329	0.0900512	0.258474	13.9412	13.2709	0	0	0	0	0	14.2105	5.17783	13.8656	12.4224	0	0	0	0	0	0	0	12.2439	3.85319	0.862605	0.90777
Q9NQ29	LUC7L	0	0	0	0	0	0	13.0307	13.3685	13.2209	0	0	14.2815	0	12.5464	0	0	0	0	0	12.7562	0	0	12.7339	5.40812	0.090072	0.258303	13.09	0	12.9327	0	0	0	0	0	3.25285	12.8323	0	11.703	0	0	0	0	0	0	0	2.45352	0.497185	0.639529
P52564	MAP2K6	0	0	0	0	0	0	11.7376	11.9128	12.5113	11.7615	13.1267	0	12.891	0	0	12.7056	0	0	0	0	0	0	0	5.09686	0.0901063	0.258171	0	0	0	0	0	0	0	0	0	13.0507	0	0	0	0	0	0	0	0	0	1.30507	0.397997	0.553605
P27986	PIK3R1	0	0	0	0	0	0	0	0	11.069	11.5928	0	12.1184	11.1848	10.65	0	11.972	0	0	0	0	0	11.0409	0	4.684	0.0901264	0.257998	0	0	0	0	0	0	0	0	0	0	0	0	0	0	0	0	10.286	0	12.2203	2.25063	0.821598	0.874425
Q9Y3Y2	CHTOP	0	0	0	13.2484	9.64092	4.57787	13.5298	13.0633	0	13.1421	12.5334	0	13.0012	12.8817	11.044	0	12.8987	13.6768	11.4595	13.1212	0	14.3011	13.0697	9.86604	0.0901901	0.25795	12.2645	7.42972	11.8581	0	0	11.8854	0	13.061	7.06233	0	14.0737	12.6278	13.3554	0	0	15.1234	13.662	13.2848	0	8.21271	0.991648	0.994177
P15259	PGAM2	0	0	0	0	0	0	14.1425	16.5707	16.0117	0	0	0	0	14.4744	0	0	14.7882	0	0	15.1346	0	0	14.4699	6.21129	0.0904074	0.258341	13.8523	0	15.3708	15.4831	14.8964	0	15.9757	14.3609	11.2424	0	0	0	0	0	0	0	0	0	0	0	0.0105844	0.0421093
Q12797	ASPH	13.4334	14.0125	14.0955	13.9475	14.5442	14.0066	7.68902	14.1551	11.7754	0	0	12.8559	13.773	0	12.2244	0	14.2778	13.0927	8.39972	15.0828	7.91958	13.799	13.5701	9.33027	0.0904243	0.25816	12.7822	0	13.6457	0	12.9313	12.8425	13.9236	13.5782	9.96292	9.44638	13.9785	13.3147	0	14.2566	12.5194	13.9512	13.4127	14.6391	13.3378	11.8856	0.410105	0.564603
Q8NFF5	FLAD1	12.5473	11.4716	0	12.1697	0	7.23773	12.5399	0	12.5014	12.7722	12.5317	13.3396	12.9258	12.4008	14.3503	13.8926	14.8133	13.143	13.0148	14.2484	13.6291	13.5386	0	11.7436	0.0904566	0.258022	12.0397	12.6335	11.7564	0	0	12.5851	0	12.5541	7.69611	13.22	14.3492	14.2794	14.6961	0	14.3062	13.7841	13.537	13.2504	0	11.1422	0.556896	0.679276
Q8WWM7	ATXN2L	12.5751	12.1827	0	10.1909	0	6.98974	12.4887	12.961	13.2885	13.2366	11.4054	14.1427	10.7101	12.9898	13.2502	13.3795	0	12.3772	0	13.1997	13.3279	13.4427	13.1497	11.3735	0.0905689	0.258113	13.0517	0	0	12.9123	13.6017	13.6532	13.3678	11.8093	9.79951	11.1397	0	0	13.5241	0	0	0	0	0	0	2.46638	0.00025041	0.00246116
P38117	ETFB	15.3018	15.6668	15.1109	15.3675	15.7063	15.4306	15.3068	15.6193	16.1453	15.1848	15.6608	15.1908	15.6664	15.9764	16.246	16.214	15.9434	16.5203	15.3651	16.0188	16.3024	15.8768	15.2296	15.7922	0.0907041	0.258269	15.263	15.3745	14.8964	15.4976	15.4975	15.5798	15.916	15.6021	15.4533	15.5382	13.8154	15.8793	16.0081	15.8655	15.7432	16.3497	16.1207	15.6351	15.7931	15.6748	0.852923	0.899544
Q03135	CAV1	14.7627	0	14.9717	0	14.567	8.86028	13.3509	0	0	0	0	12.5657	0	0	0	14.8588	0	0	0	0	0	12.3811	0	3.12686	0.0910351	0.258982	0	13.96	0	14.9251	13.0678	13.9637	0	12.0145	8.49138	0	0	0	0	0	0	13.1601	13.1147	13.5729	14.0033	5.3851	0.959865	0.975746
Q68DU8	KCTD16	12.6084	13.6674	14.7543	13.7161	14.5999	13.8692	13.2722	13.1411	12.3251	12.9102	12.666	12.572	13.6603	12.5027	12.0501	12.4825	14.1496	14.3655	13.434	13.8749	11.5461	14.2031	13.8511	13.118	0.0914132	0.259827	13.6454	14.23	14.5689	14.3217	12.944	14.5926	14.3955	14.2688	14.1209	0	0	0	14.0725	0	14.1583	13.8635	14.2985	0	13.7641	7.0157	2.23283e-05	0.00040827
P13645	KRT10	11.889	12.9862	12.9142	12.2111	14.8125	12.9626	12.2658	13.2759	12.7672	12.0666	12.5644	11.9629	12.6059	12.814	12.2413	12.5812	11.8463	12.4569	12.7232	12.8875	11.634	11.9595	11.3794	12.3548	0.0918462	0.260827	0	11.8461	12.414	14.0338	0	12.0806	0	12.2976	7.83402	12.5616	13.3108	11.8104	13.0119	13.2577	0	14.4343	14.3832	15.1507	13.131	12.1051	0.561572	0.679276
O00422	SAP18	14.3694	14.0192	0	14.4698	0	8.57168	16.8139	16.0426	15.1344	15.4278	16.2131	14.4892	15.7911	16.5488	13.2402	0	14.7286	0	16.4015	16.875	15.8422	15.8426	16.5697	13.88	0.0920899	0.261288	15.8353	0	16.7056	0	0	14.443	14.9569	14.3075	9.53104	14.2593	15.635	13.2999	15.4613	14.5488	15.6688	14.838	15.2562	0	0	11.8967	0.979926	0.987431
Q13098	GPS1	14.0824	14.2413	14.3505	14.2462	15.034	14.3909	13.8961	14.1535	14.3183	13.9264	14.3611	13.5302	14.0977	14.2134	14.2978	14.4099	14.1935	14.6986	14.1102	14.1676	13.8805	13.5902	14.0953	14.1141	0.0923545	0.261807	13.5454	14.3107	13.7679	13.8471	13.8806	14.7331	14.2551	13.8218	14.0202	13.8228	14.5588	13.7881	12.6534	14.0045	14.0824	14.3061	13.9149	13.7416	15.3073	14.018	0.472644	0.618562
P46779	RPL28	0	0	12.3471	12.1563	11.6796	7.23661	13.1636	12.6544	12.254	12.976	13.8963	0	11.6729	13.1272	13.3299	12.6738	14.3908	14.6874	13.987	0	12.9474	13.7492	13.5156	11.7074	0.0924261	0.261779	14.0104	0	14.4933	0	13.3798	13.0983	11.3688	13.1701	9.94008	13.6453	14.5092	14.907	14.9056	15.2391	14.8176	13.65	12.3946	0	0	11.4068	0.654627	0.74758
Q96AC1	FERMT2	0	12.244	12.761	13.4586	12.1777	10.1283	0	0	0	8.48119	0	0	0	12.1715	10.8196	0	0	12.2213	0	0	12.2475	13.1332	12.5164	4.79944	0.0926052	0.262055	11.8834	11.9428	12.637	0	0	11.2977	13.264	13.3987	9.30294	0	13.1204	11.9188	12.8043	13.8378	13.4291	13.218	13.2631	12.8407	14.2312	11.8663	0.0236605	0.0760085
Q9GZS3	WDR61	14.3298	13.991	14.4658	13.5442	13.9724	14.0606	13.5648	13.7202	14.2059	13.8582	13.558	14.0919	13.7568	13.9893	13.7033	13.9497	12.9144	13.2123	13.3828	14.3674	14.0289	13.7193	13.2958	13.7246	0.0928935	0.262639	13.5332	13.5482	13.8103	13.449	13.0027	13.695	13.7278	13.3348	13.5126	12.8361	12.4456	0	13.1227	10.5863	0	13.649	13.4677	13.4613	0	8.95687	0.00012463	0.00142531
P61204	ARF3	15.918	16.3322	16.2791	15.9842	16.5049	16.2037	15.7452	15.7208	16.4348	15.8242	16.2195	16.3908	15.6922	15.11	16.1672	16.4316	15.2922	15.4636	15.6648	16.4911	15.5674	15.6328	15.5135	15.8448	0.0930197	0.262764	15.0394	16.3939	14.8231	16.7259	16.1039	16.4419	15.9792	15.3281	15.8544	15.9934	15.0417	15.0559	15.8091	14.6617	14.8895	16.7056	16.5193	16.2395	16.0024	15.6918	0.299538	0.459984
[truncated: 2,073 more rows]
[truncated: 53 more columns]
