# Supplementary material for: Deciphering tissue‐based proteome signatures revealed novel subtyping and prognostic markers for thymic epithelial tumors
Source: Mol Oncol. 2020 Feb 6;14(4):721–41. doi: 10.1002/1878-0261.12642 (PMC7138395; doi:10.1002/1878-0261.12642)
Supplement: Supplementary file 5 — Table S3. Raw abundance of target proteins for all PRM samples. [file MOL2-14-721-s005.xlsx]

## Sheet: PRM_all_raw fragments
Raw abundance of target proteins for all PRM samles
									TSCC										Type A							Type B
Protein Accession	Protein Name	Protein Description	Peptide Sequence	Precursor Mz	Precursor Charge	Fragment Ion	Best Retention Time	Stdev Best Retention Time	20_one_col_thymoma__PRM_Th23_1_01 Area	20_one_col_thymoma__PRM_Th39_01 Area	20_one_col_thymoma__PRM_Th65_01 Area	20_one_col_thymoma__PRM_Th69_01 Area	20_one_col_thymoma__PRM_Th114_01 Area	20_one_col_thymoma__PRM_Th118_01 Area	20_one_col_thymoma__PRM_Th157_01 Area	20_one_col_thymoma__PRM_Th171_01_20190524144328 Area	20_one_col_thymoma__PRM_Th180_01 Area	20_one_col_thymoma__PRM_Th184_01 Area	20_one_col_thymoma__PRM_Th80_01 Area	20_one_col_thymoma__PRM_Th117_01 Area	20_one_col_thymoma__PRM_Th174_01 Area	20_one_col_thymoma__PRM_Th191_01 Area	20_one_col_thymoma__PRM_Th192_01 Area	20_one_col_thymoma__PRM_Th158_01 Area	20_one_col_thymoma__PRM_th190_01 Area	16_one_col_thymoma__PRM_th73_01 Area	16_one_col_thymoma__PRM_Th123_01 Area	16_one_col_thymoma__PRM_Th156_01 Area	16_one_col_thymoma__PRM_Th119_01 Area	16_one_col_thymoma__PRM_Th167_01 Area	16_one_col_thymoma__PRM_Th168_01 Area	16_one_col_thymoma__PRM_Th181_01 Area	16_one_col_thymoma__PRM_Th188_01 Area	16_one_col_thymoma__PRM_Th195_01 Area	16_one_col_thymoma__PRM_Th128_01 Area	16_one_col_thymoma__PRM_Th125_01 Area	16_one_col_thymoma__PRM_Th67_01 Area	20_one_col_thymoma__PRM_Th146_01 Area	20_one_col_thymoma__PRM_Th156_01 Area	20_one_col_thymoma__PRM_Th166_01 Area	20_one_col_thymoma__PRM_Th173_01 Area	20_one_col_thymoma__PRM_Th41_2_01 Area
O00154	sp|O00154|BACH_HUMAN	Cytosolic acyl coenzyme A thioester hydrolase OS=Homo sapiens GN=ACOT7 PE=1 SV=3	IMRPDDANVAGNVHGGTILK	520.276	4	y7	21.72+/-1.63	1.63	607369	81922	138901	339560	128058	292175	948064	0	124112	99727	54653	0	511764	0	95307	49535	0	116557	303404	617480	71825	281173	641302	208816	545497	778949	307322	151714	573883	223788	889187	216427	214980	620481
O00154	sp|O00154|BACH_HUMAN	Cytosolic acyl coenzyme A thioester hydrolase OS=Homo sapiens GN=ACOT7 PE=1 SV=3	IMRPDDANVAGNVHGGTILK	520.276	4	y6	21.72+/-1.63	1.63	510625	82810	116990	236483	121576	0	780518	0	50903	62964	53684	42971	308667	0	75232	67205	0	119943	292338	451293	48413	149759	573603	182107	522335	695962	328328	120378	494650	189620	772771	167061	150680	523332
O00154	sp|O00154|BACH_HUMAN	Cytosolic acyl coenzyme A thioester hydrolase OS=Homo sapiens GN=ACOT7 PE=1 SV=3	IMRPDDANVAGNVHGGTILK	520.276	4	y11	21.72+/-1.63	1.63	492669	76974	98167	282678	119420	0	700376	0	83149	54488	51458	0	372851	0	59210	30956	0	88846	304824	372566	0	151772	436844	93745	385767	451116	251777	135258	384669	208845	717990	162693	182076	463170
O00154	sp|O00154|BACH_HUMAN	Cytosolic acyl coenzyme A thioester hydrolase OS=Homo sapiens GN=ACOT7 PE=1 SV=3	IMRPDDANVAGNVHGGTILK	520.276	4	y10	21.72+/-1.63	1.63	2074362	1883088	1636014	130033	111209	0	548875	259477	41516	40675	17732804	521373	203123	1603426	19283	54635	30646	0	258455	262424	944435	89878	263907	65209	449149	607812	105245	6891834	5630894	178940	986143	469869	1882812	374801
O00154	sp|O00154|BACH_HUMAN	Cytosolic acyl coenzyme A thioester hydrolase OS=Homo sapiens GN=ACOT7 PE=1 SV=3	IMRPDDANVAGNVHGGTILK	520.276	4	y7	21.72+/-1.63	1.63	233570	50051	0	120570	52318	23935	342002	0	0	46391	0	0	205433	0	19670	61850	0	0	141307	193851	0	83388	210320	47969	196376	363968	124876	54446	225987	46407	351589	66530	76960	228009
O00154	sp|O00154|BACH_HUMAN	Cytosolic acyl coenzyme A thioester hydrolase OS=Homo sapiens GN=ACOT7 PE=1 SV=3	IMRPDDANVAGNVHGGTILK	520.276	4	b3	21.72+/-1.63	1.63	261490	172123	137300	84005	23348	0	243187	0	31837	311	1704227	0	112074	95337	19964	0	0	31653	67717	164683	0	53052	205707	38639	218239	266534	107667	432453	531234	37411	204730	0	191264	193371
O00154	sp|O00154|BACH_HUMAN	Cytosolic acyl coenzyme A thioester hydrolase OS=Homo sapiens GN=ACOT7 PE=1 SV=3	IMRPDDANVAGNVHGGTILK	520.276	4	b4	21.72+/-1.63	1.63	2074362	1883088	1636014	130033	111209	0	548875	259477	41516	40675	17732804	521373	203123	1603426	19283	54635	30646	0	258455	262424	944435	89878	263907	65209	449149	607812	105245	6891834	5630894	178940	986143	469869	1882812	374801
O00154	sp|O00154|BACH_HUMAN	Cytosolic acyl coenzyme A thioester hydrolase OS=Homo sapiens GN=ACOT7 PE=1 SV=3	IMRPDDANVAGNVHGGTILK	520.276	4	b6	21.72+/-1.63	1.63	1304734	303380	434190	644345	324090	0	3457391	39287	262853	185703	131719	48450	856408	0	270776	161194	0	179090	785303	1373595	140771	580355	1422173	399021	2276898	1860146	831798	394181	1800695	484629	2068448	776981	490970	1370916
O00154	sp|O00154|BACH_HUMAN	Cytosolic acyl coenzyme A thioester hydrolase OS=Homo sapiens GN=ACOT7 PE=1 SV=3	IMRPDDANVAGNVHGGTILK	520.276	4	b7	21.72+/-1.63	1.63	517138	148880	136420	364581	128667	27016	983551	25433	216529	156970	104068	0	466425	30570	111213	70582	0	143517	202462	443823	62995	236097	511838	259365	533463	706627	334642	170439	565008	240378	855902	202062	243310	598417
O00154	sp|O00154|BACH_HUMAN	Cytosolic acyl coenzyme A thioester hydrolase OS=Homo sapiens GN=ACOT7 PE=1 SV=3	IMRPDDANVAGNVHGGTILK	520.276	4	b8	21.72+/-1.63	1.63	922467	180865	294973	606353	249934	0	1400671	0	181711	141394	87968	0	776119	0	215394	91308	0	151835	556656	787493	87162	380156	941381	409431	1024972	1341570	585012	208289	908140	333116	1539298	365151	414741	988969
O00154	sp|O00154|BACH_HUMAN	Cytosolic acyl coenzyme A thioester hydrolase OS=Homo sapiens GN=ACOT7 PE=1 SV=3	ATLWYVPLSLK	645.876	2	y8	55.9+/-1.25	1.25	1432799	502286	509715	714041	423537	134105	1888266	214751	1235950	311660	155159	208922	1319204	92594	908470	281879	32978	882141	3244479	1260428	913357	1834470	1277087	1221417	1256643	1794810	530409	337345	1451060	1608465	1726338	1389127	1520042	1206033
O00154	sp|O00154|BACH_HUMAN	Cytosolic acyl coenzyme A thioester hydrolase OS=Homo sapiens GN=ACOT7 PE=1 SV=3	ATLWYVPLSLK	645.876	2	y7	55.9+/-1.25	1.25	2615955	859092	984648	1312951	766343	205093	3429196	368052	2227877	670768	309031	374792	2220032	218078	1638663	521057	104008	1628946	6559503	2427247	1649936	3598831	2533692	2086024	2320032	3609627	1128921	630928	2495559	2867474	3190279	2278340	2641677	2333820
O00154	sp|O00154|BACH_HUMAN	Cytosolic acyl coenzyme A thioester hydrolase OS=Homo sapiens GN=ACOT7 PE=1 SV=3	ATLWYVPLSLK	645.876	2	y6	55.9+/-1.25	1.25	1665234	552506	640934	728007	507989	104888	2260096	215544	1430975	302794	198391	214311	1251655	103278	1056647	377521	61293	923891	4007171	1468480	1059674	2258833	1661748	1405321	1498502	2234602	634731	355575	1581340	1624129	2021175	1219558	1495635	1472754
O00154	sp|O00154|BACH_HUMAN	Cytosolic acyl coenzyme A thioester hydrolase OS=Homo sapiens GN=ACOT7 PE=1 SV=3	ATLWYVPLSLK	645.876	2	y5	55.9+/-1.25	1.25	5880468	1807822	2350842	2796299	1723416	433522	7581132	849096	5128524	1463897	738932	896022	4560225	472145	3762741	1389530	335197	3689902	15092083	5741922	4141014	8732933	6286844	5268228	5681221	8874523	2540023	1524746	6211500	5820129	6954246	4419313	5081040	5651046
O00154	sp|O00154|BACH_HUMAN	Cytosolic acyl coenzyme A thioester hydrolase OS=Homo sapiens GN=ACOT7 PE=1 SV=3	ATLWYVPLSLK	645.876	2	b4	55.9+/-1.25	1.25	264245	126667	97640	144864	52757	19219	461126	20604	239398	50570	0	31752	297805	0	196530	58327	0	193522	832960	379471	240298	482103	368418	196254	320040	417996	122472	63924	428973	345731	350509	234254	320728	314917
O00154	sp|O00154|BACH_HUMAN	Cytosolic acyl coenzyme A thioester hydrolase OS=Homo sapiens GN=ACOT7 PE=1 SV=3	VLEVPPVVYSR	629.364	2	y9	36.22+/-2.75	2.75	2080008	559904	632758	936205	488672	214029	2371936	257356	1835476	374042	143062	334634	1945824	104633	1361637	377801	21266	1530564	5686663	1658257	1345916	3148223	1075237	1630134	2095172	2588004	1014640	549919	2391245	2466672	1442902	5537688	2555097	1898079
O00154	sp|O00154|BACH_HUMAN	Cytosolic acyl coenzyme A thioester hydrolase OS=Homo sapiens GN=ACOT7 PE=1 SV=3	VLEVPPVVYSR	629.364	2	y8	36.22+/-2.75	2.75	1099872	281909	432934	543500	271090	26945	1341506	164994	839021	236761	54117	175774	988116	88766	685637	325747	29701	803107	3284873	974737	792260	1775007	639839	1031362	1339608	1577320	584941	359402	1819473	1409076	1346097	1283524	1005230	1188672
O00154	sp|O00154|BACH_HUMAN	Cytosolic acyl coenzyme A thioester hydrolase OS=Homo sapiens GN=ACOT7 PE=1 SV=3	VLEVPPVVYSR	629.364	2	y7	36.22+/-2.75	2.75	9023950	2478180	3112837	4872103	2471160	588069	11293663	1303148	6907464	2150793	842895	1345389	7930858	491171	6172090	2239414	249748	7356872	24593562	7635477	6812249	13887634	4998333	7675468	10094463	12647312	5377048	2869530	12642576	11296981	10770821	9748201	8055921	9706641
O00154	sp|O00154|BACH_HUMAN	Cytosolic acyl coenzyme A thioester hydrolase OS=Homo sapiens GN=ACOT7 PE=1 SV=3	VLEVPPVVYSR	629.364	2	y7	36.22+/-2.75	2.75	2225511	400673	700820	1100979	561837	165288	2709168	245920	1482720	454598	37135	313639	2184589	45183	1600583	431894	38405	1655066	6346931	1778830	1461439	3309138	1269386	1724993	2522832	3021284	1026623	671118	3155867	2840905	2765491	2562681	1962272	2109439
O00154	sp|O00154|BACH_HUMAN	Cytosolic acyl coenzyme A thioester hydrolase OS=Homo sapiens GN=ACOT7 PE=1 SV=3	LMDEVAGIVAAR	622.837	2	y10	36.8+/-1.51	1.51	2944421	639398	1654127	1206666	736034	25521	3382115	163810	1772994	540652	239752	409534	3171263	451959	1268684	468002	75179	514186	4375224	3073861	501107	1829134	1934248	1301576	5106311	4895154	1816440	1208949	3401868	1717061	3837265	1551297	1678721	3226125
O00154	sp|O00154|BACH_HUMAN	Cytosolic acyl coenzyme A thioester hydrolase OS=Homo sapiens GN=ACOT7 PE=1 SV=3	LMDEVAGIVAAR	622.837	2	y9	36.8+/-1.51	1.51	874425	165816	346435	359895	207738	0	1005794	0	235643	142049	29949	206847	726103	1016894	334383	132138	0	147140	962052	683216	138777	515584	442590	383975	1286771	1656826	348153	346991	911628	324484	1212524	389222	436920	1020657
O00154	sp|O00154|BACH_HUMAN	Cytosolic acyl coenzyme A thioester hydrolase OS=Homo sapiens GN=ACOT7 PE=1 SV=3	LMDEVAGIVAAR	622.837	2	y8	36.8+/-1.51	1.51	1382192	363771	350006	580738	360756	44114	1595755	102863	428403	220015	74932	144107	1098940	526552	311118	201620	32070	198162	1648150	1121098	242424	924778	661672	601842	1924385	2310455	606824	366683	1487558	630154	1628881	657944	728875	1535499
O00154	sp|O00154|BACH_HUMAN	Cytosolic acyl coenzyme A thioester hydrolase OS=Homo sapiens GN=ACOT7 PE=1 SV=3	LMDEVAGIVAAR	622.837	2	y7	36.8+/-1.51	1.51	3488246	724979	1041902	1530227	843147	61501	3841648	179617	1139229	628770	206637	418047	2679613	0	873482	501239	111929	750713	4053543	2699934	624854	1956142	1549029	1462362	4826342	5984770	1293463	1092849	3702601	1369078	4317990	1793930	1936756	3864324
O00154	sp|O00154|BACH_HUMAN	Cytosolic acyl coenzyme A thioester hydrolase OS=Homo sapiens GN=ACOT7 PE=1 SV=3	LMDEVAGIVAAR	622.837	2	y6	36.8+/-1.51	1.51	1793556	436906	650507	855495	491742	0	2051042	111064	1096087	385180	118678	593672	1676123	0	758270	244132	41239	401700	2911845	1789688	320464	1083786	1189249	849421	3232001	3390536	1029102	1281009	2107052	735949	2816198	857392	1042617	2153392
O00182	sp|O00182|LEG9_HUMAN	Galectin-9 OS=Homo sapiens GN=LGALS9 PE=1 SV=2	FEDGGYVVCNTR	708.814	2	y7	18.24+/-1.87	1.87	25230	520092	293777	102970	113683	19983	515452	267915	1116201	68447	35358	45695	21173	79086	19309	95136	28679	92141	174831	74055	0	78144	30713	166642	50206	39133	93016	63734	100538	80345	231136	136388	177275	95042
O00182	sp|O00182|LEG9_HUMAN	Galectin-9 OS=Homo sapiens GN=LGALS9 PE=1 SV=2	FEDGGYVVCNTR	708.814	2	y6	18.24+/-1.87	1.87	117349	1258439	581479	217407	296998	69223	1283585	797404	2882123	163953	104902	56465	65613	188233	78344	229830	38504	310887	388282	205045	94043	127586	0	399564	140563	113283	252674	251021	238408	249767	561326	285315	415320	274273
O00182	sp|O00182|LEG9_HUMAN	Galectin-9 OS=Homo sapiens GN=LGALS9 PE=1 SV=2	FEDGGYVVCNTR	708.814	2	y5	18.24+/-1.87	1.87	98469	1329461	695480	216664	288581	89539	1310858	878213	3029100	183450	104561	66121	45771	194730	39848	200101	39355	384978	373890	249472	57599	119114	0	397641	144523	99459	266687	292721	273173	288221	543622	310052	372686	267711
O00182	sp|O00182|LEG9_HUMAN	Galectin-9 OS=Homo sapiens GN=LGALS9 PE=1 SV=2	FEDGGYVVCNTR	708.814	2	y4	18.24+/-1.87	1.87	44787	716942	435499	129815	175125	45103	770716	496033	1797396	97747	56578	19684	22434	99210	23228	108868	23619	223483	241030	128669	33958	44420	43825	170046	105949	66663	193540	139657	143381	195031	343926	179166	277522	163913
O00182	sp|O00182|LEG9_HUMAN	Galectin-9 OS=Homo sapiens GN=LGALS9 PE=1 SV=2	FDENAVVR	475.241	2	y6	13.67+/-2.01	2.01	119892	1194380	781601	22695	155357	143164	1360580	838089	2732560	148375	72696	317767	274708	232795	46903	139743	33168	441289	40160	684148	31353	160645	546919	178406	50007	200190	53832	371244	279936	217995	46434	362602	279137	438412
O00182	sp|O00182|LEG9_HUMAN	Galectin-9 OS=Homo sapiens GN=LGALS9 PE=1 SV=2	FDENAVVR	475.241	2	y5	13.67+/-2.01	2.01	165241	1159797	984333	456227	646944	82790	1808615	704641	2189664	322747	226510	408004	481654	282465	475437	626756	0	494877	48350	838398	115011	621491	37677	1483227	533216	937379	683301	547586	887926	554526	1237297	776993	1013889	515303
O00182	sp|O00182|LEG9_HUMAN	Galectin-9 OS=Homo sapiens GN=LGALS9 PE=1 SV=2	FDENAVVR	475.241	2	y4	13.67+/-2.01	2.01	35020	492923	324999	122069	96105	19287	527957	338421	1135846	72854	39705	0	0	50220	0	93613	20318	176103	44790	79043	0	38842	71545	45094	50389	40156	68348	119830	183287	107462	179835	118575	122954	92907
O00182	sp|O00182|LEG9_HUMAN	Galectin-9 OS=Homo sapiens GN=LGALS9 PE=1 SV=2	FDENAVVR	475.241	2	y3	13.67+/-2.01	2.01	18365	309758	238386	62216	39200	0	365255	224029	791773	30993	24169	0	0	22913	18611	42173	0	107903	0	80123	0	0	0	54578	32775	0	47059	78982	130728	72427	117741	74600	71930	63499
O75791	sp|O75791|GRAP2_HUMAN	GRB2-related adapter protein 2 OS=Homo sapiens GN=GRAP2 PE=1 SV=1	ILSNQEEWFK	647.327	2	y7	33.78+/-2.66	2.66	53977	0	55590	123716	17254	0	43316	28837	57146	61511	0	254	290373	0	17915	29510	0	138192	273962	179495	38134	50979	0	240552	100600	160233	84147	137294	139400	139063	583262	114831	259917	127975
O75791	sp|O75791|GRAP2_HUMAN	GRB2-related adapter protein 2 OS=Homo sapiens GN=GRAP2 PE=1 SV=1	ILSNQEEWFK	647.327	2	y6	33.78+/-2.66	2.66	403033	66362	444343	176024	12613	124119	133564	31783	43578	52966	551110	80321	0	75513	186519	20258	0	109621	315006	303274	48396	67469	3819295	227329	71877	155319	336564	382498	201827	438479	350825	291429	144565	230761
O75791	sp|O75791|GRAP2_HUMAN	GRB2-related adapter protein 2 OS=Homo sapiens GN=GRAP2 PE=1 SV=1	ILSNQEEWFK	647.327	2	y5	33.78+/-2.66	2.66	80078	121293	0	112227	67821	0	17359	0	103097	79120	22413	250768	209670	40050	0	50835	0	229739	191172	183615	0	104766	1455	307166	89074	107491	132089	56111	202514	86739	585915	60238	276445	176556
O75791	sp|O75791|GRAP2_HUMAN	GRB2-related adapter protein 2 OS=Homo sapiens GN=GRAP2 PE=1 SV=1	ILSNQEEWFK	647.327	2	y4	33.78+/-2.66	2.66	50090	23632	0	158037	189424	0	33980	17598	268080	96876	22992	97307	17274	125114	176216	148044	825411	219412	200001	267097	46644	267770	8674424	354864	61328	116818	50310	106364	219300	93192	639479	97378	271915	202599
O75791	sp|O75791|GRAP2_HUMAN	GRB2-related adapter protein 2 OS=Homo sapiens GN=GRAP2 PE=1 SV=1	ILSNQEEWFK	647.327	2	y3	33.78+/-2.66	2.66	165816	0	27954	260608	0	0	67418	0	0	202876	0	0	0	0	0	0	0	493786	441525	397574	38223	0	0	466249	130514	128325	159005	131663	405151	167023	942354	86124	424843	347878
O75791	sp|O75791|GRAP2_HUMAN	GRB2-related adapter protein 2 OS=Homo sapiens GN=GRAP2 PE=1 SV=1	AELGSQEGYVPK	639.322	2	y10	16.92+/-1.64	1.64	137185	461987	505468	191818	592036	194890	51019	453189	1757799	122487	310343	1702112	842890	960196	861325	1605760	608625	193796	372441	322267	566539	861394	550548	184882	106078	135838	339530	165543	393507	174925	734501	80511	283091	163155
O75791	sp|O75791|GRAP2_HUMAN	GRB2-related adapter protein 2 OS=Homo sapiens GN=GRAP2 PE=1 SV=1	AELGSQEGYVPK	639.322	2	y9	16.92+/-1.64	1.64	359301	574574	864406	408276	941068	0	158094	773070	2149207	253462	414581	1123118	1022181	1007726	672812	803958	497264	548035	1055438	890975	461364	421088	413183	606941	300354	255742	574478	437681	1039921	392390	2094011	282229	760593	453334
O75791	sp|O75791|GRAP2_HUMAN	GRB2-related adapter protein 2 OS=Homo sapiens GN=GRAP2 PE=1 SV=1	AELGSQEGYVPK	639.322	2	y8	16.92+/-1.64	1.64	115080	0	0	135963	0	0	27860	0	0	76163	0	0	0	21639	0	0	0	178873	266432	281939	0	45771	0	163397	84462	86191	42480	111225	297324	104383	556102	53536	226615	159300
O75791	sp|O75791|GRAP2_HUMAN	GRB2-related adapter protein 2 OS=Homo sapiens GN=GRAP2 PE=1 SV=1	AELGSQEGYVPK	639.322	2	y6	16.92+/-1.64	1.64	126210	141469	43216	223906	55556	63328	63656	79555	156202	150028	168883	138863	117198	139473	58699	179762	81403	210956	344897	317293	49915	164735	155694	194092	114340	124937	169159	170045	358361	104756	635893	72557	264603	132213
O75791	sp|O75791|GRAP2_HUMAN	GRB2-related adapter protein 2 OS=Homo sapiens GN=GRAP2 PE=1 SV=1	AELGSQEGYVPK	639.322	2	y5	16.92+/-1.64	1.64	97695	0	0	131123	0	0	26378	0	0	71122	0	0	0	0	0	0	0	191656	289806	303552	0	0	0	253439	108299	88477	0	169490	392209	128043	626227	51626	200092	147572
O75791	sp|O75791|GRAP2_HUMAN	GRB2-related adapter protein 2 OS=Homo sapiens GN=GRAP2 PE=1 SV=1	NFIDIQFPK	561.303	2	y7	47.15+/-2.32	2.32	288162	67542	64657	614315	79540	0	151872	46884	90744	357590	93241	67593	41634	17920	0	35739	0	821152	744312	654191	54641	38341	575451	820005	412066	297654	259662	277978	702901	763092	2214931	247619	1200765	565252
O75791	sp|O75791|GRAP2_HUMAN	GRB2-related adapter protein 2 OS=Homo sapiens GN=GRAP2 PE=1 SV=1	NFIDIQFPK	561.303	2	y6	47.15+/-2.32	2.32	452906	115872	114736	755688	66739	0	277116	42272	108888	538537	24400	182331	72243	0	0	51393	0	1264318	1293153	986020	77408	87442	797065	1355624	635276	430022	514951	417175	1097156	1039261	3181652	451098	1609137	901891
O75791	sp|O75791|GRAP2_HUMAN	GRB2-related adapter protein 2 OS=Homo sapiens GN=GRAP2 PE=1 SV=1	NFIDIQFPK	561.303	2	y5	47.15+/-2.32	2.32	140897	35099	16805	288977	0	24253	88010	0	0	166227	17337	0	0	0	0	45643	0	501248	380017	423755	0	34139	335446	450874	188871	121315	171120	140384	441617	381758	1136412	147396	523330	307567
O75791	sp|O75791|GRAP2_HUMAN	GRB2-related adapter protein 2 OS=Homo sapiens GN=GRAP2 PE=1 SV=1	NFIDIQFPK	561.303	2	y4	47.15+/-2.32	2.32	73677	0	0	142459	0	0	24264	0	0	78691	0	0	0	39080	73176	0	19357	274911	210604	233108	0	0	211550	281805	107070	42858	44870	73303	258605	166076	602317	30925	282550	155869
O75791	sp|O75791|GRAP2_HUMAN	GRB2-related adapter protein 2 OS=Homo sapiens GN=GRAP2 PE=1 SV=1	NFIDIQFPK	561.303	2	y3	47.15+/-2.32	2.32	294736	48930	59744	478844	0	0	129610	34837	60809	405669	115902	43319	20355	24991	0	75470	0	1004864	1029731	783362	66949	44222	635873	1062113	403640	337816	394843	246178	786893	707601	2129900	244356	943338	714701
O75791	sp|O75791|GRAP2_HUMAN	GRB2-related adapter protein 2 OS=Homo sapiens GN=GRAP2 PE=1 SV=1	NFIDIQFPK	561.303	2	b3	47.15+/-2.32	2.32	77190	0	18047	120788	0	0	52364	0	0	75343	0	0	0	120267	224340	24112	103540	236694	263090	189499	0	0	161417	236806	132274	54073	111972	66560	230165	164198	565449	72329	250486	164348
O75791	sp|O75791|GRAP2_HUMAN	GRB2-related adapter protein 2 OS=Homo sapiens GN=GRAP2 PE=1 SV=1	HQAENLLMGK	570.795	2	y8	13.01+/-2.41	2.41	78392	206162	0	158124	63185	117686	68621	31469	500852	93743	0	0	0	70976	0	131850	0	36638	100508	129636	0	265215	260531	223435	68330	67404	54235	77242	55686	23490	739393	47297	115026	114577
O75791	sp|O75791|GRAP2_HUMAN	GRB2-related adapter protein 2 OS=Homo sapiens GN=GRAP2 PE=1 SV=1	HQAENLLMGK	570.795	2	y4	13.01+/-2.41	2.41	25398	65314	0	93704	27906	21093	0	0	34257	39670	0	18074	0	0	0	90670	0	0	50394	108535	0	141585	210203	90945	49594	62185	74677	59042	30352	0	439719	0	87377	88740
O75791	sp|O75791|GRAP2_HUMAN	GRB2-related adapter protein 2 OS=Homo sapiens GN=GRAP2 PE=1 SV=1	HQAENLLMGK	570.795	2	b5	13.01+/-2.41	2.41	119746	0	130783	243642	0	0	69824	0	0	97104	53039	18489	445327	0	30008	0	0	95619	169737	281743	46089	0	553159	313519	168000	128391	182238	140275	191807	55563	1183366	41329	142613	205358
O75791	sp|O75791|GRAP2_HUMAN	GRB2-related adapter protein 2 OS=Homo sapiens GN=GRAP2 PE=1 SV=1	HQAENLLMGK	570.795	2	b6	13.01+/-2.41	2.41	189300	1499	189443	380103	46252	20954	139682	0	290487	129725	33780	70417	39793	0	161449	63805	0	93313	235049	566735	515411	57766	785788	599106	257147	243837	229257	201145	288443	136100	1816889	57941	268177	357174
O75791	sp|O75791|GRAP2_HUMAN	GRB2-related adapter protein 2 OS=Homo sapiens GN=GRAP2 PE=1 SV=1	HQAENLLMGK	570.795	2	b7	13.01+/-2.41	2.41	143550	24350	0	182432	4283	0	41929	430599	68362	605296	0	456836	0	543856	0	98201	130954	1824829	49267	430640	0	37019	284106	1515752	491677	85340	139131	537198	235657	64533	803818	32340	157121	135136
O75791	sp|O75791|GRAP2_HUMAN	GRB2-related adapter protein 2 OS=Homo sapiens GN=GRAP2 PE=1 SV=1	EVGFFIIR	490.782	2	y6	46.61+/-1.64	1.64	1005087	373548	308138	1763632	0	0	538576	124303	252743	1615973	102021	101860	122827	105742	94614	232764	19937	3433259	3213652	2302096	278502	256872	2536446	3909240	1304847	1063096	1326866	1349244	2610893	2714662	7836178	969495	4104862	2356538
O75791	sp|O75791|GRAP2_HUMAN	GRB2-related adapter protein 2 OS=Homo sapiens GN=GRAP2 PE=1 SV=1	EVGFFIIR	490.782	2	y5	46.61+/-1.64	1.64	98511	33587	18206	167149	0	0	50593	0	0	182877	0	0	0	0	0	18700	0	411115	431636	297445	0	0	275718	452404	131686	65699	154437	153960	273000	291275	959357	101610	512335	239936
O75791	sp|O75791|GRAP2_HUMAN	GRB2-related adapter protein 2 OS=Homo sapiens GN=GRAP2 PE=1 SV=1	EVGFFIIR	490.782	2	y4	46.61+/-1.64	1.64	1007375	335315	260806	1594091	0	0	504234	109663	269999	1451883	137559	84929	93640	129641	54324	167809	50188	3412426	3048161	2240204	256389	269953	2364569	3588772	1315789	900830	1209419	1183127	2573791	2402720	7084269	874779	3609934	2164128
O75791	sp|O75791|GRAP2_HUMAN	GRB2-related adapter protein 2 OS=Homo sapiens GN=GRAP2 PE=1 SV=1	EVGFFIIR	490.782	2	y3	46.61+/-1.64	1.64	512358	124112	82582	664827	39196	171472	267902	293533	168461	948190	29585	84156	50083	105851	171499	198949	50827	1454669	1242983	1068787	1200102	395167	1123136	1839887	1050051	483459	562421	625561	1111350	1009523	3050494	556424	1648154	981544
O75791	sp|O75791|GRAP2_HUMAN	GRB2-related adapter protein 2 OS=Homo sapiens GN=GRAP2 PE=1 SV=1	ASQSSPGDFSISVR	719.352	2	y11	25.71+/-2.04	2.04	405239	70580	110076	704425	0	0	116064	38866	75044	735960	36920	0	22176	0	51573	0	0	594556	710739	1087765	141318	161640	328103	2506260	235803	743982	598001	522692	1071138	957047	2566025	470847	1688824	693781
O75791	sp|O75791|GRAP2_HUMAN	GRB2-related adapter protein 2 OS=Homo sapiens GN=GRAP2 PE=1 SV=1	ASQSSPGDFSISVR	719.352	2	y10	25.71+/-2.04	2.04	250502	60255	81342	655726	688507	0	90143	0	49150	504743	0	1112167	0	671494	20246	1677624	610578	533425	550357	913375	90852	94965	303117	2053697	161487	574196	356018	318911	844106	794513	2083500	349153	1361120	524592
O75791	sp|O75791|GRAP2_HUMAN	GRB2-related adapter protein 2 OS=Homo sapiens GN=GRAP2 PE=1 SV=1	ASQSSPGDFSISVR	719.352	2	y9	25.71+/-2.04	2.04	1410325	375226	421060	2806626	0	385331	715707	126502	361374	2518451	203408	23108	151504	19526	92083	28530	0	2424143	2742697	3832885	570239	670450	1319729	8835928	820641	2818003	1876196	1699789	4039214	3438577	9747887	1672079	6264303	2476829
O75791	sp|O75791|GRAP2_HUMAN	GRB2-related adapter protein 2 OS=Homo sapiens GN=GRAP2 PE=1 SV=1	ASQSSPGDFSISVR	719.352	2	y6	25.71+/-2.04	2.04	312753	67082	63223	637611	43071	0	96335	0	59424	600596	26282	0	0	0	0	0	0	521603	670984	977444	94144	147632	336487	2355661	150947	584428	457335	377491	985601	683944	2093329	314360	1250780	616828
O75791	sp|O75791|GRAP2_HUMAN	GRB2-related adapter protein 2 OS=Homo sapiens GN=GRAP2 PE=1 SV=1	ASQSSPGDFSISVR	719.352	2	y3	25.71+/-2.04	2.04	80934	0	24073	138946	0	0	36064	0	0	160128	0	0	0	0	0	24867	0	137901	152480	287462	0	40729	113800	686891	55007	192557	105780	84466	288414	156450	566178	85226	382745	168569
O75791	sp|O75791|GRAP2_HUMAN	GRB2-related adapter protein 2 OS=Homo sapiens GN=GRAP2 PE=1 SV=1	ASQSSPGDFSISVR	719.352	2	y9	25.71+/-2.04	2.04	77113	26041	44256	255336	0	0	37115	0	0	206493	0	0	0	0	0	0	0	161645	199079	348049	43210	35161	111768	651046	61754	212368	134745	64166	342287	298319	688181	103393	481286	168291
O75791	sp|O75791|GRAP2_HUMAN	GRB2-related adapter protein 2 OS=Homo sapiens GN=GRAP2 PE=1 SV=1	LGLFPANYVAPMTR	775.413	2	y10	51.44+/-4.31	4.31	1182845	440708	351264	2606611	637642	234481	700964	0	78520	810336	228975	0	228307	1133979	850421	311261	29179	1052634	978749	2071259	53455	1618296	2542959	2154353	764034	1303660	1675961	1299421	3356203	1162875	8799531	532291	2711507	2374617
O75791	sp|O75791|GRAP2_HUMAN	GRB2-related adapter protein 2 OS=Homo sapiens GN=GRAP2 PE=1 SV=1	LGLFPANYVAPMTR	775.413	2	y6	51.44+/-4.31	4.31	296518	87557	22565	497095	0	0	126698	332419	22104	152422	0	0	1840	0	0	38381	0	169008	150551	501774	0	0	417751	374748	170443	272109	365711	290208	668123	225116	1764725	43347	447095	489397
O75791	sp|O75791|GRAP2_HUMAN	GRB2-related adapter protein 2 OS=Homo sapiens GN=GRAP2 PE=1 SV=1	LGLFPANYVAPMTR	775.413	2	y5	51.44+/-4.31	4.31	202541	96231	54825	477324	90730	0	104601	0	0	188071	28596	214676	0	18374	0	22604	19160	203860	193395	494322	0	18083	578724	518331	168293	259143	364429	293099	749896	208121	1835547	50090	507876	509509
O75791	sp|O75791|GRAP2_HUMAN	GRB2-related adapter protein 2 OS=Homo sapiens GN=GRAP2 PE=1 SV=1	LGLFPANYVAPMTR	775.413	2	y4	51.44+/-4.31	4.31	191372	59781	20730	388129	0	0	119381	0	18872	157282	38267	30903	0	0	0	0	0	156784	158490	290304	0	0	359973	320403	102955	216299	409649	198530	536973	178403	1364664	20939	389739	402102
O75791	sp|O75791|GRAP2_HUMAN	GRB2-related adapter protein 2 OS=Homo sapiens GN=GRAP2 PE=1 SV=1	LGLFPANYVAPMTR	775.413	2	y10	51.44+/-4.31	4.31	55678	0	0	228329	48529	19371	38827	0	0	44266	0	0	0	80963	78531	0	0	56919	75375	136689	0	149701	280940	148273	0	68670	107979	81721	207179	113465	691725	22267	198233	187209
P01033	sp|P01033|TIMP1_HUMAN	Metalloproteinase inhibitor 1 OS=Homo sapiens GN=TIMP1 PE=1 SV=1	GFQALGDAADIR	617.315	2	y9	31.54+/-3.18	3.18	89950	375651	865707	29380	294402	137727	621174	996586	831499	0	251105	44797	57416	697749	93015	202422	0	0	193381	151557	232458	141087	92440	0	213225	70940	35514	0	64757	236997	84085	186762	116922	51461
P01033	sp|P01033|TIMP1_HUMAN	Metalloproteinase inhibitor 1 OS=Homo sapiens GN=TIMP1 PE=1 SV=1	GFQALGDAADIR	617.315	2	y8	31.54+/-3.18	3.18	95623	423355	911337	24402	326805	123710	617956	969850	743604	464914	258115	43565	80930	790771	104972	196901	422400	327660	163902	112253	215704	156421	30451	95646	227051	54627	0	403187	84670	240504	61107	203787	125186	50430
P01033	sp|P01033|TIMP1_HUMAN	Metalloproteinase inhibitor 1 OS=Homo sapiens GN=TIMP1 PE=1 SV=1	GFQALGDAADIR	617.315	2	y7	31.54+/-3.18	3.18	103697	775573	1652503	38931	537174	265155	1140234	1896449	1493993	0	431860	407994	616697	1310773	126254	381860	0	0	377939	232089	433085	198079	84041	308464	545152	144881	65031	0	138531	468211	118099	345006	194823	70584
P01033	sp|P01033|TIMP1_HUMAN	Metalloproteinase inhibitor 1 OS=Homo sapiens GN=TIMP1 PE=1 SV=1	GFQALGDAADIR	617.315	2	y5	31.54+/-3.18	3.18	71559	374546	815994	0	269722	94831	592283	1292200	1132423	0	348703	10482	51900	705704	127070	174912	0	0	367970	115393	588560	657049	30400	39915	395607	55583	18699	0	200407	217265	64126	464445	198627	45967
P01033	sp|P01033|TIMP1_HUMAN	Metalloproteinase inhibitor 1 OS=Homo sapiens GN=TIMP1 PE=1 SV=1	GFQALGDAADIR	617.315	2	b5	31.54+/-3.18	3.18	0	3209	0	0	0	0	24726	64682	30715	0	0	29180	54688	24896	0	0	397852	338157	148826	0	50107	82288	0	0	0	3240	0	892121	0	0	0	0	0	0
P01033	sp|P01033|TIMP1_HUMAN	Metalloproteinase inhibitor 1 OS=Homo sapiens GN=TIMP1 PE=1 SV=1	FVYTPAMESVCGYFHR	655.299	3	y9	48.28+/-3.8	3.8	0	238278	738422	0	0	0	447010	371885	0	0	140725	63801	0	333529	0	108282	0	0	0	0	0	0	0	0	112560	42203	0	0	0	107916	150799	57481	26928	37376
P01033	sp|P01033|TIMP1_HUMAN	Metalloproteinase inhibitor 1 OS=Homo sapiens GN=TIMP1 PE=1 SV=1	FVYTPAMESVCGYFHR	655.299	3	y8	48.28+/-3.8	3.8	21438	331822	977786	61952	0	91208	634786	507977	0	63764	187645	129926	17694	406922	110102	192625	127452	0	34368	85407	69461	44858	0	37957	203111	82113	42622	0	77420	89426	164209	64699	52043	42239
P01033	sp|P01033|TIMP1_HUMAN	Metalloproteinase inhibitor 1 OS=Homo sapiens GN=TIMP1 PE=1 SV=1	FVYTPAMESVCGYFHR	655.299	3	y6	48.28+/-3.8	3.8	50577	397409	1213650	0	0	0	708385	677873	0	0	210476	171318	18237	443073	0	185484	0	0	44226	68974	0	59725	409224	0	202876	60691	52175	0	0	96710	96555	77299	34656	53655
P01033	sp|P01033|TIMP1_HUMAN	Metalloproteinase inhibitor 1 OS=Homo sapiens GN=TIMP1 PE=1 SV=1	FVYTPAMESVCGYFHR	655.299	3	y5	48.28+/-3.8	3.8	196039	223919	531913	2238549	51184	0	290579	340224	0	101478	127206	157168	112776	178213	390070	96435	911211	278819	232776	84176	0	38055	386583	0	238501	40987	37741	4013835	656991	67333	377131	0	200539	50371
P01033	sp|P01033|TIMP1_HUMAN	Metalloproteinase inhibitor 1 OS=Homo sapiens GN=TIMP1 PE=1 SV=1	FVYTPAMESVCGYFHR	655.299	3	y12	48.28+/-3.8	3.8	0	212849	607104	0	0	0	306143	235428	0	0	74729	65640	0	143808	0	69604	0	0	0	0	34938	35581	0	505854	42116	0	0	0	0	25407	41823	60385	0	24065
P01033	sp|P01033|TIMP1_HUMAN	Metalloproteinase inhibitor 1 OS=Homo sapiens GN=TIMP1 PE=1 SV=1	FVYTPAMESVCGYFHR	655.299	3	b9	48.28+/-3.8	3.8	0	155510	461064	0	0	35487	239137	264826	26135	0	60392	31926	0	197145	0	22442	60410	0	0	0	0	0	41107	0	86476	39338	45819	0	0	21863	28544	25835	0	20772
P13611	sp|P13611|CSPG2_HUMAN	Versican core protein OS=Homo sapiens GN=VCAN PE=1 SV=3	VSVPTHPEAVGDASLTVVK	636.014	3	y13	31.19+/-3.1	3.1	0	4478901	3285261	0	3926110	1110341	1103599	1254516	2448389	675220	110782	772888	28203	1573146	464135	217840	292489	0	0	0	148194	0	44505	0	0	347112	0	420246	0	604601	195580	4747674	0	0
P13611	sp|P13611|CSPG2_HUMAN	Versican core protein OS=Homo sapiens GN=VCAN PE=1 SV=3	VSVPTHPEAVGDASLTVVK	636.014	3	y9	31.19+/-3.1	3.1	0	1603138	1134521	3805	1710132	364110	394043	468704	978444	256625	42248	299577	23000	556213	170041	65537	69710	0	35420	0	39185	0	0	32472	0	127567	0	174665	0	233270	27658	1606741	0	0
P13611	sp|P13611|CSPG2_HUMAN	Versican core protein OS=Homo sapiens GN=VCAN PE=1 SV=3	VSVPTHPEAVGDASLTVVK	636.014	3	y17	31.19+/-3.1	3.1	1960392	602828	323878	8023891	613849	113969	121138	155556	260875	94938	20304	119083	0	212815	92233	0	0	2901194	57178	7457686	0	1995700	710726	115514	1199241	0	1268030	39342	443548	93260	0	757602	2723012	1446238
P13611	sp|P13611|CSPG2_HUMAN	Versican core protein OS=Homo sapiens GN=VCAN PE=1 SV=3	VSVPTHPEAVGDASLTVVK	636.014	3	y16	31.19+/-3.1	3.1	0	2577170	1875365	0	2312118	786849	696772	731542	1363001	327418	95835	428439	47820	784489	289631	136233	130455	0	0	0	93706	0	62209	0	0	162675	0	235908	43940	339109	101726	2991479	27798	27589
P13611	sp|P13611|CSPG2_HUMAN	Versican core protein OS=Homo sapiens GN=VCAN PE=1 SV=3	VSVPTHPEAVGDASLTVVK	636.014	3	y14	31.19+/-3.1	3.1	0	834822	632269	17912	881772	170137	182655	257234	405499	90644	0	234808	0	239950	97608	33611	59049	0	175166	33330	0	0	42387	85908	104092	30877	0	69702	22801	78723	19415	1005758	138392	0
P13611	sp|P13611|CSPG2_HUMAN	Versican core protein OS=Homo sapiens GN=VCAN PE=1 SV=3	VSVPTHPEAVGDASLTVVK	636.014	3	b7	31.19+/-3.1	3.1	0	0	43670	0	0	0	0	0	0	0	0	0	0	0	0	49485	0	0	87739	35277	0	36578	0	150330	37644	0	0	0	52648	0	14115	0	61386	0
P13611	sp|P13611|CSPG2_HUMAN	Versican core protein OS=Homo sapiens GN=VCAN PE=1 SV=3	SPQETYDVYCYVDHLDGDVFHLTVPSK	796.87	4	y6	61.17+/-2.04	2.04	0	438359	201225	0	175006	98945	0	257500	381500	108788	0	81180	0	285863	57036	0	52918	37194	134716	0	30138	0	0	56075	67832	102812	0	338671	32861	73967	52643	594053	0	0
P13611	sp|P13611|CSPG2_HUMAN	Versican core protein OS=Homo sapiens GN=VCAN PE=1 SV=3	SPQETYDVYCYVDHLDGDVFHLTVPSK	796.87	4	y19	61.17+/-2.04	2.04	0	432377	170183	0	175048	69346	0	220095	464188	127514	0	69158	0	244688	71425	0	44265	0	85745	0	0	0	0	35510	0	109414	0	290704	55552	102788	49074	695645	0	0
P13611	sp|P13611|CSPG2_HUMAN	Versican core protein OS=Homo sapiens GN=VCAN PE=1 SV=3	SPQETYDVYCYVDHLDGDVFHLTVPSK	796.87	4	y7	61.17+/-2.04	2.04	0	346832	114314	0	178937	90493	0	145676	315788	67861	0	66964	0	233518	65398	0	23863	0	51262	0	0	0	0	59348	69765	55916	0	229075	30153	50027	0	430211	0	23965
P13611	sp|P13611|CSPG2_HUMAN	Versican core protein OS=Homo sapiens GN=VCAN PE=1 SV=3	SPQETYDVYCYVDHLDGDVFHLTVPSK	796.87	4	b4	61.17+/-2.04	2.04	0	311941	107645	120184	153590	64179	0	194826	373828	62178	39605	71379	184850	193128	61508	134271	45846	0	86856	0	40366	98228	45232	40487	54749	68542	27313	198769	0	56314	0	421340	220086	0
P13611	sp|P13611|CSPG2_HUMAN	Versican core protein OS=Homo sapiens GN=VCAN PE=1 SV=3	LATVGELQAAWR	657.862	2	y9	38.92+/-1.8	1.8	30953	3813025	2950557	59201	3218177	791642	1114061	943476	2187149	456125	91490	726871	70551	1212979	331685	149918	247027	78736	111656	54107	88117	143196	0	91658	149757	288846	0	399475	193544	448609	191519	2893138	98448	70065
P13611	sp|P13611|CSPG2_HUMAN	Versican core protein OS=Homo sapiens GN=VCAN PE=1 SV=3	LATVGELQAAWR	657.862	2	y8	38.92+/-1.8	1.8	261971	16147781	12104691	269802	13496674	3182677	4730826	4212720	9525490	2151308	594237	3236773	354286	4586850	1592305	758563	1307282	462216	984723	385000	380554	771422	0	618974	742434	1320289	183762	2142565	936694	2396627	754213	12076479	641011	248507
P13611	sp|P13611|CSPG2_HUMAN	Versican core protein OS=Homo sapiens GN=VCAN PE=1 SV=3	LATVGELQAAWR	657.862	2	y7	38.92+/-1.8	1.8	48089	2250270	1765325	56563	1968243	485101	523286	552368	1226312	273997	49042	455498	30136	736495	214537	70471	146440	46960	105008	0	0	106430	0	49085	79726	171753	45294	287425	69416	254582	27408	1768832	106007	0
P13611	sp|P13611|CSPG2_HUMAN	Versican core protein OS=Homo sapiens GN=VCAN PE=1 SV=3	LATVGELQAAWR	657.862	2	y6	38.92+/-1.8	1.8	27177	3852282	2987441	65604	3336298	783318	1120954	890048	2183731	438835	67095	801824	59824	1308717	341624	201947	321638	98954	248766	46352	105751	226515	720418	84976	177874	314023	51141	520279	221117	524659	135056	2786009	125216	31848
P13611	sp|P13611|CSPG2_HUMAN	Versican core protein OS=Homo sapiens GN=VCAN PE=1 SV=3	LATVGELQAAWR	657.862	2	y5	38.92+/-1.8	1.8	67641	2843706	1970770	21890	2467607	523096	813514	670406	1514964	325509	206925	536431	178044	844734	338328	113820	241850	49739	243942	44027	52255	188692	2060359	157697	124378	267775	29135	354368	119782	303409	206770	2035994	121219	7879
P13611	sp|P13611|CSPG2_HUMAN	Versican core protein OS=Homo sapiens GN=VCAN PE=1 SV=3	LGEPNYGAEIR	609.809	2	y8	20.52+/-3.61	3.61	92421	439523	734965	0	361043	42713	95120	226456	184867	92382	95202	308241	2326708	353840	22740	27273	122318	0	2189059	0	6695	65757	173563	42756	90413	0	0	147224	56865	95548	120367	757872	95648	52720
P13611	sp|P13611|CSPG2_HUMAN	Versican core protein OS=Homo sapiens GN=VCAN PE=1 SV=3	LGEPNYGAEIR	609.809	2	y7	20.52+/-3.61	3.61	0	197138	333710	25641	174690	31370	56304	114071	108832	72373	35598	145028	29129	191619	0	0	56828	35570	96853	33679	0	117244	289070	131228	115800	0	0	83306	57299	50428	0	409962	64128	86633
P13611	sp|P13611|CSPG2_HUMAN	Versican core protein OS=Homo sapiens GN=VCAN PE=1 SV=3	LGEPNYGAEIR	609.809	2	y6	20.52+/-3.61	3.61	0	252905	379842	0	210636	0	54244	234802	179674	55292	0	175609	71901	237474	0	0	65593	0	90580	0	0	0	0	0	0	123099	0	83316	0	37001	0	400465	0	19148
P13611	sp|P13611|CSPG2_HUMAN	Versican core protein OS=Homo sapiens GN=VCAN PE=1 SV=3	LGEPNYGAEIR	609.809	2	y5	20.52+/-3.61	3.61	12662	239249	442444	0	296247	0	49108	167572	99471	53479	17590	249184	152	241696	559	17167	52748	0	857176	0	0	1949	0	53876	0	79977	293859	112844	0	19009	2932	472130	0	0
P13611	sp|P13611|CSPG2_HUMAN	Versican core protein OS=Homo sapiens GN=VCAN PE=1 SV=3	LGEPNYGAEIR	609.809	2	y4	20.52+/-3.61	3.61	0	45769	80302	99031	50346	0	0	0	20322	0	0	25083	63952	0	378132	61786	0	190823	0	94436	194801	0	37300	0	0	0	0	29012	56559	0	39474	56751	0	0
P13611	sp|P13611|CSPG2_HUMAN	Versican core protein OS=Homo sapiens GN=VCAN PE=1 SV=3	LGEPNYGAEIR	609.809	2	y8	20.52+/-3.61	3.61	174716	185472	161912	1585254	120852	45624	46563	35792	40669	20122	126388	119201	30423	61624	558404	934239	20854	1350021	39728	857642	264243	240543	343723	174655	307590	590673	1291679	62213	177637	35160	2832470	269280	194724	147747
P13611	sp|P13611|CSPG2_HUMAN	Versican core protein OS=Homo sapiens GN=VCAN PE=1 SV=3	YEINSLIR	504.28	2	y6	31.83+/-2.2	2.2	181399	3565916	6407942	566027	4089499	998284	2325019	1926136	5387839	786411	296144	2128957	560963	2116615	738496	2100367	563386	5277723	8068114	336172	4861446	6019952	1783463	6306818	2060785	790657	2149951	1419981	616514	1946295	1141037	4483182	1075990	2062407
P13611	sp|P13611|CSPG2_HUMAN	Versican core protein OS=Homo sapiens GN=VCAN PE=1 SV=3	YEINSLIR	504.28	2	y5	31.83+/-2.2	2.2	116671	2536050	3532343	751501	2355261	497376	1346064	1136782	3194637	427851	193213	1966592	620510	1304065	472541	0	145710	0	0	205959	0	0	0	0	0	532256	0	1035218	446475	1218632	1267575	2477980	1125356	0
P13611	sp|P13611|CSPG2_HUMAN	Versican core protein OS=Homo sapiens GN=VCAN PE=1 SV=3	YEINSLIR	504.28	2	y4	31.83+/-2.2	2.2	25408	602684	1178826	0	863254	157055	441418	415299	1059318	160520	48891	244842	0	420801	143558	0	97972	0	0	66505	0	0	0	0	0	187612	0	240322	161706	394063	44268	828620	83179	0
P13611	sp|P13611|CSPG2_HUMAN	Versican core protein OS=Homo sapiens GN=VCAN PE=1 SV=3	YEINSLIR	504.28	2	y3	31.83+/-2.2	2.2	0	170794	307833	0	213609	25315	118590	117703	281480	45346	0	72406	0	112696	34130	0	0	0	0	0	0	55749	0	0	0	48708	0	38696	0	79418	0	234861	0	0
P13611	sp|P13611|CSPG2_HUMAN	Versican core protein OS=Homo sapiens GN=VCAN PE=1 SV=3	YEINSLIR	504.28	2	y6	31.83+/-2.2	2.2	0	17492	0	17981	0	0	0	0	514	0	0	22644	0	0	0	414902	0	711116	1137522	0	646780	880146	267230	750753	312602	0	273301	0	0	0	20078	0	29106	345694
P13611	sp|P13611|CSPG2_HUMAN	Versican core protein OS=Homo sapiens GN=VCAN PE=1 SV=3	YEINSLIR	504.28	2	b3	31.83+/-2.2	2.2	0	23094	42595	0	0	0	0	0	53285	0	24580	23027	0	0	0	696742	0	797897	1013557	0	331255	446890	354302	661542	450744	0	680439	0	29413	0	20925	41176	0	519861
P13611	sp|P13611|CSPG2_HUMAN	Versican core protein OS=Homo sapiens GN=VCAN PE=1 SV=3	ITCMNPSAYQR	670.808	2	y8	17.4+/-1.99	1.99	854812	200615	637851	81367	408267	1028072	161586	323197	255752	0	23332	31148	0	40521	0	0	0	267271	361679	38126	15328	725137	23481	221133	59365	63867	0	0	230640	47351	558089	278240	391819	253282
P13611	sp|P13611|CSPG2_HUMAN	Versican core protein OS=Homo sapiens GN=VCAN PE=1 SV=3	ITCMNPSAYQR	670.808	2	y7	17.4+/-1.99	1.99	0	320161	811252	443199	643680	0	243617	20038	399006	604017	140676	76495	25347	44469	269436	2495494	314620	0	0	40629	777953	0	0	0	95051	91515	204729	34342	209616	52257	48643	428633	0	0
P13611	sp|P13611|CSPG2_HUMAN	Versican core protein OS=Homo sapiens GN=VCAN PE=1 SV=3	ITCMNPSAYQR	670.808	2	y6	17.4+/-1.99	1.99	742902	640006	1994934	279952	1197817	1289137	477642	294974	892364	226113	25068	259605	82644	299508	29616	583901	56615	283484	364689	116717	89779	557409	43046	316339	203983	273383	220042	117676	333222	135158	650904	923403	544581	350005
P13611	sp|P13611|CSPG2_HUMAN	Versican core protein OS=Homo sapiens GN=VCAN PE=1 SV=3	ITCMNPSAYQR	670.808	2	y5	17.4+/-1.99	1.99	0	31274	150049	144272	89073	0	0	0	9177	69017	0	0	0	0	30361	190413	28353	0	0	0	55509	0	0	33040	0	0	279102	0	42999	18415	98380	35879	0	0
P17931	sp|P17931|LEG3_HUMAN	Galectin-3 OS=Homo sapiens GN=LGALS3 PE=1 SV=5	MLITILGTVKPNANR	547.655	3	y9	39.06+/-1.33	1.33	2257849	2985368	2822562	2191484	1896732	489323	6964690	2355232	1511111	1039915	6363340	9350595	9009323	1950592	2648319	7487339	4586342	294547	1560710	1070369	1358599	999406	729467	440330	3838645	1255831	1441487	289121	618526	1410054	1818779	773092	1426279	1533009
P17931	sp|P17931|LEG3_HUMAN	Galectin-3 OS=Homo sapiens GN=LGALS3 PE=1 SV=5	MLITILGTVKPNANR	547.655	3	y5	39.06+/-1.33	1.33	3170172	4000776	4007392	3024509	2646539	566227	9678445	3284953	2082208	1461202	8626539	13005879	11979572	2758262	3504168	9877702	6390964	348940	2206186	1757093	2251523	1490001	1099549	669827	5255457	1740374	2038181	334900	775963	1913098	2678185	1049540	1906106	2134967
P17931	sp|P17931|LEG3_HUMAN	Galectin-3 OS=Homo sapiens GN=LGALS3 PE=1 SV=5	MLITILGTVKPNANR	547.655	3	y13	39.06+/-1.33	1.33	276484	311966	321141	343971	202309	79075	1008846	271432	192080	106031	748668	1028985	1712765	198053	378843	746082	548440	0	112257	93806	116909	36773	52342	0	306429	81250	138285	0	0	214369	231917	121689	265619	129839
P17931	sp|P17931|LEG3_HUMAN	Galectin-3 OS=Homo sapiens GN=LGALS3 PE=1 SV=5	MLITILGTVKPNANR	547.655	3	y12	39.06+/-1.33	1.33	529882	741737	683648	629331	492818	188355	2038611	587068	432877	235508	1447695	2402917	2853573	506854	646733	1798757	1150733	32558	307079	297309	329200	181612	126032	90333	787066	182488	292333	73551	109055	440445	409010	282985	442608	311852
P17931	sp|P17931|LEG3_HUMAN	Galectin-3 OS=Homo sapiens GN=LGALS3 PE=1 SV=5	MLITILGTVKPNANR	547.655	3	y10	39.06+/-1.33	1.33	1057784	1402595	1406835	885895	818368	192810	3319212	985289	722346	468838	2547936	3682628	4476181	861700	1178733	2975658	1917891	68331	603475	355989	489142	406925	354259	218087	1430676	420182	876478	77317	185887	669212	1002530	420052	708024	687957
P17931	sp|P17931|LEG3_HUMAN	Galectin-3 OS=Homo sapiens GN=LGALS3 PE=1 SV=5	MLITILGTVKPNANR	547.655	3	y9	39.06+/-1.33	1.33	631888	789501	775820	574558	575555	99255	1967875	607895	434460	273784	1538921	2412886	2837252	517766	863350	2127770	1247053	96376	492001	227617	383450	184101	140219	163589	954144	285608	364211	83772	168641	383421	468952	255844	390843	418225
P17931	sp|P17931|LEG3_HUMAN	Galectin-3 OS=Homo sapiens GN=LGALS3 PE=1 SV=5	MLITILGTVKPNANR	828.977	2	y12	33.08+/-1.29	1.29	123640	295502	106367	48810	47279	383482	141653	1105223	997781	207752	312597	251289	231464	666774	1402341	268434	189668	119433	562906	17160	606587	725276	85663	200698	2528	0	59386	0	0	470210	0	531644	436167	99098
P17931	sp|P17931|LEG3_HUMAN	Galectin-3 OS=Homo sapiens GN=LGALS3 PE=1 SV=5	MLITILGTVKPNANR	828.977	2	y10	33.08+/-1.29	1.29	342400	675740	358615	76684	272035	660618	347049	1958298	1883247	477380	526754	746295	380044	1298042	2063500	586344	450318	302152	874550	60728	948191	1224244	126161	281272	59052	41245	165490	49314	53863	717720	70252	874848	792435	211020
P17931	sp|P17931|LEG3_HUMAN	Galectin-3 OS=Homo sapiens GN=LGALS3 PE=1 SV=5	MLITILGTVKPNANR	828.977	2	y9	33.08+/-1.29	1.29	317061	607882	219770	109334	164472	685062	368963	2292221	1826784	437922	566293	552075	507593	1106330	2619921	493934	408915	330843	1053000	44888	1196458	1505498	175130	361254	78256	22914	234861	0	62313	887055	73122	984859	791876	178212
P17931	sp|P17931|LEG3_HUMAN	Galectin-3 OS=Homo sapiens GN=LGALS3 PE=1 SV=5	MLITILGTVKPNANR	828.977	2	b3	33.08+/-1.29	1.29	127747	220280	89180	42845	75930	323977	123376	937812	723357	209524	285766	217712	173386	491183	1150203	210056	195425	131654	432314	18701	500227	570202	19875	173485	26073	35783	92417	0	19989	381082	0	391301	321316	49197
P17931	sp|P17931|LEG3_HUMAN	Galectin-3 OS=Homo sapiens GN=LGALS3 PE=1 SV=5	IALDFQR	431.743	2	y5	24.42+/-1.2	1.2	4448507	6697832	3616462	1721963	3471091	1316363	6884190	4922594	6011303	2854048	8064307	12157782	9107904	2878872	6667933	7096041	4319763	3623726	6605601	4859035	2534642	3118373	1888201	1032197	5504203	3183156	4214163	1512664	2995727	5073125	4787372	4196100	3501828	1611753
P17931	sp|P17931|LEG3_HUMAN	Galectin-3 OS=Homo sapiens GN=LGALS3 PE=1 SV=5	IALDFQR	431.743	2	y4	24.42+/-1.2	1.2	2065688	3913202	2472024	1358057	1689681	824841	4758465	3216572	2536643	1157410	5723292	6647116	5205213	1889643	3789057	3313880	3028690	428274	1932204	901128	1409005	2062153	707004	679588	2669131	718883	2047156	1015342	699837	2094538	1008908	1614224	1717090	1099562
P17931	sp|P17931|LEG3_HUMAN	Galectin-3 OS=Homo sapiens GN=LGALS3 PE=1 SV=5	IALDFQR	431.743	2	y3	24.42+/-1.2	1.2	4215699	8049376	5100380	2769843	3414462	1816250	9376738	6643727	5124003	2306582	11509368	13551592	10087288	3896395	7824347	6865731	6189350	1042298	4607140	1747740	2694881	4323103	1510580	1501003	5685116	1596432	4734226	2144165	1412975	4175406	1877435	3296781	3340920	2314049
P17931	sp|P17931|LEG3_HUMAN	Galectin-3 OS=Homo sapiens GN=LGALS3 PE=1 SV=5	GNDVAFHFNPR	425.207	3	y5	20.08+/-1.23	1.23	1880911	2695972	2035199	1395013	1825685	988062	5027717	2984206	2242946	1024697	4813229	6039456	4080061	1692984	2352888	3574546	2428434	564473	1716400	679802	1336888	1627836	97788	361129	840771	1332322	3472318	483129	242306	1715799	1080638	1597178	1543503	932257
P17931	sp|P17931|LEG3_HUMAN	Galectin-3 OS=Homo sapiens GN=LGALS3 PE=1 SV=5	GNDVAFHFNPR	425.207	3	y4	20.08+/-1.23	1.23	3811230	5810024	4508314	3079328	4084794	2140107	10748102	6548892	4964362	2177027	10425111	12887574	8797085	3742030	5296628	7677819	5346661	1093220	3757189	1788982	2589737	3548160	236961	739428	2119828	2762821	7560566	1099054	627922	3661752	2245619	3098707	3461798	2255202
P17931	sp|P17931|LEG3_HUMAN	Galectin-3 OS=Homo sapiens GN=LGALS3 PE=1 SV=5	GNDVAFHFNPR	425.207	3	y3	20.08+/-1.23	1.23	904563	1203634	980293	715815	844231	413414	2244195	1420330	1051660	448421	2168767	2791963	1892772	778991	1064841	1645180	1187697	260879	836848	457622	547348	696636	44542	211860	382916	739151	1600921	293438	160859	716532	440643	724738	725026	420213
P17931	sp|P17931|LEG3_HUMAN	Galectin-3 OS=Homo sapiens GN=LGALS3 PE=1 SV=5	GNDVAFHFNPR	425.207	3	y7	20.08+/-1.23	1.23	269498	379546	234748	197455	240111	184090	683894	392977	297780	164589	706131	738163	625199	169962	408224	471871	294857	0	231565	94712	123898	260133	0	35511	43962	148802	396894	75231	0	269913	130363	234212	202175	84540
P17931	sp|P17931|LEG3_HUMAN	Galectin-3 OS=Homo sapiens GN=LGALS3 PE=1 SV=5	GNDVAFHFNPR	425.207	3	y6	20.08+/-1.23	1.23	336958	514435	385996	330874	293709	217504	1049778	565546	470013	189400	876534	1060398	916315	236958	381064	616720	420326	102091	289477	100754	231047	204909	113615	35420	140534	340516	612044	89383	43556	295638	1009760	213723	314010	192383
P17931	sp|P17931|LEG3_HUMAN	Galectin-3 OS=Homo sapiens GN=LGALS3 PE=1 SV=5	QSVFPFESGKPFK	499.929	3	y8	34.07+/-1.24	1.24	566804	1260124	1345055	869243	823572	274695	2919639	886872	787335	320673	3528537	2100774	4106237	721338	1483869	2457036	796512	44369	439568	343508	222643	721979	31680	238531	694749	426485	565380	389098	93956	841112	547360	579775	657743	277482
P17931	sp|P17931|LEG3_HUMAN	Galectin-3 OS=Homo sapiens GN=LGALS3 PE=1 SV=5	QSVFPFESGKPFK	499.929	3	y7	34.07+/-1.24	1.24	639904	1472042	1565699	987598	950887	329853	3221865	1008357	875115	309445	3978874	2383353	4759597	1047165	1782361	2855517	937207	97495	538184	399876	239035	928602	98619	273119	742777	455335	662941	421266	160582	978740	696132	718766	817977	305277
P17931	sp|P17931|LEG3_HUMAN	Galectin-3 OS=Homo sapiens GN=LGALS3 PE=1 SV=5	QSVFPFESGKPFK	499.929	3	y6	34.07+/-1.24	1.24	670694	1434165	1449217	1078263	1035941	322356	3334635	954083	935986	355395	4022659	2388372	4727716	954287	1680011	2886103	1003458	109579	533813	498793	224975	968990	70730	287202	694605	526241	692824	358582	163279	1007435	593743	743972	759232	281482
P17931	sp|P17931|LEG3_HUMAN	Galectin-3 OS=Homo sapiens GN=LGALS3 PE=1 SV=5	QSVFPFESGKPFK	499.929	3	y3	34.07+/-1.24	1.24	1204166	2732131	2756436	1983419	2108914	630930	5946556	1860623	1676902	636554	7570691	4687443	7714029	1975945	3099524	5679750	1678919	246196	1184071	771108	460107	1859614	202086	679644	1661643	1124159	1331036	856456	252138	1706086	1351706	1418245	1432345	513739
P17931	sp|P17931|LEG3_HUMAN	Galectin-3 OS=Homo sapiens GN=LGALS3 PE=1 SV=5	QSVFPFESGKPFK	499.929	3	y10	34.07+/-1.24	1.24	82591	77979	113936	48411	77852	21032	273649	86029	31424	0	336031	183770	505975	20747	144497	213681	71162	0	42241	0	0	60005	0	0	31631	59838	38335	0	0	72054	28218	56740	34320	0
P17931	sp|P17931|LEG3_HUMAN	Galectin-3 OS=Homo sapiens GN=LGALS3 PE=1 SV=5	QSVFPFESGKPFK	499.929	3	y9	34.07+/-1.24	1.24	414442	846131	952392	656108	493945	226013	2247008	669298	489311	209743	2454271	1351374	3276214	558183	1229439	1770777	480321	36302	320014	190981	146028	533126	0	115616	353929	346828	277271	216706	112621	660559	438553	478304	578462	158012
P17931	sp|P17931|LEG3_HUMAN	Galectin-3 OS=Homo sapiens GN=LGALS3 PE=1 SV=5	IQVLVEPDHFK	442.247	3	y8	26.25+/-1.21	1.21	177989	656290	334696	208168	214291	154686	672627	407002	277967	109863	657013	853251	679762	215948	448963	495451	408782	95585	158653	109832	136103	292402	86186	51454	351040	91749	227175	64058	0	236366	186511	196357	254164	121698
P17931	sp|P17931|LEG3_HUMAN	Galectin-3 OS=Homo sapiens GN=LGALS3 PE=1 SV=5	IQVLVEPDHFK	442.247	3	y7	26.25+/-1.21	1.21	396682	1347580	649991	412520	480767	237582	1349363	958561	619853	319272	1295784	1829482	1337207	484963	986077	1058918	885355	170311	513026	241942	348943	608730	128131	162701	677318	240358	488723	161753	164053	519447	272327	442106	477763	302820
P17931	sp|P17931|LEG3_HUMAN	Galectin-3 OS=Homo sapiens GN=LGALS3 PE=1 SV=5	IQVLVEPDHFK	442.247	3	y6	26.25+/-1.21	1.21	419077	946337	469158	308992	319902	174335	969003	668608	456786	226905	1027245	1230021	964277	353619	661102	713660	630109	107209	473040	167174	227368	439463	95670	77232	464161	145035	402634	177581	137863	356943	182277	311934	389428	166858
P17931	sp|P17931|LEG3_HUMAN	Galectin-3 OS=Homo sapiens GN=LGALS3 PE=1 SV=5	IQVLVEPDHFK	442.247	3	y5	26.25+/-1.21	1.21	2060666	5655820	2823299	1763707	2081497	1242844	5380483	3737952	2812208	1265802	5627154	7391791	5264171	2317293	4206683	4335383	3767945	847064	2208325	1070287	1448085	2736769	711541	778896	3072405	1024971	2108416	998764	717791	2077153	1322829	1864059	1964948	1206681
P17931	sp|P17931|LEG3_HUMAN	Galectin-3 OS=Homo sapiens GN=LGALS3 PE=1 SV=5	IQVLVEPDHFK	442.247	3	y3	26.25+/-1.21	1.21	1384722	3777639	1915037	1183220	1385669	762588	3537172	2557842	1774966	791038	3789212	5084828	3379798	1500643	2735112	2912732	2487572	527102	1725831	713323	968851	1838650	507307	514715	2209588	811924	1536743	647510	501385	1421597	881551	1171792	1282164	756191
P17931	sp|P17931|LEG3_HUMAN	Galectin-3 OS=Homo sapiens GN=LGALS3 PE=1 SV=5	VAVNDAHLLQYNHR	550.622	3	y7	16.92+/-1.19	1.19	1415381	3316091	1574993	1248608	1200258	712302	3678953	1818236	1892036	935173	3043847	4300558	4134382	944511	2503758	3036471	1913312	262626	2459814	864700	1169534	808213	502981	147953	2832650	1062908	802637	842620	113623	1427893	797438	916309	1183649	733198
P17931	sp|P17931|LEG3_HUMAN	Galectin-3 OS=Homo sapiens GN=LGALS3 PE=1 SV=5	VAVNDAHLLQYNHR	550.622	3	y6	16.92+/-1.19	1.19	1911821	3960546	1950814	1516895	1599297	910872	4751347	2330581	2402787	1201285	3911392	5430082	5015299	1231670	3098174	3857345	2310309	300164	3059006	920063	1701055	939305	700205	195729	3665443	1301221	953754	1035008	159581	1881376	1138622	1065020	1425612	1011055
P17931	sp|P17931|LEG3_HUMAN	Galectin-3 OS=Homo sapiens GN=LGALS3 PE=1 SV=5	VAVNDAHLLQYNHR	550.622	3	y5	16.92+/-1.19	1.19	984303	1965378	1130568	724415	822778	464172	2414460	1266482	1491193	634801	1914681	2662853	2534112	743248	1671825	2003068	1257303	285461	1452295	567115	946543	575439	323263	136587	1937744	741243	430634	485306	87337	968320	508772	546834	821183	428995
P17931	sp|P17931|LEG3_HUMAN	Galectin-3 OS=Homo sapiens GN=LGALS3 PE=1 SV=5	VAVNDAHLLQYNHR	550.622	3	y12	16.92+/-1.19	1.19	360854	891316	452249	358240	324100	290792	938283	440105	501001	250638	720116	1085391	1671068	226466	798389	693170	514069	39999	526912	246105	288185	98959	59347	0	542540	257321	196714	100256	0	521998	250346	288071	501524	146739
P17931	sp|P17931|LEG3_HUMAN	Galectin-3 OS=Homo sapiens GN=LGALS3 PE=1 SV=5	VAVNDAHLLQYNHR	550.622	3	y11	16.92+/-1.19	1.19	398171	847631	436300	328520	375656	297244	1385610	583208	554477	258736	782804	1057243	1750193	249834	794906	872478	632365	62823	510354	241794	309314	191895	100484	0	797604	319510	173587	245786	0	541458	206434	353167	437383	253410
P17931	sp|P17931|LEG3_HUMAN	Galectin-3 OS=Homo sapiens GN=LGALS3 PE=1 SV=5	VAVNDAHLLQYNHR	550.622	3	y9	16.92+/-1.19	1.19	247421	646444	338566	222787	206893	185598	807297	320202	334299	170093	638776	732598	973910	179067	510054	663077	441006	39485	457885	117305	280412	106336	79446	0	460141	200510	89954	131361	0	381328	126462	148206	236147	131528
P34896	sp|P34896|GLYC_HUMAN	Serine hydroxymethyltransferase, cytosolic OS=Homo sapiens GN=SHMT1 PE=1 SV=1	AVLEALGSCLNNK	694.864	2	y10	33.22+/-2.54	2.54	90760	0	48414	130141	26930	0	0	0	21368	64574	141204	471151	256472	154334	75233	151218	162275	90356	111185	0	0	98520	80986	45875	153983	87668	61436	0	90552	67416	459774	64655	222923	41415
P34896	sp|P34896|GLYC_HUMAN	Serine hydroxymethyltransferase, cytosolic OS=Homo sapiens GN=SHMT1 PE=1 SV=1	AVLEALGSCLNNK	694.864	2	y9	33.22+/-2.54	2.54	161458	57749	59083	251513	76631	35686	193887	80216	94100	120371	224416	927385	513083	295377	145627	309233	280801	234650	216583	52168	150040	158879	106031	178028	238954	275990	101417	74771	290783	151309	801993	107979	442111	162084
P34896	sp|P34896|GLYC_HUMAN	Serine hydroxymethyltransferase, cytosolic OS=Homo sapiens GN=SHMT1 PE=1 SV=1	AVLEALGSCLNNK	694.864	2	y8	33.22+/-2.54	2.54	230908	44237	46214	218298	62434	0	18132	32101	72149	141815	201780	830645	433958	342012	178504	276273	261699	268648	227972	0	107672	165152	138245	152561	211682	276604	98407	34792	239283	119836	812614	131672	275564	123388
P34896	sp|P34896|GLYC_HUMAN	Serine hydroxymethyltransferase, cytosolic OS=Homo sapiens GN=SHMT1 PE=1 SV=1	AVLEALGSCLNNK	694.864	2	y7	33.22+/-2.54	2.54	383260	113091	138775	493393	125358	19062	105306	64358	155144	279282	449613	1726303	854908	623243	378162	682458	580461	493923	434213	37024	140920	376922	248932	315193	499015	470632	253378	70134	402114	328225	1561621	219829	692861	284389
P34896	sp|P34896|GLYC_HUMAN	Serine hydroxymethyltransferase, cytosolic OS=Homo sapiens GN=SHMT1 PE=1 SV=1	AVLEALGSCLNNK	694.864	2	b5	33.22+/-2.54	2.54	59941	0	0	61447	0	0	29236	21837	26845	0	57093	288165	141746	67367	35220	81623	64848	0	42472	44239	58948	70993	21678	0	76869	83631	0	35435	45005	57405	203338	0	93928	28889
P34896	sp|P34896|GLYC_HUMAN	Serine hydroxymethyltransferase, cytosolic OS=Homo sapiens GN=SHMT1 PE=1 SV=1	IMGLDLPDGGHLTHGFMTDK	539.513	4	y8	45.1+/-1.4	1.4	30363	0	0	34859	0	0	0	0	0	0	0	145846	98980	0	0	59101	31328	0	0	0	0	0	0	0	0	0	0	0	0	0	137627	0	0	0
P34896	sp|P34896|GLYC_HUMAN	Serine hydroxymethyltransferase, cytosolic OS=Homo sapiens GN=SHMT1 PE=1 SV=1	IMGLDLPDGGHLTHGFMTDK	539.513	4	y16	45.1+/-1.4	1.4	0	0	0	0	0	0	0	0	0	0	0	0	0	0	0	0	0	0	0	0	23883	0	0	0	0	0	0	0	0	0	21455	0	0	0
P34896	sp|P34896|GLYC_HUMAN	Serine hydroxymethyltransferase, cytosolic OS=Homo sapiens GN=SHMT1 PE=1 SV=1	IMGLDLPDGGHLTHGFMTDK	539.513	4	y14	45.1+/-1.4	1.4	39110	0	23036	133498	0	0	0	0	0	0	56050	242897	306605	34231	0	93636	124283	0	0	0	0	0	47008	0	54319	61657	0	0	0	0	259719	0	0	33233
P34896	sp|P34896|GLYC_HUMAN	Serine hydroxymethyltransferase, cytosolic OS=Homo sapiens GN=SHMT1 PE=1 SV=1	IMGLDLPDGGHLTHGFMTDK	539.513	4	y13	45.1+/-1.4	1.4	0	237036	0	32080	168998	0	265464	113500	122247	19422	23898	47539	49311	0	50958	28521	0	183652	291330	537910	0	299878	0	836078	0	0	197840	295547	471845	191645	51143	85427	234561	0
P34896	sp|P34896|GLYC_HUMAN	Serine hydroxymethyltransferase, cytosolic OS=Homo sapiens GN=SHMT1 PE=1 SV=1	IMGLDLPDGGHLTHGFMTDK	539.513	4	y12	45.1+/-1.4	1.4	23882	0	0	80453	0	35086	0	0	0	0	37878	112438	87259	40298	0	28599	37837	0	0	0	0	0	0	0	0	0	0	0	0	0	74165	0	0	0
P34896	sp|P34896|GLYC_HUMAN	Serine hydroxymethyltransferase, cytosolic OS=Homo sapiens GN=SHMT1 PE=1 SV=1	VNPDTGYINYDQLEENAR	1055.99	2	y10	34.72+/-1.73	1.73	269655	46104	37389	320371	72495	0	31400	72601	111089	181774	258459	997253	422867	426665	161877	217409	383567	207589	282518	130576	153532	246836	215484	101973	279786	662498	203101	118789	301985	184222	640533	146391	277542	191090
P34896	sp|P34896|GLYC_HUMAN	Serine hydroxymethyltransferase, cytosolic OS=Homo sapiens GN=SHMT1 PE=1 SV=1	VNPDTGYINYDQLEENAR	1055.99	2	y9	34.72+/-1.73	1.73	85624	0	0	108231	21720	0	20276	32094	0	86108	62252	394778	154543	190126	72584	121913	167615	147273	76170	71215	79316	96952	79842	0	125372	263272	47663	82648	66497	51932	233500	18326	123880	101362
P34896	sp|P34896|GLYC_HUMAN	Serine hydroxymethyltransferase, cytosolic OS=Homo sapiens GN=SHMT1 PE=1 SV=1	VNPDTGYINYDQLEENAR	1055.99	2	y8	34.72+/-1.73	1.73	110610	23342	17824	120447	29196	0	0	23538	38298	75728	110979	461535	149884	221513	75022	95474	230306	105800	136558	100135	0	146301	0	40922	149539	289838	31975	79840	182748	44801	271134	67924	152860	76830
P34896	sp|P34896|GLYC_HUMAN	Serine hydroxymethyltransferase, cytosolic OS=Homo sapiens GN=SHMT1 PE=1 SV=1	VNPDTGYINYDQLEENAR	1055.99	2	y7	34.72+/-1.73	1.73	77161	0	19287	92828	38889	0	0	29717	21182	40501	77889	346336	154144	145985	63131	82991	111109	59823	72584	42630	38841	78565	89973	73132	93133	246892	34431	64738	80793	39542	177138	0	93037	57843
P34896	sp|P34896|GLYC_HUMAN	Serine hydroxymethyltransferase, cytosolic OS=Homo sapiens GN=SHMT1 PE=1 SV=1	VNPDTGYINYDQLEENAR	1055.99	2	y16	34.72+/-1.73	1.73	88264	0	0	121540	43692	17230	0	22911	0	54516	131066	436898	164052	169061	47441	59781	223630	87284	81424	78303	76339	57791	75134	0	0	255160	0	42145	127614	67448	261576	63809	141130	38603
P34896	sp|P34896|GLYC_HUMAN	Serine hydroxymethyltransferase, cytosolic OS=Homo sapiens GN=SHMT1 PE=1 SV=1	LGTPALTSR	458.267	2	y6	13.89+/-1.75	1.75	484816	0	269982	574133	136484	801045	57971	0	148079	261500	551463	1116467	577595	523579	379936	748580	451778	385496	291642	167069	99215	326586	528155	241485	267349	300479	228490	304746	457915	238251	1062616	257808	423646	193317
P34896	sp|P34896|GLYC_HUMAN	Serine hydroxymethyltransferase, cytosolic OS=Homo sapiens GN=SHMT1 PE=1 SV=1	LGTPALTSR	458.267	2	y5	13.89+/-1.75	1.75	364811	169110	67767	368695	27000	0	39684	125745	106808	171426	361034	888973	463937	397815	259521	478495	370998	332254	237212	147331	0	250389	427385	155305	246074	177220	230738	238134	440555	142719	865985	143907	340925	137119
P34896	sp|P34896|GLYC_HUMAN	Serine hydroxymethyltransferase, cytosolic OS=Homo sapiens GN=SHMT1 PE=1 SV=1	LGTPALTSR	458.267	2	y4	13.89+/-1.75	1.75	290667	168061	19817	231971	46160	0	31929	56742	81235	121826	282765	665672	353202	240942	166609	345929	244557	215606	211311	80814	154015	211941	262919	131121	128436	165750	130806	149826	279377	134481	600937	152569	285090	130807
P34896	sp|P34896|GLYC_HUMAN	Serine hydroxymethyltransferase, cytosolic OS=Homo sapiens GN=SHMT1 PE=1 SV=1	LGTPALTSR	458.267	2	y3	13.89+/-1.75	1.75	92558	26082	0	102258	19170	434015	0	0	35593	32972	105092	229810	122929	128325	39979	128796	90459	87602	45674	0	415265	88096	161259	34777	53470	78789	52226	32679	135880	43816	204060	0	110849	53436
Q92600	sp|Q92600|CNOT9_HUMAN	CCR4-NOT transcription complex subunit 9 OS=Homo sapiens GN=CNOT9 PE=1 SV=1	VCNALALLQCVASHPETR	680.344	3	y10	48.82+/-1.59	1.59	25827	0	26316	10669	111536	130169	20969	0	19275	0	78338	362008	75820	82513	64114	110571	20661	47683	71872	73428	16165	127795	0	136001	75438	34078	35929	0	59188	0	428897	21702	229681	67362
Q92600	sp|Q92600|CNOT9_HUMAN	CCR4-NOT transcription complex subunit 9 OS=Homo sapiens GN=CNOT9 PE=1 SV=1	VCNALALLQCVASHPETR	680.344	3	y9	48.82+/-1.59	1.59	52224	116289	100243	86181	128316	0	43420	28992	25884	48000	53921	545898	91255	154461	134290	178046	28509	98908	157672	94545	134009	193371	119032	224192	181224	205780	39894	42837	47899	178874	557417	84664	456555	123401
Q92600	sp|Q92600|CNOT9_HUMAN	CCR4-NOT transcription complex subunit 9 OS=Homo sapiens GN=CNOT9 PE=1 SV=1	VCNALALLQCVASHPETR	680.344	3	y7	48.82+/-1.59	1.59	26782	125886	64047	10217	165003	83520	69982	64695	33814	33372	85938	479340	58841	61356	78601	266970	0	60302	128119	82837	100550	164922	207768	186802	139178	84527	42336	85548	78051	136279	542894	34942	283029	117601
Q92600	sp|Q92600|CNOT9_HUMAN	CCR4-NOT transcription complex subunit 9 OS=Homo sapiens GN=CNOT9 PE=1 SV=1	VCNALALLQCVASHPETR	680.344	3	y6	48.82+/-1.59	1.59	0	22413	18563	53661	68601	155597	0	0	19705	49152	21137	279145	58623	68902	46620	85363	0	39514	44900	47018	105820	80151	71349	127202	72755	47276	29046	0	44034	35984	283291	0	186917	57696
Q92600	sp|Q92600|CNOT9_HUMAN	CCR4-NOT transcription complex subunit 9 OS=Homo sapiens GN=CNOT9 PE=1 SV=1	VCNALALLQCVASHPETR	680.344	3	y4	48.82+/-1.59	1.59	56908	40589	76104	14075	147725	0	37433	0	17356	60774	137235	496729	96568	94009	76288	257841	35037	93608	207467	109416	49471	224357	0	306192	130788	80558	36671	87236	110057	62623	571927	55687	366143	127770
Q92600	sp|Q92600|CNOT9_HUMAN	CCR4-NOT transcription complex subunit 9 OS=Homo sapiens GN=CNOT9 PE=1 SV=1	VCNALALLQCVASHPETR	680.344	3	y13	48.82+/-1.59	1.59	0	239271	0	0	17996	0	13824	44166	29595	0	49631	120597	33880	426	25701	71278	0	0	39093	0	0	43292	47295	34364	0	46759	0	34398	0	348991	337963	0	80709	0
Q9BXN1	sp|Q9BXN1|ASPN_HUMAN	Asporin OS=Homo sapiens GN=ASPN PE=1 SV=2	VVHCSDLGLTSVPTNIPFDTR	776.727	3	y9	44.86+/-2.16	2.16	240127	1717044	6544733	0	523334	1555606	324181	1387464	1053085	317771	1077955	1002643	0	2426479	2027804	633229	0	548938	0	0	709097	1167632	0	41475	354364	133062	0	535681	815192	1438365	948462	1320986	397814	0
Q9BXN1	sp|Q9BXN1|ASPN_HUMAN	Asporin OS=Homo sapiens GN=ASPN PE=1 SV=2	VVHCSDLGLTSVPTNIPFDTR	776.727	3	y5	44.86+/-2.16	2.16	42511	571651	2048063	0	186492	583481	67101	485166	327711	117783	376232	358057	0	801406	735976	218603	0	165840	55606	0	247876	380621	119667	105793	139447	46788	44865	208648	259063	561625	333192	464468	147161	64273
Q9BXN1	sp|Q9BXN1|ASPN_HUMAN	Asporin OS=Homo sapiens GN=ASPN PE=1 SV=2	VVHCSDLGLTSVPTNIPFDTR	776.727	3	y9	44.86+/-2.16	2.16	0	77015	329830	0	0	101959	0	56516	23490	0	76421	60120	0	170633	113641	0	0	0	0	0	40279	35930	0	0	0	0	0	0	46029	80577	39677	77744	0	0
Q9BXN1	sp|Q9BXN1|ASPN_HUMAN	Asporin OS=Homo sapiens GN=ASPN PE=1 SV=2	VVHCSDLGLTSVPTNIPFDTR	776.727	3	b8	44.86+/-2.16	2.16	136943	772574	2937931	1808441	435927	733980	210061	692314	450756	157729	548817	586404	703824	1219903	953472	463872	268477	232502	0	2321403	264376	505667	0	0	144208	56050	0	313878	373937	651544	603038	511644	171404	0
Q9BXN1	sp|Q9BXN1|ASPN_HUMAN	Asporin OS=Homo sapiens GN=ASPN PE=1 SV=2	VVHCSDLGLTSVPTNIPFDTR	776.727	3	b9	44.86+/-2.16	2.16	46960	220496	1020045	3312742	90250	248048	95393	223933	159684	26009	191570	207809	1559280	368385	331420	149320	548522	95018	6041093	3488876	78005	168212	9702569	7275156	83785	0	2218969	122363	130055	178059	216876	197102	76318	5582455
Q9BXN1	sp|Q9BXN1|ASPN_HUMAN	Asporin OS=Homo sapiens GN=ASPN PE=1 SV=2	VVHCSDLGLTSVPTNIPFDTR	776.727	3	b9	44.86+/-2.16	2.16	0	56700	302405	0	16493	61744	0	55003	49443	0	0	45122	0	120051	93886	0	0	0	33188	0	0	0	0	33933	0	0	0	0	0	27037	22285	91148	0	19922
Q9BXN1	sp|Q9BXN1|ASPN_HUMAN	Asporin OS=Homo sapiens GN=ASPN PE=1 SV=2	LYLSHNQLSEIPLNLPK	660.37	3	y9	46.29+/-2.7	2.7	0	103643	348212	0	0	0	19693	65878	43540	0	64754	75389	0	137341	129807	0	0	0	0	134307	0	109881	0	36541	0	0	0	0	0	136580	0	27742	0	396761
Q9BXN1	sp|Q9BXN1|ASPN_HUMAN	Asporin OS=Homo sapiens GN=ASPN PE=1 SV=2	LYLSHNQLSEIPLNLPK	660.37	3	y7	46.29+/-2.7	2.7	0	0	234413	0	17294	0	0	51948	0	25314	86842	342	49559	26504	92047	0	22898	39167	69359	0	0	131097	0	47463	0	39844	0	0	0	73238	10733	0	0	0
Q9BXN1	sp|Q9BXN1|ASPN_HUMAN	Asporin OS=Homo sapiens GN=ASPN PE=1 SV=2	LYLSHNQLSEIPLNLPK	660.37	3	y6	46.29+/-2.7	2.7	90653	611818	2400991	0	174284	365550	62376	613815	343358	145541	499089	309727	0	732187	816505	106819	0	101522	93595	50338	244065	699456	0	124775	0	0	0	244210	361016	662352	235586	371216	53643	0
Q9BXN1	sp|Q9BXN1|ASPN_HUMAN	Asporin OS=Homo sapiens GN=ASPN PE=1 SV=2	LYLSHNQLSEIPLNLPK	660.37	3	b7	46.29+/-2.7	2.7	68110	147000	760861	115897	41702	461742	0	133556	95005	0	112031	105595	62506	259899	347381	31422	224966	25344	0	43265	112583	250775	177166	10211	183436	120752	0	49045	86822	203122	191091	141263	0	0
Q9BXN1	sp|Q9BXN1|ASPN_HUMAN	Asporin OS=Homo sapiens GN=ASPN PE=1 SV=2	LYLSHNQLSEIPLNLPK	660.37	3	b10	46.29+/-2.7	2.7	0	126925	445210	66098	0	175195	0	81756	31295	34851	73530	33371	4106	92644	189960	0	0	0	0	0	80604	118448	0	0	0	0	33530	38355	42225	127877	55387	66746	0	23835
Q9BXN1	sp|Q9BXN1|ASPN_HUMAN	Asporin OS=Homo sapiens GN=ASPN PE=1 SV=2	GLPPTLLELHLDYNK	574.986	3	y5	50.25+/-3.01	3.01	0	61733	409203	0	0	77832	0	64691	0	0	0	0	27370	59786	136831	0	19794	0	130732	57036	0	59408	0	0	0	0	0	0	0	23466	0	29449	0	0
Q9BXN1	sp|Q9BXN1|ASPN_HUMAN	Asporin OS=Homo sapiens GN=ASPN PE=1 SV=2	GLPPTLLELHLDYNK	574.986	3	y4	50.25+/-3.01	3.01	19869	0	349398	0	0	69949	0	20064	23403	20559	0	0	17030	33902	51777	22599	15532	35161	0	0	0	0	57047	67424	41308	0	34428	34076	26503	0	19302	24452	0	39903
Q9BXN1	sp|Q9BXN1|ASPN_HUMAN	Asporin OS=Homo sapiens GN=ASPN PE=1 SV=2	GLPPTLLELHLDYNK	574.986	3	y3	50.25+/-3.01	3.01	0	39432	329827	0	17415	46889	0	0	0	0	0	23607	0	52253	54000	0	0	0	0	0	301872	0	0	0	0	0	0	0	0	0	23965	16702	0	0
Q9BXN1	sp|Q9BXN1|ASPN_HUMAN	Asporin OS=Homo sapiens GN=ASPN PE=1 SV=2	GLPPTLLELHLDYNK	574.986	3	y13	50.25+/-3.01	3.01	0	0	120540	41449	0	28013	0	0	0	0	0	43769	0	21905	0	0	0	0	0	0	0	0	0	0	0	0	0	0	0	25470	0	0	0	0
Q9BXN1	sp|Q9BXN1|ASPN_HUMAN	Asporin OS=Homo sapiens GN=ASPN PE=1 SV=2	GLPPTLLELHLDYNK	574.986	3	y12	50.25+/-3.01	3.01	0	0	221187	0	0	80453	0	20964	0	0	24138	0	0	50604	68894	0	0	0	0	0	38283	26241	0	0	0	32455	0	0	0	22857	22993	37451	20673	0
Q9BXN1	sp|Q9BXN1|ASPN_HUMAN	Asporin OS=Homo sapiens GN=ASPN PE=1 SV=2	GLPPTLLELHLDYNK	574.986	3	y11	50.25+/-3.01	3.01	0	0	85816	0	0	18698	20113	0	0	0	0	0	0	0	0	0	0	0	37051	8269	0	0	0	0	0	0	0	0	0	5715	0	0	0	0
Q9BXN1	sp|Q9BXN1|ASPN_HUMAN	Asporin OS=Homo sapiens GN=ASPN PE=1 SV=2	VGVNDFCPTVPK	666.834	2	y9	29.72+/-3.36	3.36	0	237853	854053	0	66885	202555	23371	130641	131784	20955	99076	98158	146459	255752	345349	0	0	50706	0	0	45925	202138	105413	0	0	0	40158	87316	95550	221697	86530	151860	24881	21634
Q9BXN1	sp|Q9BXN1|ASPN_HUMAN	Asporin OS=Homo sapiens GN=ASPN PE=1 SV=2	VGVNDFCPTVPK	666.834	2	y8	29.72+/-3.36	3.36	339747	103201	446579	24028	487408	103113	18942	53023	84277	0	58062	50053	0	127633	192886	287835	381848	0	38411	17468	41452	114610	225924	45785	412753	0	0	78339	51730	118677	23194	83225	0	0
Q9BXN1	sp|Q9BXN1|ASPN_HUMAN	Asporin OS=Homo sapiens GN=ASPN PE=1 SV=2	VGVNDFCPTVPK	666.834	2	y7	29.72+/-3.36	3.36	337206	89561	435801	42772	4994877	84415	48926	112373	111171	65937	39275	76459	98057	245189	236151	283880	20218	59358	16077	99122	59511	154512	15784	0	90334	34531	419265	0	59532	117448	57795	63483	19558	114512
Q9BXN1	sp|Q9BXN1|ASPN_HUMAN	Asporin OS=Homo sapiens GN=ASPN PE=1 SV=2	VGVNDFCPTVPK	666.834	2	y6	29.72+/-3.36	3.36	0	147032	491384	207797	332457	142338	0	116519	97025	0	80241	82529	0	205220	277100	14477	197091	35036	101257	126604	47031	187501	61046	0	274769	38403	35717	0	44231	156116	58467	94062	23082	263502
Q9BXN1	sp|Q9BXN1|ASPN_HUMAN	Asporin OS=Homo sapiens GN=ASPN PE=1 SV=2	VGVNDFCPTVPK	666.834	2	y5	29.72+/-3.36	3.36	0	297128	825938	0	38265	247530	31715	200726	158571	55034	135529	205394	0	327907	486029	257147	0	61507	82540	0	113229	339840	0	54074	35015	39825	0	56871	93905	230829	111315	230653	49563	0
Q9BXN1	sp|Q9BXN1|ASPN_HUMAN	Asporin OS=Homo sapiens GN=ASPN PE=1 SV=2	SLYSAISLFNNPVK	776.922	2	y11	55.89+/-2.77	2.77	0	48222	456412	20191	13314	160085	0	103747	95475	0	0	31581	0	161167	294064	0	0	43405	0	0	33036	118732	0	34756	0	0	0	0	38876	104885	26377	71724	0	0
Q9BXN1	sp|Q9BXN1|ASPN_HUMAN	Asporin OS=Homo sapiens GN=ASPN PE=1 SV=2	SLYSAISLFNNPVK	776.922	2	y10	55.89+/-2.77	2.77	0	0	230279	0	0	93106	0	104390	59016	0	0	0	23926	57347	119204	0	0	0	0	0	29058	81250	0	0	0	0	0	0	0	80775	0	63337	18163	0
Q9BXN1	sp|Q9BXN1|ASPN_HUMAN	Asporin OS=Homo sapiens GN=ASPN PE=1 SV=2	SLYSAISLFNNPVK	776.922	2	y9	55.89+/-2.77	2.77	25363	41446	595871	163486	12147	161080	0	163566	98926	22219	74087	52445	255691	164518	350999	20023	197544	54677	479943	161994	60295	164871	148777	87577	213752	353269	150209	94221	58122	117207	93996	200482	18862	344918
Q9BXN1	sp|Q9BXN1|ASPN_HUMAN	Asporin OS=Homo sapiens GN=ASPN PE=1 SV=2	SLYSAISLFNNPVK	776.922	2	y8	55.89+/-2.77	2.77	21775	88096	1090803	0	73514	402570	0	344817	210345	40243	101082	145502	29136	428573	782349	50613	0	130588	0	0	77359	287406	0	143830	0	0	0	84285	175650	266539	142242	344283	67891	14283
Q9BXN1	sp|Q9BXN1|ASPN_HUMAN	Asporin OS=Homo sapiens GN=ASPN PE=1 SV=2	SLYSAISLFNNPVK	776.922	2	y7	55.89+/-2.77	2.77	0	18771	244868	0	0	80874	0	73143	60124	0	0	0	23177	72065	206643	0	0	31948	0	0	28232	82134	0	0	0	0	0	0	37226	54395	29560	65033	25099	17285
Q9BXN1	sp|Q9BXN1|ASPN_HUMAN	Asporin OS=Homo sapiens GN=ASPN PE=1 SV=2	SLYSAISLFNNPVK	776.922	2	y6	55.89+/-2.77	2.77	0	38500	408304	0	10280	133394	38891	132728	223174	63506	55662	75651	0	151770	254138	40951	0	56039	0	0	85221	180882	0	0	0	0	0	0	49535	118009	103757	172700	59681	0
O15117	sp|O15117|FYB_HUMAN	FYN-binding protein OS=Homo sapiens GN=FYB PE=1 SV=2	FGTPASLTTR	525.783	2	y7	19.32+/-2.92	2.92	42958	56952	40935	415845	62907	0	343765	0	0	211028	21131	83305	20393	35804	0	102049	0	282067	409960	187702	50069	87285	106264	586428	183956	194396	205461	943896	142008	289814	403822	299428	435219	219410
O15117	sp|O15117|FYB_HUMAN	FYN-binding protein OS=Homo sapiens GN=FYB PE=1 SV=2	FGTPASLTTR	525.783	2	y6	19.32+/-2.92	2.92	0	0	0	300365	95973	393864	292420	4717	903270	182907	308456	90211	66453	83840	213769	19093	41393	197367	344885	119528	0	83302	36838	308900	244953	281437	153028	41608	241251	119437	627278	125270	243508	142357
O15117	sp|O15117|FYB_HUMAN	FYN-binding protein OS=Homo sapiens GN=FYB PE=1 SV=2	FGTPASLTTR	525.783	2	y5	19.32+/-2.92	2.92	0	0	0	234215	40243	31391	295340	45539	59143	99435	399	0	182445	31848	23146	0	81288	252209	273512	161837	56401	70751	57894	414952	139292	219057	140620	0	144072	120910	283021	133849	186847	171968
O15117	sp|O15117|FYB_HUMAN	FYN-binding protein OS=Homo sapiens GN=FYB PE=1 SV=2	FGTPASLTTR	525.783	2	y7	19.32+/-2.92	2.92	32343	0	0	78175	0	0	56890	19334	0	20187	0	38356	0	0	0	0	0	101880	88309	56539	31099	42875	42398	87316	48335	63121	49729	0	62838	18903	51730	49769	113924	34596
O15117	sp|O15117|FYB_HUMAN	FYN-binding protein OS=Homo sapiens GN=FYB PE=1 SV=2	FGTPASLTTR	525.783	2	b4	19.32+/-2.92	2.92	133893	38712	40323	0	0	0	0	0	64900	0	0	106052	0	0	42423	130352	0	0	0	0	0	0	40763	15922	0	19346	0	0	29855	0	31717	0	17464	0
O15117	sp|O15117|FYB_HUMAN	FYN-binding protein OS=Homo sapiens GN=FYB PE=1 SV=2	VGFLKPVGPKPINLPK	426.77	4	y9	28.21+/-3.73	3.73	0	0	0	0	0	0	18178	0	0	0	48564	81431	64047	25279	24679	39310	0	0	26843	0	0	0	0	91652	50698	0	0	0	0	22903	41874	24543	29155	0
O15117	sp|O15117|FYB_HUMAN	FYN-binding protein OS=Homo sapiens GN=FYB PE=1 SV=2	VGFLKPVGPKPINLPK	426.77	4	y6	28.21+/-3.73	3.73	0	22809	55267	87940	15898	0	36141	109131	21173	16531	0	0	0	0	0	0	0	136241	73515	50631	0	61271	28096	233344	180069	0	36482	0	49117	25299	140565	0	102218	71596
O15117	sp|O15117|FYB_HUMAN	FYN-binding protein OS=Homo sapiens GN=FYB PE=1 SV=2	VGFLKPVGPKPINLPK	426.77	4	y12	28.21+/-3.73	3.73	0	0	0	0	21825	0	0	0	0	0	0	0	0	0	0	0	14365	0	0	0	0	0	0	0	31413	32205	0	0	0	0	45334	0	25066	0
O15117	sp|O15117|FYB_HUMAN	FYN-binding protein OS=Homo sapiens GN=FYB PE=1 SV=2	VGFLKPVGPKPINLPK	426.77	4	y11	28.21+/-3.73	3.73	0	0	0	39407	0	0	0	0	0	0	0	0	0	0	0	0	0	0	0	37876	0	0	0	142086	90189	0	54926	37302	0	0	116284	0	57378	50986
O15117	sp|O15117|FYB_HUMAN	FYN-binding protein OS=Homo sapiens GN=FYB PE=1 SV=2	VGFLKPVGPKPINLPK	426.77	4	y9	28.21+/-3.73	3.73	301198	0	0	21108	0	38589	20861	0	0	0	593829	688753	1069145	469118	550774	560381	0	0	0	0	38547	0	0	50213	50099	0	0	0	0	0	22113	392602	32201	25588
O15117	sp|O15117|FYB_HUMAN	FYN-binding protein OS=Homo sapiens GN=FYB PE=1 SV=2	GSPAPLGVR	427.248	2	y7	12.2+/-1.5	1.5	0	0	0	127826	0	0	70815	0	0	48080	0	21525	0	0	0	0	0	120639	300788	205667	0	75815	267831	198310	97551	75253	161894	0	0	106546	97309	74330	99292	86526
O15117	sp|O15117|FYB_HUMAN	FYN-binding protein OS=Homo sapiens GN=FYB PE=1 SV=2	GSPAPLGVR	427.248	2	y6	12.2+/-1.5	1.5	0	16368	33291	167905	20001	0	99653	84406	22988	89275	571509	82603	0	0	0	24692	17591	167457	370653	179940	2565495	135362	337975	305736	109110	67504	171592	46595	52560	105779	122902	41096	189916	119441
O15117	sp|O15117|FYB_HUMAN	FYN-binding protein OS=Homo sapiens GN=FYB PE=1 SV=2	GSPAPLGVR	427.248	2	y5	12.2+/-1.5	1.5	87654	85351	166228	674265	42154	0	372198	51748	145765	317115	383587	0	24362	63704	51593	80884	41342	716081	1312863	804015	0	445105	1293999	1170981	580755	437754	679706	167159	148366	471226	427443	275544	712971	484217
O15117	sp|O15117|FYB_HUMAN	FYN-binding protein OS=Homo sapiens GN=FYB PE=1 SV=2	GSPAPLGVR	427.248	2	y4	12.2+/-1.5	1.5	22192	18856	35911	115569	0	0	64655	0	103236	58370	0	0	0	20680	0	65565	0	126620	357757	155596	0	136697	232041	227396	156061	79524	134040	60269	44480	107960	91098	51368	151191	86311
O15117	sp|O15117|FYB_HUMAN	FYN-binding protein OS=Homo sapiens GN=FYB PE=1 SV=2	GSPAPLGVR	427.248	2	b5	12.2+/-1.5	1.5	289141	1382258	1242863	1426103	67238	229110	281939	0	357479	357558	0	52788	517212	127791	455381	1054303	179917	74259	19977	557705	0	13849	133192	211	135348	183768	3754526	2698969	840085	2047387	863083	605956	110717	212823
O15117	sp|O15117|FYB_HUMAN	FYN-binding protein OS=Homo sapiens GN=FYB PE=1 SV=2	LTGPIQVIHLAK	430.603	3	y8	30.41+/-2.89	2.89	0	0	0	55827	0	0	17079	0	0	0	0	0	0	0	0	0	0	109016	35308	0	0	0	0	58207	45328	30194	39509	0	0	30788	155723	40499	40400	0
O15117	sp|O15117|FYB_HUMAN	FYN-binding protein OS=Homo sapiens GN=FYB PE=1 SV=2	LTGPIQVIHLAK	430.603	3	y7	30.41+/-2.89	2.89	0	0	28289	170663	0	17077	81658	0	0	46863	0	0	0	21441	0	0	0	205649	171398	66793	0	0	36483	169788	30927	52336	40715	62666	35650	66374	361830	66702	131106	55631
O15117	sp|O15117|FYB_HUMAN	FYN-binding protein OS=Homo sapiens GN=FYB PE=1 SV=2	LTGPIQVIHLAK	430.603	3	y6	30.41+/-2.89	2.89	0	0	0	178078	0	0	47535	0	0	28850	0	0	0	0	0	30534	0	129959	190635	124416	0	0	53703	218559	0	49409	35043	0	40064	84628	335985	82337	103359	66916
O15117	sp|O15117|FYB_HUMAN	FYN-binding protein OS=Homo sapiens GN=FYB PE=1 SV=2	LTGPIQVIHLAK	430.603	3	y5	30.41+/-2.89	2.89	0	0	0	164227	0	85886	24185	0	22700	74263	0	0	122087	18148	456769	0	92725	129859	163806	82502	0	75765	106190	204180	59730	59750	77198	70795	29426	78482	361642	35944	89789	88971
O15117	sp|O15117|FYB_HUMAN	FYN-binding protein OS=Homo sapiens GN=FYB PE=1 SV=2	LTGPIQVIHLAK	430.603	3	y4	30.41+/-2.89	2.89	24420	27270	49774	256270	16307	0	99707	43786	49421	112953	16845	24028	0	18070	0	56232	0	272632	316693	218369	35154	99862	164644	470020	167694	185324	159182	195965	51024	112593	684280	81979	214020	157232
O15117	sp|O15117|FYB_HUMAN	FYN-binding protein OS=Homo sapiens GN=FYB PE=1 SV=2	QGEQIEIIR	543.301	2	y7	22.25+/-3.53	3.53	0	0	21615	98470	160616	0	40540	0	0	0	0	0	83539	0	670389	113198	1589021	0	60628	60587	401751	0	235971	245732	10557	51051	0	58259	146645	42426	649541	67950	87206	0
O15117	sp|O15117|FYB_HUMAN	FYN-binding protein OS=Homo sapiens GN=FYB PE=1 SV=2	QGEQIEIIR	543.301	2	y6	22.25+/-3.53	3.53	120510	21286	26699	132966	59121	0	50308	19572	18038	24949	266486	707030	0	441243	10139	47271	0	39405	56773	75426	182425	37751	63979	109710	0	49777	48111	131126	0	66598	274440	57944	89616	202603
O15117	sp|O15117|FYB_HUMAN	FYN-binding protein OS=Homo sapiens GN=FYB PE=1 SV=2	QGEQIEIIR	543.301	2	y5	22.25+/-3.53	3.53	23779	80508	88517	207142	133820	146086	144176	24613	27646	53719	18126	21735	0	0	0	53270	0	57302	96679	193278	0	55338	0	223967	101277	80940	81260	141908	0	121207	504446	104132	179568	22072
O15117	sp|O15117|FYB_HUMAN	FYN-binding protein OS=Homo sapiens GN=FYB PE=1 SV=2	QGEQIEIIR	543.301	2	y4	22.25+/-3.53	3.53	34757	79882	80436	385374	69246	19282	171665	24301	65307	102826	0	84835	0	28890	22536	119912	0	56674	198289	306760	8394	61684	0	266270	95087	195758	115048	239179	0	208237	808328	188897	292332	20145
O15117	sp|O15117|FYB_HUMAN	FYN-binding protein OS=Homo sapiens GN=FYB PE=1 SV=2	QGEQIEIIR	543.301	2	y3	22.25+/-3.53	3.53	0	0	27589	168316	0	37063	60517	0	18576	40643	0	0	0	0	0	78286	0	46747	138608	135222	0	41284	0	132205	35873	56112	48102	112183	0	77529	365043	47223	96370	0
O15117	sp|O15117|FYB_HUMAN	FYN-binding protein OS=Homo sapiens GN=FYB PE=1 SV=2	QGEQIEIIR	543.301	2	y7	22.25+/-3.53	3.53	0	0	0	0	0	0	0	0	0	0	0	0	92034	0	0	0	0	0	0	0	0	377	0	119922	0	0	0	0	105989	0	353198	0	7264	0
P00533	sp|P00533|EGFR_HUMAN	Epidermal growth factor receptor OS=Homo sapiens GN=EGFR PE=1 SV=2	GSHQISLDNPDYQQDFFPK	746.015	3	y3	41.9+/-4.7	4.7	0	0	0	67044	0	0	0	0	0	0	19930	115229	106811	0	104529	55943	39469	0	53481	0	38460	43292	0	0	0	65672	0	0	0	0	0	0	60348	0
P00533	sp|P00533|EGFR_HUMAN	Epidermal growth factor receptor OS=Homo sapiens GN=EGFR PE=1 SV=2	GSHQISLDNPDYQQDFFPK	746.015	3	y10	41.9+/-4.7	4.7	0	0	0	0	0	0	0	0	0	0	0	88908	142111	0	75838	21630	0	0	0	0	39812	0	0	0	0	0	0	0	0	0	0	0	0	0
P00533	sp|P00533|EGFR_HUMAN	Epidermal growth factor receptor OS=Homo sapiens GN=EGFR PE=1 SV=2	GSHQISLDNPDYQQDFFPK	746.015	3	b4	41.9+/-4.7	4.7	0	0	0	139607	0	0	28154	0	37656	265738	75929	233293	346645	418008	248963	144703	24459	0	94844	0	112876	159370	254188	87676	343831	118138	139297	0	0	20207	0	0	158918	0
P00533	sp|P00533|EGFR_HUMAN	Epidermal growth factor receptor OS=Homo sapiens GN=EGFR PE=1 SV=2	GSHQISLDNPDYQQDFFPK	746.015	3	b5	41.9+/-4.7	4.7	17796	0	0	62848	26564	21209	22576	0	0	337552	84974	184798	376106	423532	235168	90090	65645	0	46150	0	93767	45323	364148	47792	401156	103455	167037	0	0	41790	0	29183	164122	0
P00533	sp|P00533|EGFR_HUMAN	Epidermal growth factor receptor OS=Homo sapiens GN=EGFR PE=1 SV=2	GSHQISLDNPDYQQDFFPK	746.015	3	b8	41.9+/-4.7	4.7	0	0	66266	47853	0	0	0	0	21056	0	21473	153568	230289	0	119289	60761	0	0	38320	84671	48524	91158	0	0	0	58783	10151	70232	0	18636	85818	0	27243	37863
P00533	sp|P00533|EGFR_HUMAN	Epidermal growth factor receptor OS=Homo sapiens GN=EGFR PE=1 SV=2	GSHQISLDNPDYQQDFFPK	746.015	3	b9	41.9+/-4.7	4.7	0	20413	0	48884	0	0	0	49655	85869	0	0	134888	225972	873360	158431	73125	18551	111579	23798	36536	49612	52473	196374	51261	71349	0	0	0	136392	17493	62856	0	82713	19833
P08727	sp|P08727|K1C19_HUMAN	Keratin, type I cytoskeletal 19 OS=Homo sapiens GN=KRT19 PE=1 SV=4	QSSATSSFGGLGGGSVR	777.879	2	y11	24.5+/-4.58	4.58	835086	177215	61691	632	69522	230736	0	0	469250	127083	6180397	85186	2710325	136147	361995	1126249	0	110352	55533	135569	60484	68194	220043	31647	231914	0	173570	859232	187727	3279734	438696	87683	17918	77697
P08727	sp|P08727|K1C19_HUMAN	Keratin, type I cytoskeletal 19 OS=Homo sapiens GN=KRT19 PE=1 SV=4	QSSATSSFGGLGGGSVR	777.879	2	y10	24.5+/-4.58	4.58	689764	172474	62789	29990	62255	263012	37535	38105	419843	0	5523401	60057	2417559	111856	283429	949619	28658	121659	86163	88902	62735	52576	139381	95508	231805	0	91652	787137	104253	2865075	418194	52081	0	38612
P08727	sp|P08727|K1C19_HUMAN	Keratin, type I cytoskeletal 19 OS=Homo sapiens GN=KRT19 PE=1 SV=4	QSSATSSFGGLGGGSVR	777.879	2	y9	24.5+/-4.58	4.58	1136031	95108	114141	50088	161032	320976	39439	62886	581886	33593	8125376	150455	3529802	217456	447375	1538511	30676	230753	242350	223941	171695	124203	323058	127790	325182	139596	231001	1265792	289973	4376368	638383	103244	116942	131706
P08727	sp|P08727|K1C19_HUMAN	Keratin, type I cytoskeletal 19 OS=Homo sapiens GN=KRT19 PE=1 SV=4	QSSATSSFGGLGGGSVR	777.879	2	y6	24.5+/-4.58	4.58	427322	147513	51427	125808	37532	131971	0	21213	262913	85747	3627357	0	1654720	57702	230514	688124	21381	282565	45533	56772	129335	0	193857	46682	112192	168669	211970	496520	256934	1826398	285445	24994	0	238467
P08727	sp|P08727|K1C19_HUMAN	Keratin, type I cytoskeletal 19 OS=Homo sapiens GN=KRT19 PE=1 SV=4	FGPGVAFR	425.732	2	y6	23.91+/-1.83	1.83	2995448	200705	304094	0	227766	966074	77561	237345	2277465	79821	14329541	772825	3854648	637622	1564343	1944484	85016	615920	443864	63009	281496	347445	2432658	303063	1489441	0	166800	2503405	616643	8383053	1308049	332776	224403	219635
P08727	sp|P08727|K1C19_HUMAN	Keratin, type I cytoskeletal 19 OS=Homo sapiens GN=KRT19 PE=1 SV=4	FGPGVAFR	425.732	2	y5	23.91+/-1.83	1.83	14575048	1303082	1544577	203296	1011793	4440541	205154	1090136	10666900	488566	65966932	3709843	17527128	3188164	7029570	8904735	466699	3154177	2206142	522028	1359249	2076570	12273506	1170266	7500599	46207	978502	11938651	3416678	37956868	6349352	1366767	1077681	1029298
P08727	sp|P08727|K1C19_HUMAN	Keratin, type I cytoskeletal 19 OS=Homo sapiens GN=KRT19 PE=1 SV=4	FGPGVAFR	425.732	2	y4	23.91+/-1.83	1.83	2875827	254564	322095	0	175753	793936	20856	214702	2085521	90851	13169099	723636	3367174	586262	1398076	1690950	78509	633942	478629	109231	288086	366342	2485874	259410	1427126	9104	244908	2248315	625467	7563111	1271163	291788	217287	152324
P08727	sp|P08727|K1C19_HUMAN	Keratin, type I cytoskeletal 19 OS=Homo sapiens GN=KRT19 PE=1 SV=4	FGPGVAFR	425.732	2	y3	23.91+/-1.83	1.83	4073600	371126	464711	19515	265499	1245862	29826	270120	3088778	146278	19006290	1105499	5194327	894003	2037315	2519893	161257	895825	658536	152145	358245	588171	3613268	390425	2113699	94035	341949	3403798	925950	10985046	1852027	409049	358992	282362
P08727	sp|P08727|K1C19_HUMAN	Keratin, type I cytoskeletal 19 OS=Homo sapiens GN=KRT19 PE=1 SV=4	ALEAANGELEVK	622.33	2	y10	19.71+/-2.22	2.22	4176264	739865	1034047	36255	511984	639580	198341	558701	11849786	82241	24751754	1025396	2776344	1135210	1172928	1019611	0	296147	479012	120747	770091	235034	2555583	207006	1847619	34728	113277	1988032	2673068	13110086	2684069	372142	1267088	60053
P08727	sp|P08727|K1C19_HUMAN	Keratin, type I cytoskeletal 19 OS=Homo sapiens GN=KRT19 PE=1 SV=4	ALEAANGELEVK	622.33	2	y9	19.71+/-2.22	2.22	5549468	1709781	1945564	1235275	966753	1042413	1515649	1204051	15380150	689020	30456420	1060952	4138426	2244170	1928686	2230034	436066	1151692	1481605	1081376	1446220	1159283	3995416	1382685	2994291	1045436	387859	2786089	3824131	16101523	4773887	1242719	2238636	843034
P08727	sp|P08727|K1C19_HUMAN	Keratin, type I cytoskeletal 19 OS=Homo sapiens GN=KRT19 PE=1 SV=4	ALEAANGELEVK	622.33	2	y8	19.71+/-2.22	2.22	4451996	792010	1105546	23954	454104	636664	160874	561212	12772398	131406	27526782	910525	2853652	1308758	1291388	1126545	43086	383597	450217	153595	997025	302922	2772411	267909	2322623	47564	216666	2246044	2966786	13584701	2872993	408451	1292165	85661
P08727	sp|P08727|K1C19_HUMAN	Keratin, type I cytoskeletal 19 OS=Homo sapiens GN=KRT19 PE=1 SV=4	ALEAANGELEVK	622.33	2	y7	19.71+/-2.22	2.22	3721303	763444	957104	24436	426268	494937	141024	497196	10458604	113225	22542430	748278	2357232	1019992	1050034	897569	19891	335164	489328	148622	908422	239961	2529121	313983	2000857	1106169	188786	1716344	2448510	11412919	2538218	363335	1007434	66484
P08727	sp|P08727|K1C19_HUMAN	Keratin, type I cytoskeletal 19 OS=Homo sapiens GN=KRT19 PE=1 SV=4	ALEAANGELEVK	622.33	2	y6	19.71+/-2.22	2.22	4065071	805514	1271646	90936	477112	617154	208586	395437	12133492	116202	25228462	746187	2550735	1566737	1285349	1225276	36390	407646	1036873	211180	1019882	666658	3149634	576978	2579221	258914	451219	2384656	3326374	11380702	3155076	547052	1099593	145037
P08727	sp|P08727|K1C19_HUMAN	Keratin, type I cytoskeletal 19 OS=Homo sapiens GN=KRT19 PE=1 SV=4	VLDELTLAR	515.301	2	y7	29.79+/-1.19	1.19	75766200	16897064	20173260	6348901	19569428	16896304	9603187	22763216	110785600	7588365	271864768	37461552	50272180	26602040	30953230	18420260	4656269	10869398	6880646	7439010	55333044	7239299	23982974	10484841	25618876	4373258	6390816	47692264	44622544	153170480	40899264	7079358	20912306	7068666
P08727	sp|P08727|K1C19_HUMAN	Keratin, type I cytoskeletal 19 OS=Homo sapiens GN=KRT19 PE=1 SV=4	VLDELTLAR	515.301	2	y6	29.79+/-1.19	1.19	23015576	5359176	6395912	1961065	6026831	4945187	2880177	7177098	34900236	2414142	85756400	11969594	14431519	8625739	9433591	5831324	1472156	3429482	2346944	2478350	18044864	2281404	8072330	3301429	8641492	1530611	2207430	15714490	14229532	45430624	12528023	2000425	6108444	2360452
P08727	sp|P08727|K1C19_HUMAN	Keratin, type I cytoskeletal 19 OS=Homo sapiens GN=KRT19 PE=1 SV=4	VLDELTLAR	515.301	2	y5	29.79+/-1.19	1.19	18133082	4128944	4793467	1441454	4587213	3666719	2268028	5635932	26824304	1861571	65121068	9146174	10999925	6557527	7077337	4362991	1116131	2789678	1776924	1811951	14217007	1874449	6124491	2617481	6532130	1213395	1662053	11639185	10972454	34365880	9428690	1514557	4640186	1842316
P08727	sp|P08727|K1C19_HUMAN	Keratin, type I cytoskeletal 19 OS=Homo sapiens GN=KRT19 PE=1 SV=4	VLDELTLAR	515.301	2	y4	29.79+/-1.19	1.19	15356945	3378159	4086529	1463089	4009481	3113517	2073745	4909185	22662484	1658844	57181120	7965783	9277963	5608822	6135203	3861673	971930	2204894	1808661	1599437	11989048	1778176	5160879	2260117	5412391	1032664	1557583	9640479	9283959	29102670	7892799	1332450	4167871	1736717
P08727	sp|P08727|K1C19_HUMAN	Keratin, type I cytoskeletal 19 OS=Homo sapiens GN=KRT19 PE=1 SV=4	VLDELTLAR	515.301	2	y3	29.79+/-1.19	1.19	3756563	903005	1103944	420047	1321369	772147	613373	1335563	5990266	430904	14618823	2201827	2497667	1463807	1772659	1077414	319056	645145	443445	495595	3062238	556779	1345078	721534	1455859	359404	544513	2749463	2593998	7447832	2134122	431196	1115590	504651
P08727	sp|P08727|K1C19_HUMAN	Keratin, type I cytoskeletal 19 OS=Homo sapiens GN=KRT19 PE=1 SV=4	AALEDTLAETEAR	695.346	2	y10	25.22+/-1.27	1.27	19684934	3535715	4852436	261458	3105862	2193060	1204483	3338791	55606572	873232	110922112	10554107	10086369	5806767	5564685	4961321	348904	2895547	1910628	1112281	5110421	1920880	10772233	1358319	10753355	110017	1498105	8501596	12619663	38294416	14683609	2213225	5803104	1153549
P08727	sp|P08727|K1C19_HUMAN	Keratin, type I cytoskeletal 19 OS=Homo sapiens GN=KRT19 PE=1 SV=4	AALEDTLAETEAR	695.346	2	y9	25.22+/-1.27	1.27	26432430	4723200	6317283	381529	4025943	2984594	1702967	4472359	72291416	1311350	148408256	14359683	13225682	7860246	7231234	6725500	443829	3892319	2405296	1733973	6841356	2564372	21560774	1943342	13850965	233824	1994091	11218938	16881352	50367888	19322582	2660862	7620094	1662228
P08727	sp|P08727|K1C19_HUMAN	Keratin, type I cytoskeletal 19 OS=Homo sapiens GN=KRT19 PE=1 SV=4	AALEDTLAETEAR	695.346	2	y8	25.22+/-1.27	1.27	16610790	2904262	3884769	273743	2713801	1788880	1001951	2942936	43953048	782695	92610288	9012282	7512464	5062306	4304824	4370143	281568	2503223	1650053	1005682	4376344	1842765	8774892	1175937	9053755	144602	1358352	7522357	10904393	30518408	12025430	1591121	4622674	1045181
P08727	sp|P08727|K1C19_HUMAN	Keratin, type I cytoskeletal 19 OS=Homo sapiens GN=KRT19 PE=1 SV=4	AALEDTLAETEAR	695.346	2	y7	25.22+/-1.27	1.27	14258683	2785867	3510342	173541	2438218	1527945	917726	2178369	38961972	748472	81602848	7630041	6678070	4387093	4196996	3544438	607095	3741729	1442743	984147	3504772	1971312	7759248	1007261	7635223	379762	1246430	6099356	9328448	26387622	10493525	2160146	4341301	1028722
P08727	sp|P08727|K1C19_HUMAN	Keratin, type I cytoskeletal 19 OS=Homo sapiens GN=KRT19 PE=1 SV=4	AALEDTLAETEAR	695.346	2	y6	25.22+/-1.27	1.27	27005588	4900312	6371564	378842	4382199	2997266	1617690	4830617	73402608	1237014	152812368	14745468	12730318	8390170	7910620	7061449	538683	4258540	2522113	1574292	6871836	2922451	14378201	1939160	14673127	171956	2272920	12039088	18108546	50578704	19341620	2781441	7490426	1841933
P08727	sp|P08727|K1C19_HUMAN	Keratin, type I cytoskeletal 19 OS=Homo sapiens GN=KRT19 PE=1 SV=4	AALEDTLAETEAR	695.346	2	y5	25.22+/-1.27	1.27	9530786	1733123	2074952	151852	1557771	1059359	563925	1758529	24788246	388779	52921600	5027556	4450223	2836905	2718790	2393227	173626	1446451	927905	541645	2479777	1002358	4863335	725710	5013540	47410	701123	4205340	6138586	16893654	6598111	989301	2704107	662988
P08727	sp|P08727|K1C19_HUMAN	Keratin, type I cytoskeletal 19 OS=Homo sapiens GN=KRT19 PE=1 SV=4	FGAQLAHIQALISGIEAQLGDVR	803.108	3	y11	67.08+/-0.91	0.91	5948939	2226434	2532325	254468	1993096	1166350	1218298	2782527	42869420	854238	4123405	8424219	5234422	6393955	3393492	2732556	113630	932709	2070530	673953	8053112	243728	42766	1366529	15412436	209467	363175	4183832	8756484	17607104	4861999	2492639	3755021	579488
P08727	sp|P08727|K1C19_HUMAN	Keratin, type I cytoskeletal 19 OS=Homo sapiens GN=KRT19 PE=1 SV=4	FGAQLAHIQALISGIEAQLGDVR	803.108	3	y8	67.08+/-0.91	0.91	5955582	2056404	2361274	267325	1974725	1236000	1184155	2711172	40949228	789664	4022397	8018937	4853701	5986075	3305314	2602781	130301	916590	2113759	675966	7764669	355578	41402	1496652	14775405	275031	352110	4248241	8396137	17117774	4620914	2373362	3580171	564181
P08727	sp|P08727|K1C19_HUMAN	Keratin, type I cytoskeletal 19 OS=Homo sapiens GN=KRT19 PE=1 SV=4	FGAQLAHIQALISGIEAQLGDVR	803.108	3	y7	67.08+/-0.91	0.91	4741473	1616807	2012014	191599	1569551	1003887	1016786	2331602	33776264	690268	3441009	6445557	3824284	5028215	2741953	2133465	95871	700201	1815724	592624	6367861	253845	75550	1203468	12347782	201321	259594	3347490	6596350	13585598	3883478	1727588	2795188	464603
P08727	sp|P08727|K1C19_HUMAN	Keratin, type I cytoskeletal 19 OS=Homo sapiens GN=KRT19 PE=1 SV=4	FGAQLAHIQALISGIEAQLGDVR	803.108	3	b10	67.08+/-0.91	0.91	4442680	1566249	1766262	173553	1327648	885502	772176	2051286	31354984	640602	3079058	5949880	3533954	4720885	2436162	2057285	91462	661197	1756458	425028	5632713	216049	16828	1043671	11224240	198213	249633	3324038	6357839	12370287	3520603	1748836	2652815	362524
P08727	sp|P08727|K1C19_HUMAN	Keratin, type I cytoskeletal 19 OS=Homo sapiens GN=KRT19 PE=1 SV=4	FGAQLAHIQALISGIEAQLGDVR	803.108	3	b11	67.08+/-0.91	0.91	4131251	1399656	1720965	166152	1220022	785318	834590	1917984	29547216	565327	2816242	5679289	3519043	4347847	2306067	1791512	91204	605397	1358999	397284	5316712	181251	15499	911513	10109127	206538	185153	2980844	6046346	12013577	3554277	1652449	2559546	386792
P08727	sp|P08727|K1C19_HUMAN	Keratin, type I cytoskeletal 19 OS=Homo sapiens GN=KRT19 PE=1 SV=4	FGAQLAHIQALISGIEAQLGDVR	803.108	3	b10	67.08+/-0.91	0.91	3266537	1094764	1347795	119858	1059556	704685	607443	1494298	21832490	428535	2181999	4270770	2855782	3167694	1790287	1401975	60459	361882	1169773	396947	4049162	106341	22028	731842	7442339	122290	172472	2382956	3933110	9493950	2470623	1186422	2071620	334810
P08727	sp|P08727|K1C19_HUMAN	Keratin, type I cytoskeletal 19 OS=Homo sapiens GN=KRT19 PE=1 SV=4	SLLEGQEDHYNNLSASK	635.638	3	y8	21.02+/-2.41	2.41	459507	97895	80647	12062	30747	225229	0	103113	485181	19511	3540289	162713	398676	33002	129061	314690	0	36489	183690	29871	85752	115869	508461	0	373901	27024	37514	367572	477838	2762523	235631	75713	132990	31906
P08727	sp|P08727|K1C19_HUMAN	Keratin, type I cytoskeletal 19 OS=Homo sapiens GN=KRT19 PE=1 SV=4	SLLEGQEDHYNNLSASK	635.638	3	y4	21.02+/-2.41	2.41	719690	165208	195386	116390	69730	269116	83686	162847	682510	44466	5027062	242985	536546	107657	134077	346999	79899	0	372743	62586	355451	213609	657862	0	552202	99829	154876	615262	682358	3557990	336601	102190	155252	28263
P08727	sp|P08727|K1C19_HUMAN	Keratin, type I cytoskeletal 19 OS=Homo sapiens GN=KRT19 PE=1 SV=4	SLLEGQEDHYNNLSASK	635.638	3	y15	21.02+/-2.41	2.41	495673	163372	174935	0	39074	328339	0	118642	630785	22641	3837293	151163	527006	54854	159359	289168	20023	48947	141485	0	0	0	427530	0	325245	0	0	385800	417917	3614813	240085	112946	179380	46181
P08727	sp|P08727|K1C19_HUMAN	Keratin, type I cytoskeletal 19 OS=Homo sapiens GN=KRT19 PE=1 SV=4	SLLEGQEDHYNNLSASK	635.638	3	y14	21.02+/-2.41	2.41	584007	146302	94716	253099	68143	344115	357658	118136	553639	25878	3792740	143378	552262	77472	109407	353654	167580	30978	242023	170067	0	75677	444250	119228	346363	52090	130151	363990	594458	3817023	328394	131842	237572	21774
P08727	sp|P08727|K1C19_HUMAN	Keratin, type I cytoskeletal 19 OS=Homo sapiens GN=KRT19 PE=1 SV=4	SLLEGQEDHYNNLSASK	635.638	3	y13	21.02+/-2.41	2.41	880423	204350	250610	477526	204346	526558	701092	219222	982918	80279	6463107	192466	792189	86405	190683	508656	393342	110647	277622	365018	0	0	806177	71515	707981	251336	250498	605574	842209	5491691	433290	245947	307480	44919
P12004	sp|P12004|PCNA_HUMAN	Proliferating cell nuclear antigen OS=Homo sapiens GN=PCNA PE=1 SV=1	SEGFDTYR	487.714	2	y6	12.4+/-1.28	1.28	6565936	2213183	2952513	11700888	7687257	630057	4226238	2896009	4146743	5237981	2217948	6767765	6469453	3389749	3014918	3915241	2756600	5178489	20139994	10229683	823092	868157	3944314	23419212	5771715	4098661	15792706	3968784	2037467	9264243	27842630	10353184	21395418	11587121
P12004	sp|P12004|PCNA_HUMAN	Proliferating cell nuclear antigen OS=Homo sapiens GN=PCNA PE=1 SV=1	SEGFDTYR	487.714	2	y5	12.4+/-1.28	1.28	823522	279887	421356	1586097	989737	79325	553674	332346	497922	697407	265092	915690	812101	431868	375906	546800	346212	602208	2628982	1306307	131457	166366	487439	2986543	770455	528793	2168222	501877	271639	1199485	3749654	1326007	2645858	1524113
P12004	sp|P12004|PCNA_HUMAN	Proliferating cell nuclear antigen OS=Homo sapiens GN=PCNA PE=1 SV=1	SEGFDTYR	487.714	2	y4	12.4+/-1.28	1.28	2121058	688460	970855	3644846	2407330	188769	1510903	905670	1345937	1658156	742176	2273288	1978098	1042919	950271	1282609	839297	1591034	6923123	3337232	287843	372122	1317418	7849870	1909739	1428036	5399272	1351344	649784	2711339	8642714	3141212	6376896	3805008
P12004	sp|P12004|PCNA_HUMAN	Proliferating cell nuclear antigen OS=Homo sapiens GN=PCNA PE=1 SV=1	SEGFDTYR	487.714	2	y3	12.4+/-1.28	1.28	2978157	948052	1354091	5233256	3413501	229695	1859200	1314914	2044508	2367683	1012545	3305649	2615768	1630372	1287448	1871192	1226745	2563837	10347169	4991086	420231	503581	2074667	11858241	2797742	2070914	8280622	1900971	984055	3897916	12391980	4258569	8841257	5844380
P12004	sp|P12004|PCNA_HUMAN	Proliferating cell nuclear antigen OS=Homo sapiens GN=PCNA PE=1 SV=1	SEGFDTYR	487.714	2	b4	12.4+/-1.28	1.28	309441	91385	157558	487426	314563	0	214832	79610	160294	158040	110568	342038	213460	139680	135031	162912	93284	258506	1012407	409796	0	0	201397	1162084	307747	190965	744895	232764	82969	351613	1156747	386699	836961	523843
P12004	sp|P12004|PCNA_HUMAN	Proliferating cell nuclear antigen OS=Homo sapiens GN=PCNA PE=1 SV=1	NLAMGVNLTSMSK	683.347	2	y11	35.69+/-2.11	2.11	1066595	436862	628301	3101031	1656174	1209835	1066668	226519	257450	577956	422798	1690594	2009090	194245	72971	869640	552114	382437	711331	2225801	211019	342404	1912355	1177688	3101688	1476349	1246365	609984	1432193	736315	6715244	645791	2568918	3527233
P12004	sp|P12004|PCNA_HUMAN	Proliferating cell nuclear antigen OS=Homo sapiens GN=PCNA PE=1 SV=1	NLAMGVNLTSMSK	683.347	2	y10	35.69+/-2.11	2.11	874255	391715	520634	2860772	1389048	22218	956073	158639	235634	574246	477723	1320314	1840501	237543	52364	823145	481472	299172	603706	2331096	55111	308751	1672809	1101550	2463598	1337195	1268897	414283	1486535	566988	6213743	462505	1944052	3433477
P12004	sp|P12004|PCNA_HUMAN	Proliferating cell nuclear antigen OS=Homo sapiens GN=PCNA PE=1 SV=1	NLAMGVNLTSMSK	683.347	2	y9	35.69+/-2.11	2.11	1223369	474996	590256	3736599	1638891	18600	1104491	191246	299063	667389	530812	1959534	2114012	286628	114484	995774	615091	421718	689442	2594378	49034	332948	1824716	1384726	3245654	1688529	1506376	616148	1893277	658277	7363769	510030	2264674	4076985
P12004	sp|P12004|PCNA_HUMAN	Proliferating cell nuclear antigen OS=Homo sapiens GN=PCNA PE=1 SV=1	NLAMGVNLTSMSK	683.347	2	y7	35.69+/-2.11	2.11	643389	248129	384301	2095890	959215	0	523393	58664	174214	377250	294176	934913	959226	142946	76486	572988	371782	339549	383468	1336744	45218	236791	1254399	753840	1789690	929480	868553	394521	1082227	328835	3921135	305427	1125372	2273420
P12004	sp|P12004|PCNA_HUMAN	Proliferating cell nuclear antigen OS=Homo sapiens GN=PCNA PE=1 SV=1	NLAMGVNLTSMSK	683.347	2	y5	35.69+/-2.11	2.11	601663	216110	291824	1627385	869886	0	558074	127797	150232	318506	338879	784424	899523	197684	63899	701223	305154	296968	298658	1456222	28244	293087	972275	685276	1770452	863404	902524	354020	1008964	264912	3386704	233210	966760	2241101
P12004	sp|P12004|PCNA_HUMAN	Proliferating cell nuclear antigen OS=Homo sapiens GN=PCNA PE=1 SV=1	CAGNEDIITLR	631.314	2	y9	26.38+/-2.65	2.65	453765	264267	788045	3771937	1813216	59775	1322333	604287	219523	220315	860242	1544407	2317326	739533	550459	962366	291906	791115	934428	3339060	163220	136657	284000	4376475	441076	2275187	1074942	805503	426518	2012150	8066279	2333137	5688004	341762
P12004	sp|P12004|PCNA_HUMAN	Proliferating cell nuclear antigen OS=Homo sapiens GN=PCNA PE=1 SV=1	CAGNEDIITLR	631.314	2	y7	26.38+/-2.65	2.65	161147	65856	206252	1086472	541070	0	348330	150889	57872	107976	187740	459203	645217	218355	136509	237316	63729	320157	356461	844822	68448	72733	64718	1191636	244732	658776	294655	161846	254102	594162	2282929	596789	1526473	158336
P12004	sp|P12004|PCNA_HUMAN	Proliferating cell nuclear antigen OS=Homo sapiens GN=PCNA PE=1 SV=1	CAGNEDIITLR	631.314	2	y6	26.38+/-2.65	2.65	227542	109536	317443	1471348	772153	4016	626706	276607	107509	198335	368216	661019	957293	316615	738458	410389	98486	492027	509431	1404272	234147	90106	81610	2059613	348702	917221	464437	351215	359561	828316	3330633	899621	2386624	205004
P12004	sp|P12004|PCNA_HUMAN	Proliferating cell nuclear antigen OS=Homo sapiens GN=PCNA PE=1 SV=1	CAGNEDIITLR	631.314	2	y5	26.38+/-2.65	2.65	204420	142324	353077	1631022	931569	28717	624264	297424	78142	152467	409216	767859	915429	395008	241847	437959	121763	487880	419517	1504501	58110	75943	145628	2307370	268042	1106992	567288	405007	293971	834617	3574230	900882	2452963	226882
P12004	sp|P12004|PCNA_HUMAN	Proliferating cell nuclear antigen OS=Homo sapiens GN=PCNA PE=1 SV=1	CAGNEDIITLR	631.314	2	y4	26.38+/-2.65	2.65	190799	92216	277579	1271543	687381	0	490206	214882	76898	208241	325571	656827	792085	250400	201349	323397	124610	487735	484178	1230880	38854	56449	145669	1772478	311903	841382	457069	307665	302510	663174	2713075	746076	1952185	210115
P12004	sp|P12004|PCNA_HUMAN	Proliferating cell nuclear antigen OS=Homo sapiens GN=PCNA PE=1 SV=1	CAGNEDIITLR	631.314	2	y3	26.38+/-2.65	2.65	134991	93194	208373	1134753	646740	0	400450	191539	57058	116087	276147	494260	658279	195902	182526	289017	68326	355592	405070	1060323	71181	160618	139551	1410961	164762	752746	305485	263602	230338	618500	2378143	660901	1594812	150131
P12004	sp|P12004|PCNA_HUMAN	Proliferating cell nuclear antigen OS=Homo sapiens GN=PCNA PE=1 SV=1	AEDNADTLALVFEAPNQEK	1038	2	y11	47.86+/-1.38	1.38	1341325	777781	534570	2192333	1617772	103671	828172	906343	878999	1284505	396863	1751245	954302	613088	544125	1059462	654651	4059392	3655729	2719818	634041	1561413	933667	3817869	2143974	1855613	2294194	759053	2461465	1783966	5386690	1752761	3189794	4178070
P12004	sp|P12004|PCNA_HUMAN	Proliferating cell nuclear antigen OS=Homo sapiens GN=PCNA PE=1 SV=1	AEDNADTLALVFEAPNQEK	1038	2	y10	47.86+/-1.38	1.38	1090075	540646	381796	1813382	1274118	47943	745063	747134	781659	1207064	333204	1395345	789546	551785	446893	844276	550954	3310880	3091256	2375714	576708	1122189	732991	2951428	1641283	1502597	1820448	598399	2168684	1443174	4309870	1388744	2588670	3399043
P12004	sp|P12004|PCNA_HUMAN	Proliferating cell nuclear antigen OS=Homo sapiens GN=PCNA PE=1 SV=1	AEDNADTLALVFEAPNQEK	1038	2	y9	47.86+/-1.38	1.38	1344193	777114	590166	2468390	1710590	103756	976569	966570	1012903	1468526	477625	1964802	1063121	741913	581153	1074927	749186	4348032	4119731	3105843	740057	1563340	1114077	3824563	2341648	1921588	2257574	751422	2689802	1876489	5748453	1899191	3553756	4577717
P12004	sp|P12004|PCNA_HUMAN	Proliferating cell nuclear antigen OS=Homo sapiens GN=PCNA PE=1 SV=1	AEDNADTLALVFEAPNQEK	1038	2	y8	47.86+/-1.38	1.38	2161864	1155276	827273	3389715	2542844	156218	1504217	1525538	1480254	2132254	702641	2993883	1520166	1023360	913650	1801766	1120597	6704891	5993532	4703279	1175810	2500304	1711247	5706471	3223135	2939275	3273494	1235430	4154843	2906761	8874207	2725108	5235310	6988550
P12004	sp|P12004|PCNA_HUMAN	Proliferating cell nuclear antigen OS=Homo sapiens GN=PCNA PE=1 SV=1	AEDNADTLALVFEAPNQEK	1038	2	y6	47.86+/-1.38	1.38	1579421	897387	655524	2741428	2076607	97915	1063624	1126340	1113152	1655476	542916	2177571	1185680	877207	734586	1317332	857223	5008268	4649751	3522276	871072	1884766	1387295	4510171	2519638	2239463	2510915	787413	3128399	2006515	6306094	1988757	3780313	5272883
P12004	sp|P12004|PCNA_HUMAN	Proliferating cell nuclear antigen OS=Homo sapiens GN=PCNA PE=1 SV=1	AEDNADTLALVFEAPNQEK	1038	2	y5	47.86+/-1.38	1.38	3131115	1564629	1267231	4994286	3805163	262967	2135879	2136321	2372645	3297730	1017200	4447014	2254169	1717435	1402573	2530009	1769588	10038501	9220492	6968549	1633382	3720630	2371407	9050315	5254469	4384674	5085778	1822708	5944419	4181062	12587013	3824823	7429786	10352061
P12004	sp|P12004|PCNA_HUMAN	Proliferating cell nuclear antigen OS=Homo sapiens GN=PCNA PE=1 SV=1	LMDLDVEQLGIPEQEYSCVVK	822.403	3	y10	58.42+/-1.89	1.89	619722	525502	512279	1703921	1436809	0	794142	215071	352333	624180	446130	1451570	1771155	336281	136198	1192307	568177	698918	582142	1764385	92391	350998	1957974	1387938	2387931	1220992	1449592	224160	1248385	518795	6401200	517168	1804661	2552880
P12004	sp|P12004|PCNA_HUMAN	Proliferating cell nuclear antigen OS=Homo sapiens GN=PCNA PE=1 SV=1	LMDLDVEQLGIPEQEYSCVVK	822.403	3	y8	58.42+/-1.89	1.89	197227	186298	204429	559139	487330	0	272791	78444	156197	195011	149576	488299	569128	99012	40285	373120	167724	187434	251986	652364	23228	89635	752796	454563	825329	448918	527182	86703	420317	207255	1970694	199413	642251	957702
P12004	sp|P12004|PCNA_HUMAN	Proliferating cell nuclear antigen OS=Homo sapiens GN=PCNA PE=1 SV=1	LMDLDVEQLGIPEQEYSCVVK	822.403	3	y7	58.42+/-1.89	1.89	165483	147847	149951	471010	361844	0	202419	62180	86423	131179	118242	368878	395653	28317	51906	256881	131921	145164	190118	475500	0	113334	512973	266451	553819	378826	274812	38083	349128	140256	1390505	111113	500018	600429
P12004	sp|P12004|PCNA_HUMAN	Proliferating cell nuclear antigen OS=Homo sapiens GN=PCNA PE=1 SV=1	LMDLDVEQLGIPEQEYSCVVK	822.403	3	y6	58.42+/-1.89	1.89	134580	130505	54123	372432	430930	212657	293261	77996	112288	186817	123741	334623	397139	98266	27196	365307	153981	223137	176461	645431	0	85537	618254	383199	675068	558297	464270	62979	333202	146257	1727125	116925	456801	765400
P12004	sp|P12004|PCNA_HUMAN	Proliferating cell nuclear antigen OS=Homo sapiens GN=PCNA PE=1 SV=1	LMDLDVEQLGIPEQEYSCVVK	822.403	3	y10	58.42+/-1.89	1.89	445844	325502	290508	1089980	855897	0	473965	140047	247122	392628	310331	826523	1034552	216976	134587	729852	339634	488140	448690	1247551	60659	216756	1097617	768392	1386540	757637	781505	180540	783056	303310	3893652	334150	1245419	1579592
P12004	sp|P12004|PCNA_HUMAN	Proliferating cell nuclear antigen OS=Homo sapiens GN=PCNA PE=1 SV=1	LMDLDVEQLGIPEQEYSCVVK	822.403	3	b8	58.42+/-1.89	1.89	104300	78941	37574	287376	274367	97766	150834	23910	74893	77053	73816	239348	294405	66945	29778	207985	111478	98332	125570	312680	0	0	490505	228185	498232	235609	184947	38776	224742	92336	1101383	105564	370600	429351
P12004	sp|P12004|PCNA_HUMAN	Proliferating cell nuclear antigen OS=Homo sapiens GN=PCNA PE=1 SV=1	DLSHIGDAVVISCAK	528.94	3	y6	32.66+/-1.13	1.13	2063455	1186683	934681	3910112	3084012	311895	1379176	1191637	1894046	2205667	933015	3298534	2567241	1643610	1039733	2023585	1098135	4310349	5954803	2800851	1126393	2105614	4282582	5438071	4073527	2609773	2957770	981518	3160245	3914646	10766981	3973965	9495874	5705098
P12004	sp|P12004|PCNA_HUMAN	Proliferating cell nuclear antigen OS=Homo sapiens GN=PCNA PE=1 SV=1	DLSHIGDAVVISCAK	528.94	3	y5	32.66+/-1.13	1.13	3101452	1760595	1224196	5332436	4195583	375510	1922948	1596189	2548317	2912823	1279551	4247380	3574714	2338577	1396819	2618806	1591969	5898148	8452479	3792282	1720697	3280011	5891572	7580510	5863928	3605901	3899441	1450068	4998651	5403323	14298108	5007459	12641951	7766140
P12004	sp|P12004|PCNA_HUMAN	Proliferating cell nuclear antigen OS=Homo sapiens GN=PCNA PE=1 SV=1	DLSHIGDAVVISCAK	528.94	3	y4	32.66+/-1.13	1.13	3587152	1985949	1551127	6026280	4965952	420737	2229717	2070971	3169556	3565988	1599703	5123527	3937861	2817780	1700878	3243420	1899734	7444113	10279222	4886003	1964328	3915425	7337589	9191540	7035163	4466508	5150006	1673327	6169646	6192540	16768710	5812158	14301418	9769038
P12004	sp|P12004|PCNA_HUMAN	Proliferating cell nuclear antigen OS=Homo sapiens GN=PCNA PE=1 SV=1	DLSHIGDAVVISCAK	528.94	3	b7	32.66+/-1.13	1.13	1775400	1036853	718538	3024706	2476620	232519	1096376	883306	1474530	1656569	752062	2619369	1894955	1428708	765716	1613740	878218	3457761	5128169	2236322	896985	1901687	3611811	4665430	3459597	2045222	2476984	942981	2963419	2828465	8201838	2811267	6897166	4954264
P12004	sp|P12004|PCNA_HUMAN	Proliferating cell nuclear antigen OS=Homo sapiens GN=PCNA PE=1 SV=1	DLSHIGDAVVISCAK	528.94	3	b8	32.66+/-1.13	1.13	2811231	1624500	1454794	5283717	4267356	404541	1872256	1624136	2642942	2833362	1389334	4412796	3505069	2293230	1471393	2770919	1707882	5556935	8506129	3668697	1533545	3099801	5975159	7562586	5736935	3521049	3984550	1215083	4594757	5344524	14563941	5326309	12908541	7859868
P12004	sp|P12004|PCNA_HUMAN	Proliferating cell nuclear antigen OS=Homo sapiens GN=PCNA PE=1 SV=1	DLSHIGDAVVISCAK	528.94	3	b9	32.66+/-1.13	1.13	1232462	843128	687004	2232408	1833542	146354	823736	680288	1024694	1175603	646406	1812774	1743446	982929	606261	1192492	650189	2379904	3266392	1464581	662026	1211889	2358576	2922566	2524870	1423761	1597222	499017	1900721	2504488	6364756	2478540	6064364	3380583
P12004	sp|P12004|PCNA_HUMAN	Proliferating cell nuclear antigen OS=Homo sapiens GN=PCNA PE=1 SV=1	YLNFFTK	466.747	2	y5	35.85+/-1.66	1.66	2275147	1523782	1319400	5339509	3385319	263241	2047135	1578751	2566136	2527893	1013606	3519823	2692943	1779997	1506166	2398858	1237699	6068003	5700038	4428330	1226684	2434878	4604923	6157145	4718056	2966823	3335284	1215759	3894679	4398396	11950439	3431603	7463861	5820151
P12004	sp|P12004|PCNA_HUMAN	Proliferating cell nuclear antigen OS=Homo sapiens GN=PCNA PE=1 SV=1	YLNFFTK	466.747	2	y4	35.85+/-1.66	1.66	1095117	768648	654185	2666826	1792795	104088	980100	761286	1241060	1248050	509871	1832921	1316417	928586	779777	1213843	661618	3306821	3269136	2365650	651741	1409157	2508951	3179052	2685062	1559880	1807479	593955	2221989	2012175	5737246	1607920	3482447	3215599
P12004	sp|P12004|PCNA_HUMAN	Proliferating cell nuclear antigen OS=Homo sapiens GN=PCNA PE=1 SV=1	YLNFFTK	466.747	2	y3	35.85+/-1.66	1.66	2308582	1605969	1332304	5406720	3641009	264072	2163706	1632643	2623993	2758161	1159585	3950430	2687890	2094002	1470214	2585346	1355773	7076510	6886906	5069500	1432325	3150887	5274708	7154212	5783277	3142258	4162355	1463267	4625538	4288982	11843247	3399460	7052260	6854164
P12004	sp|P12004|PCNA_HUMAN	Proliferating cell nuclear antigen OS=Homo sapiens GN=PCNA PE=1 SV=1	YLNFFTK	466.747	2	b3	35.85+/-1.66	1.66	181900	117930	88974	397012	214840	0	150942	101135	183736	225341	79855	279759	219793	118438	87988	156918	97029	531319	501079	347400	106402	186403	454241	562347	430045	213988	348647	80752	348872	270792	895952	244194	504303	509613
P12004	sp|P12004|PCNA_HUMAN	Proliferating cell nuclear antigen OS=Homo sapiens GN=PCNA PE=1 SV=1	YLNFFTK	466.747	2	b4	35.85+/-1.66	1.66	20665	38478	26524	79598	71235	0	45264	0	41957	29687	0	44159	59126	23876	0	44766	0	87629	94983	66593	0	0	113421	114926	79447	47005	32856	0	61745	53895	233865	33649	129964	99172
P50895	sp|P50895|BCAM_HUMAN	Basal cell adhesion molecule OS=Homo sapiens GN=BCAM PE=1 SV=2	LSVPPLVEVMR	620.36	2	y8	49.96+/-2.34	2.34	591221	1007014	868405	1898949	92688	21010	289376	42761	263657	168483	10743286	8498765	3982236	4961194	286237	7501148	4907955	0	99379	31395	98909	95615	108379	0	0	86306	36096	186482	332542	20694	483693	23501	1259164	109901
P50895	sp|P50895|BCAM_HUMAN	Basal cell adhesion molecule OS=Homo sapiens GN=BCAM PE=1 SV=2	LSVPPLVEVMR	620.36	2	y7	49.96+/-2.34	2.34	540138	973708	781464	1602139	66948	0	301118	52574	255396	128031	9644609	7631620	3346218	4633677	243419	6748937	4320520	0	0	39461	0	88185	107414	43024	73866	91223	0	187452	359067	39130	339929	18791	1009002	166337
P50895	sp|P50895|BCAM_HUMAN	Basal cell adhesion molecule OS=Homo sapiens GN=BCAM PE=1 SV=2	LSVPPLVEVMR	620.36	2	y6	49.96+/-2.34	2.34	133960	184458	165305	401811	0	0	34089	0	0	21807	2611250	2231038	711636	1281567	20239	1896138	1173776	0	0	0	0	0	0	0	0	0	0	0	0	0	25097	0	223874	24486
P50895	sp|P50895|BCAM_HUMAN	Basal cell adhesion molecule OS=Homo sapiens GN=BCAM PE=1 SV=2	LSVPPLVEVMR	620.36	2	y5	49.96+/-2.34	2.34	144593	249489	253995	530056	0	25162	48333	0	0	17670	3396661	2758843	924736	1701141	19860	2518941	1461136	31495	0	0	0	0	34723	0	0	0	0	0	140724	5778	41666	0	361755	23399
P50895	sp|P50895|BCAM_HUMAN	Basal cell adhesion molecule OS=Homo sapiens GN=BCAM PE=1 SV=2	LSVPPLVEVMR	620.36	2	y8	49.96+/-2.34	2.34	765662	1179524	968366	2269151	131722	0	445222	111130	342596	157608	12143606	9817926	5535693	5928609	406431	8193596	5595819	0	0	87759	0	133192	178836	37792	158330	77518	40395	185872	362967	71047	550464	49071	1730766	192188
P50895	sp|P50895|BCAM_HUMAN	Basal cell adhesion molecule OS=Homo sapiens GN=BCAM PE=1 SV=2	LSVPPLVEVMR	620.36	2	y7	49.96+/-2.34	2.34	227468	492491	362718	930049	0	0	170706	22300	61445	60447	4140051	3549194	1799567	2212533	65599	3319002	1947940	31922	0	0	0	0	0	0	30598	38015	0	63947	95176	0	305249	23749	630027	21505
P55011	sp|P55011|S12A2_HUMAN	Solute carrier family 12 member 2 OS=Homo sapiens GN=SLC12A2 PE=1 SV=1	VELPGTAVPSVPEDAAPASR	982.01	2	y13	35.32+/-2.69	2.69	0	0	0	228268	21372	0	62652	43102	152807	21731	89348	486003	47854	577204	167237	309841	364075	67118	4393	0	0	47945	0	173080	37111	0	0	0	40311	0	47790	0	32979	23501
P55011	sp|P55011|S12A2_HUMAN	Solute carrier family 12 member 2 OS=Homo sapiens GN=SLC12A2 PE=1 SV=1	VELPGTAVPSVPEDAAPASR	982.01	2	y12	35.32+/-2.69	2.69	153626	331588	356221	2045357	381978	46136	703705	682082	1506669	265290	834953	5067545	652534	5412276	1340628	3035547	3005917	506391	298177	183331	364142	476622	299965	41906	385100	0	219176	0	310376	291072	353853	261954	966066	385009
P55011	sp|P55011|S12A2_HUMAN	Solute carrier family 12 member 2 OS=Homo sapiens GN=SLC12A2 PE=1 SV=1	VELPGTAVPSVPEDAAPASR	982.01	2	y9	35.32+/-2.69	2.69	16983	72099	71884	456706	88818	0	178121	148658	378419	37825	182134	1228712	128558	1299805	255244	757536	770021	82918	117139	41422	101389	84573	67955	0	84325	0	46536	0	43626	51274	54183	45657	259771	52820
P55011	sp|P55011|S12A2_HUMAN	Solute carrier family 12 member 2 OS=Homo sapiens GN=SLC12A2 PE=1 SV=1	VELPGTAVPSVPEDAAPASR	982.01	2	y17	35.32+/-2.69	2.69	0	17432	0	113310	0	0	26551	16798	59040	18208	24819	240152	0	267173	50781	96430	148344	0	0	0	0	0	0	59922	35343	541468	0	337175	0	0	0	0	0	0
P55011	sp|P55011|S12A2_HUMAN	Solute carrier family 12 member 2 OS=Homo sapiens GN=SLC12A2 PE=1 SV=1	VELPGTAVPSVPEDAAPASR	982.01	2	b7	35.32+/-2.69	2.69	0	0	0	90459	0	0	0	26322	95180	0	39001	304846	0	287786	70544	201897	169266	0	0	0	0	0	0	0	0	0	0	0	0	0	0	0	17791	0
P55011	sp|P55011|S12A2_HUMAN	Solute carrier family 12 member 2 OS=Homo sapiens GN=SLC12A2 PE=1 SV=1	VELPGTAVPSVPEDAAPASR	982.01	2	b8	35.32+/-2.69	2.69	0	0	0	76848	44547	0	0	0	65524	0	0	216956	22403	224817	35141	130590	159432	0	0	0	0	0	0	44087	31932	31792	0	0	0	0	0	0	27201	0
P55011	sp|P55011|S12A2_HUMAN	Solute carrier family 12 member 2 OS=Homo sapiens GN=SLC12A2 PE=1 SV=1	AAAAAAAAAAAAAAAGAGAGAK	532.953	3	y9	32.33+/-1.93	1.93	87247	112197	79831	516187	98085	0	141468	203460	322524	57016	245527	1039153	255180	741564	403431	629759	694011	100817	60857	0	76673	117592	76385	55408	39200	97233	0	0	67365	57608	67410	90175	300842	67632
P55011	sp|P55011|S12A2_HUMAN	Solute carrier family 12 member 2 OS=Homo sapiens GN=SLC12A2 PE=1 SV=1	AAAAAAAAAAAAAAAGAGAGAK	532.953	3	y8	32.33+/-1.93	1.93	75141	126398	155233	640707	114468	27224	184966	259228	470737	94500	245123	1217333	292232	935885	470096	759640	944396	91251	143431	67245	91098	132715	92270	80917	110107	189687	90252	44146	74446	60109	78559	100597	348276	103087
P55011	sp|P55011|S12A2_HUMAN	Solute carrier family 12 member 2 OS=Homo sapiens GN=SLC12A2 PE=1 SV=1	AAAAAAAAAAAAAAAGAGAGAK	532.953	3	y7	32.33+/-1.93	1.93	106346	212548	118012	772546	191158	34228	268931	282296	551040	108280	361051	1623508	359924	1078636	614358	1004400	1223176	188419	119256	70459	144949	198196	88323	84478	91202	128633	58155	101312	102927	66204	104086	114403	389107	119394
P55011	sp|P55011|S12A2_HUMAN	Solute carrier family 12 member 2 OS=Homo sapiens GN=SLC12A2 PE=1 SV=1	AAAAAAAAAAAAAAAGAGAGAK	532.953	3	b5	32.33+/-1.93	1.93	181437	211647	219229	874793	264330	24570	339445	332207	613910	132252	447506	1509153	387606	1072535	623045	1054907	1089048	310141	250525	183866	221966	256491	190409	243285	77926	241016	127793	129717	227356	129260	125260	124780	566427	240619
P55011	sp|P55011|S12A2_HUMAN	Solute carrier family 12 member 2 OS=Homo sapiens GN=SLC12A2 PE=1 SV=1	AAAAAAAAAAAAAAAGAGAGAK	532.953	3	b6	32.33+/-1.93	1.93	313282	277425	270386	930385	368067	63775	519181	365929	698435	246599	407072	1651408	460032	1116469	644572	1014808	1100115	385106	360322	330981	234543	314345	123447	489726	165156	302985	142549	180520	329761	220928	100511	88229	662548	307765
P55011	sp|P55011|S12A2_HUMAN	Solute carrier family 12 member 2 OS=Homo sapiens GN=SLC12A2 PE=1 SV=1	AAAAAAAAAAAAAAAGAGAGAK	532.953	3	b8	32.33+/-1.93	1.93	86782	152510	89058	633844	153108	29537	199124	294726	413734	86522	280310	1332678	285666	1011616	542587	812343	995977	113771	123629	54930	122725	174058	61620	70292	97517	117748	69030	67887	126208	58295	58177	103340	374636	76304
Q92743	sp|Q92743|HTRA1_HUMAN	Serine protease HTRA1 OS=Homo sapiens GN=HTRA1 PE=1 SV=1	IAPAVVHIELFR	455.606	3	y7	41.55+/-3.1	3.1	19203	68588	167076	0	0	19198	19742	147934	152448	0	28188	23309	0	142886	0	114776	0	0	0	0	31610	0	0	0	0	0	0	0	0	25440	0	75772	27429	0
Q92743	sp|Q92743|HTRA1_HUMAN	Serine protease HTRA1 OS=Homo sapiens GN=HTRA1 PE=1 SV=1	IAPAVVHIELFR	455.606	3	y6	41.55+/-3.1	3.1	49165	108827	261172	0	20491	154027	31143	406110	359649	0	85490	66133	24591	288331	0	172397	0	0	0	38291	73756	34663	0	0	0	0	0	34050	0	61145	0	112593	76800	0
Q92743	sp|Q92743|HTRA1_HUMAN	Serine protease HTRA1 OS=Homo sapiens GN=HTRA1 PE=1 SV=1	IAPAVVHIELFR	455.606	3	y5	41.55+/-3.1	3.1	41493	37744	234348	0	0	138528	55862	328683	357429	0	62485	41554	0	305286	28257	190337	0	0	0	43621	0	43322	0	37733	35877	0	0	0	0	40691	18580	130260	78966	0
Q92743	sp|Q92743|HTRA1_HUMAN	Serine protease HTRA1 OS=Homo sapiens GN=HTRA1 PE=1 SV=1	IAPAVVHIELFR	455.606	3	y4	41.55+/-3.1	3.1	18735	74802	254586	18415	0	124517	0	250517	264450	19030	52773	19713	0	215005	0	148958	0	0	0	0	0	0	28085	0	0	0	0	0	0	52473	0	145158	46827	16076
Q92743	sp|Q92743|HTRA1_HUMAN	Serine protease HTRA1 OS=Homo sapiens GN=HTRA1 PE=1 SV=1	IAPAVVHIELFR	455.606	3	y9	41.55+/-3.1	3.1	0	0	0	10236	0	0	0	24044	61150	0	0	0	0	0	0	0	0	0	0	0	0	0	0	0	0	0	0	0	20264	0	0	0	0	0
Q92743	sp|Q92743|HTRA1_HUMAN	Serine protease HTRA1 OS=Homo sapiens GN=HTRA1 PE=1 SV=1	IAPAVVHIELFR	455.606	3	y6	41.55+/-3.1	3.1	49586	0	246311	0	0	108487	28244	190504	197077	0	59265	50808	0	152630	29830	87987	17873	29933	0	0	41739	0	0	0	0	0	0	0	0	22099	0	92199	18229	0
Q9NZN8	sp|Q9NZN8|CNOT2_HUMAN	CCR4-NOT transcription complex subunit 2 OS=Homo sapiens GN=CNOT2 PE=1 SV=1	SLSQGTQLPSHVTPTTGVPTMSLHTPPSPSR	804.409	4	y10	59.48+/-4.04	4.04	31849	1144823	620624	15164	624161	0	216276	29533	0	0	309729	174584	143474	20996	27213	278591	43709	0	0	0	30656	0	1825892	0	82272	0	190342	102100	0	0	385940	467092	141089	89192
Q9NZN8	sp|Q9NZN8|CNOT2_HUMAN	CCR4-NOT transcription complex subunit 2 OS=Homo sapiens GN=CNOT2 PE=1 SV=1	SLSQGTQLPSHVTPTTGVPTMSLHTPPSPSR	804.409	4	y9	59.48+/-4.04	4.04	32959	434854	205542	24663	147487	67686	82917	0	13638	20506	108450	98038	71238	19973	0	137445	19738	16865	0	0	0	0	668999	0	0	41139	60822	36767	21121	19271	150122	89591	116567	30528
Q9NZN8	sp|Q9NZN8|CNOT2_HUMAN	CCR4-NOT transcription complex subunit 2 OS=Homo sapiens GN=CNOT2 PE=1 SV=1	SLSQGTQLPSHVTPTTGVPTMSLHTPPSPSR	804.409	4	y19 -64	59.48+/-4.04	4.04	0	0	0	0	0	0	0	17739	34819	0	0	0	0	0	19816	0	0	0	0	53472	0	28946	0	0	0	17043	0	0	136050	21864	0	0	0	0
Q9NZN8	sp|Q9NZN8|CNOT2_HUMAN	CCR4-NOT transcription complex subunit 2 OS=Homo sapiens GN=CNOT2 PE=1 SV=1	SLSQGTQLPSHVTPTTGVPTMSLHTPPSPSR	804.409	4	y15 -64	59.48+/-4.04	4.04	22725	0	0	0	149353	46455	0	151500	3951	0	0	0	0	976343	0	0	0	0	632100	0	0	0	0	37409	0	24571	0	0	0	0	0	18246	0	0
Q9NZN8	sp|Q9NZN8|CNOT2_HUMAN	CCR4-NOT transcription complex subunit 2 OS=Homo sapiens GN=CNOT2 PE=1 SV=1	SLSQGTQLPSHVTPTTGVPTMSLHTPPSPSR	804.409	4	y10	59.48+/-4.04	4.04	0	98790	0	0	61894	0	18456	0	0	0	55431	0	0	0	0	23338	0	0	0	0	10320	0	300323	0	0	0	0	0	0	0	32942	30323	28365	0
Q9NZN8	sp|Q9NZN8|CNOT2_HUMAN	CCR4-NOT transcription complex subunit 2 OS=Homo sapiens GN=CNOT2 PE=1 SV=1	SLSQGTQLPSHVTPTTGVPTMSLHTPPSPSR	804.409	4	b22 -64	59.48+/-4.04	4.04	0	293012	123453	0	73241	72310	21124	0	0	19418	55178	63987	63780	0	2604	61883	30927	0	0	0	0	0	453285	0	41293	0	49325	40694	0	0	135674	75359	77247	39516
Q9NZN8	sp|Q9NZN8|CNOT2_HUMAN	CCR4-NOT transcription complex subunit 2 OS=Homo sapiens GN=CNOT2 PE=1 SV=1	EGSGNPTPLINPLAGR	796.923	2	y11	36.26+/-2.63	2.63	152852	328533	302922	23509	462767	91047	576561	193571	70043	260658	315909	972443	900927	312737	430781	748027	182928	435749	983585	504511	250585	681521	513504	971209	513845	556018	321084	296994	360192	492610	961876	431130	826490	475569
Q9NZN8	sp|Q9NZN8|CNOT2_HUMAN	CCR4-NOT transcription complex subunit 2 OS=Homo sapiens GN=CNOT2 PE=1 SV=1	EGSGNPTPLINPLAGR	796.923	2	y10	36.26+/-2.63	2.63	0	0	27785	15581	47982	20076	95225	0	81369	23469	21851	159761	122223	49711	71822	93632	0	25352	121628	82782	0	104084	54436	151939	37634	80446	31987	0	43960	71350	93253	62236	121028	60535
Q9NZN8	sp|Q9NZN8|CNOT2_HUMAN	CCR4-NOT transcription complex subunit 2 OS=Homo sapiens GN=CNOT2 PE=1 SV=1	EGSGNPTPLINPLAGR	796.923	2	y9	36.26+/-2.63	2.63	170065	473165	475721	9498	634636	181978	928545	285770	111210	337803	386419	1326768	1075592	416265	571953	898869	245841	504893	1333310	643160	305895	767786	558594	1250608	628933	699779	404858	436091	390383	611315	1189870	594209	1072464	637356
Q9NZN8	sp|Q9NZN8|CNOT2_HUMAN	CCR4-NOT transcription complex subunit 2 OS=Homo sapiens GN=CNOT2 PE=1 SV=1	EGSGNPTPLINPLAGR	796.923	2	y6	36.26+/-2.63	2.63	0	66264	57165	35893	135864	0	206911	42960	40735	49488	25930	293258	175417	84634	118239	231542	23732	129583	325271	179090	48426	229161	142206	275970	143904	163945	45218	57857	43776	139500	249617	121137	215985	102805
Q9NZN8	sp|Q9NZN8|CNOT2_HUMAN	CCR4-NOT transcription complex subunit 2 OS=Homo sapiens GN=CNOT2 PE=1 SV=1	EGSGNPTPLINPLAGR	796.923	2	y5	36.26+/-2.63	2.63	24385	73977	46360	10052	131881	0	130162	20828	48742	56930	74544	254262	168913	91305	109437	157111	28547	94601	284648	185479	58812	163388	158673	200360	97417	155185	65454	57940	59045	109632	206350	94654	177779	90298
Q9NZN8	sp|Q9NZN8|CNOT2_HUMAN	CCR4-NOT transcription complex subunit 2 OS=Homo sapiens GN=CNOT2 PE=1 SV=1	EGSGNPTPLINPLAGR	796.923	2	y9	36.26+/-2.63	2.63	0	60290	35155	17650	46391	21599	101014	38731	90405	0	22959	164785	164615	38723	69562	106910	39556	63639	140523	93983	0	84837	0	158526	0	105185	78359	38096	60130	90093	123296	67595	130235	42310
P63261	sp|P63261|ACTG_HUMAN	Actin, cytoplasmic 2 OS=Homo sapiens GN=ACTG1 PE=1 SV=1	VAPEEHPVLLTEAPLNPK	652.026	3	y12	30.44+/-1.17	1.17	112895832	176703120	206422160	182709328	94966912	65274068	151266592	98680264	133237208	125604952	139657760	207782704	122827848	166523968	87276672	196933904	72187184	112934824	188119200	156429072	64724036	115555312	156532096	221835840	153480128	130653280	99907040	162284448	145781184	149445056	426103968	160405296	226497296	143257360
P63261	sp|P63261|ACTG_HUMAN	Actin, cytoplasmic 2 OS=Homo sapiens GN=ACTG1 PE=1 SV=1	VAPEEHPVLLTEAPLNPK	652.026	3	y8	30.44+/-1.17	1.17	163289200	264966000	302038752	262167712	137564464	88282800	216805392	144436816	185565488	186444896	195919744	297120192	165209680	248285488	121636960	289492352	102515040	158017072	287986624	230001344	99375344	175197600	234951360	325991488	221838944	197334016	144864352	233537504	218416704	211839408	595196224	215800144	312745024	217040128
P63261	sp|P63261|ACTG_HUMAN	Actin, cytoplasmic 2 OS=Homo sapiens GN=ACTG1 PE=1 SV=1	VAPEEHPVLLTEAPLNPK	652.026	3	y7	30.44+/-1.17	1.17	100746624	153968192	184733104	155968304	82213936	51727304	132570376	86635920	114919288	115498048	121147104	188151200	101502048	152425696	77017888	174899632	62991064	103220896	171753744	141960992	57957272	105577704	146212496	200022672	138063552	119149576	90128496	142660272	131909184	129359320	360434624	138164240	188210848	128582360
P63261	sp|P63261|ACTG_HUMAN	Actin, cytoplasmic 2 OS=Homo sapiens GN=ACTG1 PE=1 SV=1	VAPEEHPVLLTEAPLNPK	652.026	3	y6	30.44+/-1.17	1.17	169801232	260463216	307562912	265530752	138624448	84323392	215236064	147662032	193272336	192172336	204458144	321538976	161891040	258840784	122992040	297343168	107564064	176868464	301190016	231227696	102202136	176788528	251643216	351790240	237892032	203415120	162379232	243412640	226730944	209116176	596809984	216015744	305289024	232434912
P63261	sp|P63261|ACTG_HUMAN	Actin, cytoplasmic 2 OS=Homo sapiens GN=ACTG1 PE=1 SV=1	VAPEEHPVLLTEAPLNPK	652.026	3	y5	30.44+/-1.17	1.17	290954464	457862848	533119936	459898880	252241552	147282768	384411712	266831488	342950112	339018976	360760128	560659136	284888640	453286496	218516416	534091168	186855264	304086016	545128320	414923520	181549984	328821760	444645792	621717440	430533536	365093632	286840096	443465760	403054304	360070464	1063476544	370912832	528984416	413644000
P63261	sp|P63261|ACTG_HUMAN	Actin, cytoplasmic 2 OS=Homo sapiens GN=ACTG1 PE=1 SV=1	VAPEEHPVLLTEAPLNPK	652.026	3	y16	30.44+/-1.17	1.17	72018096	106168784	128674056	114372824	54043940	46741736	97413512	53122788	78157008	74328832	73650608	116415232	87812656	93149168	57230508	107880744	37664200	61698988	108012632	84009392	34128528	60124732	80120456	122650384	77718232	65984776	52884644	86272008	73843912	109157864	270021952	115891488	162921872	73168816
P63261	sp|P63261|ACTG_HUMAN	Actin, cytoplasmic 2 OS=Homo sapiens GN=ACTG1 PE=1 SV=1	TTGIVMDSGDGVTHTVPIYEGYALPHAILR	796.659	4	y8	49.87+/-1.08	1.08	93272400	67199408	96981312	125871952	86114640	11404558	125640432	40890732	39268248	66108196	48508564	147317504	94115584	64528988	25738804	95931824	76679792	27622346	64936984	126013672	20622418	43690544	59963480	95065768	134112784	102974064	61464160	72776752	77755744	34843588	247309024	56006480	96505384	133792600
P63261	sp|P63261|ACTG_HUMAN	Actin, cytoplasmic 2 OS=Homo sapiens GN=ACTG1 PE=1 SV=1	TTGIVMDSGDGVTHTVPIYEGYALPHAILR	796.659	4	y6	49.87+/-1.08	1.08	334155104	247842096	346974912	454702560	302515616	42464600	451617120	151210160	142292256	247533680	178069184	545423936	333488000	231980256	93749408	330042496	276290848	90618736	239689584	460696352	75199024	155775664	213121856	361758912	492446720	371353824	226217568	258230608	276190496	123828104	920879488	206307248	342218912	482822720
P63261	sp|P63261|ACTG_HUMAN	Actin, cytoplasmic 2 OS=Homo sapiens GN=ACTG1 PE=1 SV=1	TTGIVMDSGDGVTHTVPIYEGYALPHAILR	796.659	4	y14	49.87+/-1.08	1.08	30855926	20313924	32607698	41365020	27102748	4747617	41255004	11947047	12262500	21575526	14258100	43891944	35277324	18179020	8089842	27109594	22857382	7688105	17197148	37088808	5733123	13202179	17668022	29477546	38308340	26206964	16837564	21409800	20752342	11255809	81317312	22551064	33905952	37474504
P63261	sp|P63261|ACTG_HUMAN	Actin, cytoplasmic 2 OS=Homo sapiens GN=ACTG1 PE=1 SV=1	TTGIVMDSGDGVTHTVPIYEGYALPHAILR	800.658	4	y8	46.5+/-1.06	1.06	42780152	33495742	27367224	32936300	25596296	54047448	27464078	76906400	86567000	65727260	20686070	33508064	22734738	112979200	68960024	22403958	25689414	108564864	154809088	34275312	67276536	79716384	19873930	170872576	35974284	26792772	26212434	20878766	42859008	91096968	41302664	98716080	130437232	41938828
P63261	sp|P63261|ACTG_HUMAN	Actin, cytoplasmic 2 OS=Homo sapiens GN=ACTG1 PE=1 SV=1	TTGIVMDSGDGVTHTVPIYEGYALPHAILR	800.658	4	y7	46.5+/-1.06	1.06	35510788	26741956	21934296	25093168	20942714	45556684	21557312	62634208	68671008	50686816	15196053	25760396	17802262	89328384	54903800	17495012	20717880	92097536	124069592	28571556	53850512	64775580	14791280	130265240	28092918	19624366	21859064	16670930	35079240	71353440	33750636	82149992	107275528	32586552
P63261	sp|P63261|ACTG_HUMAN	Actin, cytoplasmic 2 OS=Homo sapiens GN=ACTG1 PE=1 SV=1	TTGIVMDSGDGVTHTVPIYEGYALPHAILR	800.658	4	y6	46.5+/-1.06	1.06	173567104	133899592	110037104	125376648	104112528	216186704	107118960	312685568	353950144	256289456	76361616	129329752	88796864	453721984	271962848	90544088	98004024	450406912	631342976	137459472	275332832	324503328	76650848	658276800	139207776	99333832	107833368	83101336	167308768	362329952	172190800	401855456	512415168	162981456
P63261	sp|P63261|ACTG_HUMAN	Actin, cytoplasmic 2 OS=Homo sapiens GN=ACTG1 PE=1 SV=1	TTGIVMDSGDGVTHTVPIYEGYALPHAILR	800.658	4	y14	46.5+/-1.06	1.06	20657168	16376817	13252698	16592622	12722586	30377550	14067593	39432556	42800040	29005014	9158312	15688153	12753193	54431864	35348984	10270034	11491238	49432024	67298272	14730867	27606680	38831632	8134611	68551408	14547856	11516796	11594631	9428498	18471396	47429392	20915036	59819016	66776448	17572210
P63261	sp|P63261|ACTG_HUMAN	Actin, cytoplasmic 2 OS=Homo sapiens GN=ACTG1 PE=1 SV=1	TTGIVMDSGDGVTHTVPIYEGYALPHAILR	800.658	4	y6	46.5+/-1.06	1.06	37824668	28959062	23310204	25558962	21729170	45333924	23760290	67726832	75522400	54856188	17246796	27648964	19924084	90425504	59123400	18352566	21294190	93565656	129721304	27804934	56673676	68319088	15659359	139679232	30175212	20709172	21055544	17495830	35404580	78132056	36561576	85291008	112912888	35418080
P63261	sp|P63261|ACTG_HUMAN	Actin, cytoplasmic 2 OS=Homo sapiens GN=ACTG1 PE=1 SV=1	GYSFTTTAER	566.767	2	y8	15.27+/-1.07	1.07	246956512	195969456	285743008	332971872	173898496	115396248	310618816	187414640	211292800	246467968	157348224	311992640	226018816	236599600	169001920	237807824	133597680	196588528	293514112	281924736	85434088	164406464	62152300	357262208	258024240	211991520	189334208	275360736	243987632	269062336	702794752	378018048	431706112	249275488
P63261	sp|P63261|ACTG_HUMAN	Actin, cytoplasmic 2 OS=Homo sapiens GN=ACTG1 PE=1 SV=1	GYSFTTTAER	566.767	2	y7	15.27+/-1.07	1.07	125699856	101476944	148417888	165594480	92916952	57922916	158349632	100681472	107429376	128654096	80175496	162482304	114220360	124223624	88337640	122341456	70177384	104440096	150224928	147874272	43297112	84867880	32518806	195728624	134548048	112153784	100497008	145822016	124952512	132319752	366900288	192221808	223062816	133818864
P63261	sp|P63261|ACTG_HUMAN	Actin, cytoplasmic 2 OS=Homo sapiens GN=ACTG1 PE=1 SV=1	GYSFTTTAER	566.767	2	y6	15.27+/-1.07	1.07	272494560	217360448	319837088	366082528	197963376	122283936	344507584	215169920	235327168	282512832	177209344	353330528	238844224	269193056	189088464	268703264	153062464	227449616	337307872	317008000	101340408	190818672	69456688	427978720	293488512	246609232	221819344	308652512	275368864	288977024	784678720	399485472	460937568	291351616
P63261	sp|P63261|ACTG_HUMAN	Actin, cytoplasmic 2 OS=Homo sapiens GN=ACTG1 PE=1 SV=1	GYSFTTTAER	566.767	2	y5	15.27+/-1.07	1.07	134695728	110000864	162932640	185724768	97938968	58964556	177910832	107942392	121318080	139695920	91062928	182800128	116862192	134275072	94224160	138434944	77449032	114502536	168689248	160574400	48554824	96937224	34357312	217499696	143875936	120091872	110879552	156692288	139142912	139197792	387520768	202311888	232866560	146188528
P63261	sp|P63261|ACTG_HUMAN	Actin, cytoplasmic 2 OS=Homo sapiens GN=ACTG1 PE=1 SV=1	GYSFTTTAER	566.767	2	y4	15.27+/-1.07	1.07	64771868	53170172	77883456	82407312	47032032	27303676	80854560	51097020	56799288	66914220	43244544	86425752	53300240	64607820	44563000	65598920	36512136	54812728	84291664	75402632	25507966	48183376	16419313	104527160	70274672	60026528	53525420	79939680	66368208	65702884	183457248	92188544	104276864	70211128
P63261	sp|P63261|ACTG_HUMAN	Actin, cytoplasmic 2 OS=Homo sapiens GN=ACTG1 PE=1 SV=1	CPEALFQPSFLGMESCGIHETTFNSIMK	1077.83	3	y21	59.7+/-0.4	0.4	4289727	3144199	8781680	5483380	11564798	140334	5804654	2966761	1800980	4352970	4321233	17910854	3210595	5492140	449656	12835114	3430345	221448	2686730	4244543	236282	581723	2842125	4216306	6936561	8018199	1425877	13522570	3808019	1364006	28376768	2204487	3519139	7411229
P63261	sp|P63261|ACTG_HUMAN	Actin, cytoplasmic 2 OS=Homo sapiens GN=ACTG1 PE=1 SV=1	CPEALFQPSFLGMESCGIHETTFNSIMK	1077.83	3	b3	59.7+/-0.4	0.4	2408008	1698854	4607115	3276843	7117959	75831	3587613	1853190	1210900	2787938	2797263	10957816	1919252	3185150	293830	8105676	1985731	120381	1936228	3091083	235096	385297	1665917	2874377	4353852	6228107	1142910	8402741	2188599	822155	16869264	1189514	2320501	4351089
P63261	sp|P63261|ACTG_HUMAN	Actin, cytoplasmic 2 OS=Homo sapiens GN=ACTG1 PE=1 SV=1	CPEALFQPSFLGMESCGIHETTFNSIMK	1077.83	3	b4	59.7+/-0.4	0.4	2528327	1620920	4800914	3328363	7603153	63500	3667981	1951628	1188979	2906538	2823343	11106393	1965741	3471369	282187	8597329	2020523	152113	1927861	3232749	221913	444187	1782317	3110377	4626420	5737283	1003273	8338606	2245281	1004479	17518766	1198418	2305292	4859830
P63261	sp|P63261|ACTG_HUMAN	Actin, cytoplasmic 2 OS=Homo sapiens GN=ACTG1 PE=1 SV=1	CPEALFQPSFLGMESCGIHETTFNSIMK	1077.83	3	b5	59.7+/-0.4	0.4	1863881	1265124	3317959	2506607	5300107	70474	2727495	1365199	923512	2153593	1877693	8085378	1453751	2307837	278469	6091658	1586488	185644	1359326	2336852	228679	435858	1204849	2092831	2995083	4331927	725746	6047476	1596240	660195	12609823	922648	1644726	3141066
P63261	sp|P63261|ACTG_HUMAN	Actin, cytoplasmic 2 OS=Homo sapiens GN=ACTG1 PE=1 SV=1	CPEALFQPSFLGMESCGIHETTFNSIMK	1077.83	3	b6	59.7+/-0.4	0.4	986232	725877	1798959	1166922	2880625	0	1426374	702586	436940	959344	1050250	4427599	701263	1159856	78634	3160817	787864	0	555632	1094702	61580	205799	590102	1024242	1607759	2406654	247346	3103431	692938	287997	6314813	466397	876087	1766298
P63261	sp|P63261|ACTG_HUMAN	Actin, cytoplasmic 2 OS=Homo sapiens GN=ACTG1 PE=1 SV=1	CPEALFQPSFLGMESCGIHETTFNSIMK	1077.83	3	b7	59.7+/-0.4	0.4	874313	654687	1809323	1307917	2910441	27179	1405427	685695	368861	892744	1011785	4277843	744702	1236529	116382	3085366	686163	48503	704880	1165520	48183	171003	579212	1004237	1609067	2086266	300090	3154231	784935	283116	6631998	459785	898804	1801469
P63261	sp|P63261|ACTG_HUMAN	Actin, cytoplasmic 2 OS=Homo sapiens GN=ACTG1 PE=1 SV=1	DLYANTVLSGGTTMYPGIADR	1116.04	2	y12	43.87+/-1.06	1.06	13657362	15693497	12538206	8462471	8810418	15106135	8722215	26384152	24499472	22279720	10136927	11918323	5566318	33934256	17599230	9353667	9339336	33446556	43533444	13636207	17419182	20556464	7005080	45144996	12490223	11004029	11111284	14689308	16812046	28049800	13566674	26111060	28941860	14183867
P63261	sp|P63261|ACTG_HUMAN	Actin, cytoplasmic 2 OS=Homo sapiens GN=ACTG1 PE=1 SV=1	DLYANTVLSGGTTMYPGIADR	1116.04	2	y6	43.87+/-1.06	1.06	23081376	27472694	21490398	13940710	15201109	23592502	15074487	45751672	41163116	38856844	17182762	20190070	9322915	60253888	29364310	16184501	15305680	55293420	75661656	22515662	30843508	34505200	12190530	76630160	21259044	18914690	19008750	24951890	27410410	49257300	23435166	43842392	48254308	23705440
P63261	sp|P63261|ACTG_HUMAN	Actin, cytoplasmic 2 OS=Homo sapiens GN=ACTG1 PE=1 SV=1	DLYANTVLSGGTTMYPGIADR	1116.04	2	y3	43.87+/-1.06	1.06	7399913	8580445	6829527	4592702	4642461	7611815	4839182	14378363	13106001	12224922	5474068	6429574	3041255	18270522	9671646	5187510	4779381	18454638	24360498	7008642	9106058	10341393	3886204	23497864	6714192	5753226	5766785	7933545	8464942	15260104	7270311	13573127	15135741	7337633
P63261	sp|P63261|ACTG_HUMAN	Actin, cytoplasmic 2 OS=Homo sapiens GN=ACTG1 PE=1 SV=1	DLYANTVLSGGTTMYPGIADR	1116.04	2	b3	43.87+/-1.06	1.06	8133395	9974337	7510205	5047560	5322318	8624849	5308307	16214750	14962087	13817212	6396617	7322083	3453921	21903504	11117572	5949750	5470504	21214392	27065666	8213187	10849298	12454999	4513019	27599650	7444053	6613197	6815641	9156650	9751029	17849980	8717758	14843861	16876164	9131796
