# Supplementary material for: Deciphering tissue‐based proteome signatures revealed novel subtyping and prognostic markers for thymic epithelial tumors
Source: Mol Oncol. 2020 Feb 6;14(4):721–41. doi: 10.1002/1878-0261.12642 (PMC7138395; doi:10.1002/1878-0261.12642)
Supplement: Supplementary file 6 — Table S4. Antibody information used in this study. [file MOL2-14-721-s006.xlsx]

## Sheet: Sheet1
Antibody for IHC
Antibody	Type	Dilution	Host species	Catalog number	Company
Capthepsin V	Polyclonal	1:200	Rabbit	ab124656	Abcam
TdT	Monoclonal	Ready-To-Use	Rabbit	IR093	Dako
CNOT2	Polyclonal	1:400	Rabbit	ab221711	Abcam
SHMT1	Polyclonal	1:100	Rabbit	ab224445	Abcam
NKCC1	Polyclonal	1:100	Rabbit	13884-1-AP	Proteintech
RQCD1	Polyclonal	1:50	Rabbit	DF12313	Affinity
CK19	Monoclonal	1:50	Rabbit	M-0342	Long island Antibody
Antibody for immunofluorescent Assay						recognized by sencondary antibody with fluorophores
CK19	Monoclonal	1:100	Mouse	ab7754	Abcam	Fluor 594
CNOT2	Polyclonal	1:100	Rabbit	ab221711	Abcam	Fluor 488
SHMT1	Polyclonal	1:100	Rabbit	ab224445	Abcam	Fluor 488
Alexa Fluor 594 AffininPure Anti-Mouse IgG（H+L)	Polyclonal	1:200	Host-donkey	715-585-150	Jackson ImmunoResearch	secondary antibody
Alexa Fluor 488 AffininPure Anti-Rabbit IgG（H+L)	Polyclonal	1:200	Host-donkey	711-545-152	Jackson ImmunoResearch
