# Supplementary material for: Deciphering tissue‐based proteome signatures revealed novel subtyping and prognostic markers for thymic epithelial tumors
Source: Mol Oncol. 2020 Feb 6;14(4):721–41. doi: 10.1002/1878-0261.12642 (PMC7138395; doi:10.1002/1878-0261.12642)
Supplement: Supplementary file 7 — Table S5. 155 differentially expressed protein between Type A and Type B (all log2 raw intensities in DIA‐MS). [file MOL2-14-721-s007.xlsx]

## Sheet: Sheet4
		155 differentially expressed protein between Type A and Type B (all log2 raw intensities in DIA-MS)
		Type A Thymoma					Type B Thymoma																	Type AB Thymoma								Average expression in different tissue types
Gene name	Uniprot Accession	A 1	A 2	A 3	A 4	A 5	B1	B2	B3	B4	B5	B6	B7	B8	B9	B10	B11	B12	B13	B14	B15	B16	B17	AB1	AB2	AB3	AB4	AB5	AB6	AB7	AB8	Type A	Type B	Type A adjacent	Type B adjacent	Normal Thymus
ACOT7	O00154	0	13.4821	0	13.8342	12.5704	14.6926	15.0326	15.3808	15.5733	15.8121	15.6313	15.2401	16.2194	15.8778	15.9293	15.8949	16.8345	15.7274	16.1984	14.8749	14.7156	15.6685	14.1462	14.8562	15.9803	13.2491	14.6234	15.1089	13.0951	14.961	7.97735	15.6061	5.85694	6.09447	7.64266
ADA	P00813	0	10.9429	0	13.1669	12.4442	15.6361	16.5978	17.0564	16.9433	15.3227	15.6407	14.8963	15.639	15.322	16.8564	16.125	16.7112	16.9327	15.4745	15.3795	15.832	14.1844	16.4838	15.6058	17.0457	12.8347	16.4439	16.048	13.5652	16.0722	7.31081	15.9147	12.0597	14.4789	14.1883
AKR1B10	O60218	0	0	0	0	0	13.6871	14.8024	13.7927	14.4715	14.3858	15.368	12.9104	14.1708	15.6951	13.2965	15.3603	13.7955	14.5807	14.66	15.2653	9.59492	13.4178	10.1415	0	0	0	10.2648	0	10.2521	9.83606	0	14.0738	2.73316	3.85555	7.72927
AKR1E2	Q96JD6	18.7766	16.9125	18.5207	17.2141	19.565	16.056	13.9809	15.2141	15.764	14.6953	13.237	16.5725	16.8125	16.0048	15.9362	15.572	13.1637	15.372	16.2308	16.9787	15.1154	15.857	14.9602	16.3024	14.2301	18.6168	15.4315	14.4769	18.0607	15.6406	18.1978	15.4449	17.6604	16.6764	15.3607
ANK3	Q12955	13.7287	13.1478	0	13.8965	12.7436	0	0	0	0	0	12.3604	0	0	0	0	0	0	0	0	0	0	11.9889	0	0	0	12.271	0	0	0	0	10.7033	1.43231	0	0	0
ANXA3	P12429	13.2992	11.7695	13.9263	0	0	12.0715	0	0	0	0	0	0	13.1631	0	0	0	0	0	0	0	0	0	0	0	0	0	0	0	13.3255	0	7.79898	1.48439	11.7363	6.77909	10.7922
ARFIP1	P53367	14.2136	13.6846	13.9817	13.9817	14.7905	0	12.5236	0	0	0	0	0	0	0	0	0	0	0	14.5194	14.1989	0	12.838	0	12.9876	0	14.524	11.6312	0	13.6956	0	14.1304	3.18117	2.69374	0.74842	1.2872
ARHGAP25	P42331	0	0	12.7122	12.9714	11.5442	13.6675	13.7278	13.503	13.1661	12.8802	13.1388	13.2294	13.7389	14.6279	13.7813	13.2977	14.7423	12.9091	12.1994	12.6194	13.1412	13.184	0	13.0464	0	13.7121	12.7505	13.2954	0	13.9804	7.44557	13.3855	7.85637	4.90103	5.66313
ARHGEF6	Q15052	0	11.9067	0	0	11.5207	14.2099	13.8365	14.3889	14.1896	13.605	12.7082	13.402	13.7266	14.8079	14.1979	13.4796	14.6776	14.3225	12.4606	12.6827	14.1911	13.5067	13.9247	13.8914	13.1401	13.239	14.4736	14.4116	0	13.4561	4.68547	13.7878	2.91445	3.89997	2.69986
BCAM	P50895	16.5577	0	16.62	16.2056	16.4367	12.3147	0	0	0	0	0	0	0	0	0	0	0	0	0	0	0	0	0	0	0	0	14.4437	0	16.0542	14.6215	13.164	0.724396	3.26999	2.83412	1.45579
BRK1	Q8WUW1	13.0473	12.4826	13.4323	13.955	13.7508	0	0	0	0	0	0	0	0	0	0	0	0	0	0	11.8066	0	0	0	12.8479	12.1893	0	0	12.3395	11.5732	0	13.3336	0.694506	0	0.739709	0
C12orf57	Q99622	0	0	12.1666	0	11.6715	12.2894	13.4246	13.5798	12.9675	13.5385	13.5733	12.3295	13.0477	13.2033	13.1699	12.998	13.0999	12.9522	10.943	13.0248	12.5962	13.2572	0	12.9482	13.7146	0	13.2091	12.6894	0	10.8469	4.76763	12.9409	0	0	0
CAP2	P40123	14.0412	13.5459	13.856	14.3393	0	0	0	0	0	14.5876	0	0	0	0	0	0	0	0	0	0	13.6793	0	0	0	0	13.0979	13.0423	13.1034	13.5215	13.0648	11.1565	1.66276	2.91534	1.56703	7.03039
CASP6	P55212	0	0	0	0	0	0	11.9307	11.5857	11.5955	11.3832	0	10.8712	0	11.467	11.7413	11.3919	12.6629	12.2601	11.6763	11.7899	10.3445	0	0	0	0	0	0	0	0	0	0	8.86472	0	0.72695	0
CD1A	P06126	0	0	0	0	0	14.7598	13.2567	14.5302	13.57	12.8349	12.0122	13.3381	16.2819	0	13.3446	14.0412	14.4382	14.2833	13.0114	0	12.1989	11.3631	0	13.5118	11.9992	0	12.388	11.7831	0	12.8073	0	11.9567	0	5.00994	7.04398
CD1E	P15812	0	0	0	0	0	12.906	12.6786	13.7136	12.7159	11.9574	13.3737	0	0	0	13.6356	13.2952	13.1508	13.7902	11.4739	11.6978	12.5627	10.327	0	12.1905	13.6652	0	13.818	0	0	0	0	10.4281	0	1.59075	4.03583
CD99	P14209	12.9358	0	0	11.7633	13.0372	14.8289	15.2494	15.8717	15.2447	13.4795	14.4528	13.4507	14.4967	13.6481	14.5391	14.2387	15.4452	14.2185	13.32	12.9217	14.8176	10.8774	14.1991	14.3156	14.9473	12.5189	14.4155	15.1081	13.43	12.7058	7.54726	14.1824	13.7034	12.1357	12.6065
CDH1	P12830	14.4898	14.7868	13.8466	14.4774	14.7229	12.5367	0	0	12.1508	0	13.2865	13.0106	13.7491	0	0	0	0	0	0	13.5294	0	13.8842	0	0	0	13.6505	12.0808	0	0	13.1772	14.4647	5.42043	0	0	0
CDK1	P06493	0	0	0	0	0	13.0461	13.9955	13.6068	12.8572	13.6727	13.8463	11.9268	13.4864	11.8259	13.007	12.8634	12.9712	12.719	12.5316	12.1038	12.3302	0	0	12.7235	12.8735	0	12.1019	12.9826	0	13.0027	0	12.1641	0	1.66761	0
CDK5	Q00535	13.3286	12.8887	12.401	0	0	13.1282	13.2002	13.3074	13.3002	13.462	11.2299	13.0846	13.7763	13.4349	14.0665	13.6484	13.9329	13.0324	14.0904	12.9531	12.3868	14.0721	0	0	10.9979	0	13.2926	13.3655	0	13.0078	7.72366	13.3004	4.90808	5.10871	8.70871
CDV3	Q9UKY7	0	0	0	11.9361	13.3548	13.2734	13.3543	13.4465	13.3809	12.6003	13.8415	13.1647	12.3808	13.1249	13.6312	14.1877	14.0487	13.8391	13.1834	13.1988	13.4378	11.1363	12.9613	12.5079	14.6716	13.0883	12.2017	13.9418	0	13.1328	5.0582	13.2488	2.74223	3.94803	5.43497
CHORDC1	Q9UHD1	0	13.1432	11.26	0	13.4865	13.2944	13.4803	13.9866	13.4549	13.2791	14.1727	13.3915	13.5956	13.6068	14.1092	13.7659	14.6202	13.5133	13.2734	13.7022	13.2563	12.9503	13.6226	13.3514	14.4131	12.7744	13.2768	13.9411	12.2011	14.0469	7.57792	13.6149	2.43056	3.97729	4.15457
CLEC3B	P05452	12.3814	0	12.4477	12.3311	14.5749	0	0	0	0	0	0	0	0	0	0	0	0	0	0	0	0	10.8898	0	11.4525	0	12.0473	11.4068	9.46529	13.1161	0	10.347	0.640575	5.88756	12.3987	12.8479
CMBL	Q96DG6	0	13.6417	0	0	0	13.8991	14.9674	14.38	14.9051	15.0208	15.6661	15.7743	14.5434	14.2705	14.1906	14.481	14.7125	14.2847	15.3201	15.6476	13.6782	16.3393	0	0	14.4652	0	0	0	13.6323	13.4076	2.72834	14.8283	11.5336	12.7633	11.7794
CORO1A	P31146	14.1213	14.5613	15.2448	15.2613	14.7329	17.3615	16.7816	16.8721	16.9155	16.0018	16.2009	16.6015	16.4855	16.8725	16.6373	16.8668	17.1174	16.826	16.0595	15.3531	16.1615	15.9608	17.0166	15.9943	16.8576	16.4177	16.1322	16.5603	15.1105	16.0965	14.7843	16.5338	16.1264	16.3976	16.1001
CPSF1	Q10570	12.1826	12.6701	0	0	0	14.1037	14.5351	14.2874	13.9526	14.1031	14.6644	14.4427	14.8264	14.2267	13.1998	14.1884	15.1787	14.3436	12.6953	13.0815	14.2136	13.5824	15.6324	13.8865	12.2585	11.7916	12.7691	12.6127	0	13.2062	4.97054	14.0956	0	2.3184	1.33754
CRLF3	Q8IUI8	0	13.5063	12.5336	12.2523	0	15.1293	14.8943	15.5127	16.1511	14.5163	15.3512	15.7283	16.0332	14.3898	14.9497	15.027	15.3996	14.5672	14.4664	14.3491	13.6975	14.2956	14.1876	15.0263	15.0677	13.2735	15.0204	14.95	14.7651	15.0772	7.65845	14.9681	8.9554	8.05088	4.71406
CRYAB	P02511	14.4013	14.7161	14.9963	15.7988	14.5432	11.615	0	11.7654	12.9229	0	13.5906	10.9665	0	12.4061	9.24024	0	0	0	0	0	14.5606	11.1036	15.1139	13.8315	14.0321	15.863	13.2203	14.4953	14.1692	15.1874	14.8911	6.363	17.0132	16.3452	16.2757
CTPS1	P17812	0	0	0	0	0	13.8205	13.5558	13.1236	13.4032	12.7192	13.0058	12.8239	13.1368	0	12.8385	13.1664	0	14.2115	13.5053	12.9443	12.5528	13.2349	0	13.3829	12.3535	0	12.4914	12.5946	0	13.8618	0	11.6496	0	1.71125	1.08219
CYB5R3	P00387	13.3052	13.1782	13.6186	11.0816	14.1422	13.3689	0	0	0	12.2276	0	13.5374	14.9389	14.3927	0	0	0	0	11.555	0	11.6168	0	13.1744	12.8323	0	13.4291	0	0	13.6991	0	13.0652	5.39043	16.3425	13.6215	11.69
DBN1	Q16643	0	12.0102	0	12.0064	0	12.8822	13.4401	13.0221	13.1943	13.6555	13.5782	13.4977	13.2275	12.9209	13.472	13.7077	14.3197	13.7918	13.8536	13.2146	13.0233	12.4383	13.5983	14.1804	14.091	12.0732	13.4349	12.9132	0	12.9793	4.80331	13.367	5.35651	3.16043	2.75239
DCK	P27707	12.5108	12.0958	12.701	13.3344	13.216	14.8283	15.5362	16.4516	15.9349	14.8789	15.7257	15.0687	15.6787	14.6407	16.5067	16.307	15.893	16.661	15.8478	15.5608	15.866	14.1302	15.9781	15.5391	16.9257	13.6841	15.1886	15.8806	13.0335	15.6592	12.7716	15.6186	8.57637	11.3046	11.0105
DCTD	P32321	0	0	0	0	13.1286	0	12.2309	12.9365	13.0978	0	12.9313	0	0	12.7585	12.7321	12.921	12.639	13.2168	13.9849	13.587	12.7878	11.8098	0	0	14.4943	13.5527	0	12.9126	0	12.9899	2.62573	9.86079	0	1.56681	0
DCTPP1	Q9H773	13.6701	12.7407	12.8712	13.9787	13.9789	14.5706	15.4892	15.1635	15.1324	14.9207	15.9142	15.2202	15.4467	14.7712	15.7046	15.5553	16.4446	16.0109	15.4614	15.807	15.2397	15.2898	14.7698	14.4928	16.4752	13.7945	15.2895	14.9166	12.11	15.6499	13.4479	15.4201	2.7758	8.42705	10.3803
DDX39A	O00148	13.8206	14.0346	13.588	12.4322	11.6621	14.8005	15.1265	15.3949	15.2164	14.4238	15.1149	14.5449	14.9077	14.0551	14.7269	15.2101	15.1861	15.5615	14.1982	14.0383	14.7211	13.4724	14.2889	14.5507	14.8689	14.0882	14.3659	14.7263	12.5861	14.3553	13.1075	14.747	5.68316	5.07568	7.00283
DEF6	Q9H4E7	0	0	0	0	0	13.2994	13.0213	12.7448	12.6102	12.3817	12.6875	12.9279	13.1432	12.7511	12.4697	12.9322	13.1733	12.798	11.6533	12.0136	12.5008	11.9116	12.2521	11.7751	11.2399	11.02	11.6349	12.1723	0	0	0	12.6482	2.63553	3.74575	2.36544
DGKA	P23743	0	13.0435	13.1318	12.1768	0	15.5435	15.3186	15.5365	15.2388	14.2071	14.7019	14.7738	15.3933	14.5105	15.2446	15.0907	15.5027	15.3465	14.4845	14.3214	14.997	14.7248	15.5763	15.0593	15.2378	13.493	14.7011	15.1085	12.7971	14.7952	7.67043	14.9962	5.24246	6.9782	7.37
DGKB	Q9Y6T7	0	0	0	0	0	16.932	15.7699	16.3041	15.9203	14.456	0	15.228	16.9879	15.2153	16.4673	15.4318	16.3173	15.736	13.1652	0	14.8495	15.7782	15.1525	15.326	0	13.9301	15.6631	15.5372	0	15.4322	0	13.7976	3.00398	2.80827	1.52447
DOCK2	Q92608	12.3406	12.8733	12.8259	12.7206	12.9216	14.8757	14.2983	14.0203	14.0024	14.0132	13.6352	14.2415	15.1242	14.6611	14.425	14.2903	14.9523	14.6281	13.1845	13.0738	13.8819	13.6565	13.8416	13.858	12.7312	13.5194	13.8998	13.5388	12.8274	13.5273	12.7364	14.0306	10.664	6.39497	8.20692
DOCK8	Q8NF50	0	0	0	0	0	13.6216	13.7662	13.6713	13.5453	13.138	13.6215	12.9384	14.4963	13.7471	13.0749	12.4923	14.3705	12.8918	12.2437	0	13.8311	10.8922	0	13.6428	0	0	13.4926	13.5667	10.759	0	0	12.4907	0	4.14734	2.71229
DUT	P33316	14.5055	14.5081	13.5871	14.6307	14.4628	15.9829	16.4733	16.7977	16.9793	15.9138	16.4201	15.5084	15.7752	15.9204	16.6041	16.6195	16.8637	17.4086	16.3302	16.4506	16.3912	14.6614	15.4269	15.3757	17.8689	14.3217	16.3424	16.5361	14.7322	15.9347	14.3389	16.3	12.4708	14.3454	15.2596
DVL2	O14641	12.1961	12.3087	0	13.006	12.408	0	0	0	0	0	0	0	0	0	0	0	0	0	0	12.0262	0	0	0	0	0	0	10.5941	0	0	9.66946	9.98377	0.707421	0	0	0
ECHDC3	Q96DC8	14.5601	15.2255	14.3686	14.894	13.8543	13.7628	0	0	13.0835	14.1558	13.9856	0	0	0	13.4569	0	0	0	0	0	13.7726	13.4576	13.7309	12.2781	13.0109	13.7736	13.4889	13.5868	14.0189	14.2821	14.5805	5.62793	12.2168	10.9858	10.3016
EEF1AKNMT	Q8N6R0	12.9308	13.2234	0	11.7575	12.8534	0	13.5195	14.3278	12.7258	12.5913	13.1544	13.5961	13.4725	11.9622	12.9777	13.1922	13.8221	13.4322	12.6539	13.2048	12.9403	14.0293	11.227	12.2783	0	12.9058	0	0	0	0	10.153	12.4472	2.35072	3.7425	2.53265
EGFR	P00533	12.5814	12.9228	11.6244	10.8986	0	0	0	0	0	0	0	0	0	0	0	0	0	0	0	11.6718	0	0	0	0	0	0	0	0	0	11.9517	9.60543	0.686578	0	0	0
EPB41	P11171	0	0	0	0	0	13.9714	13.6169	13.8842	13.4877	12.836	0	12.649	13.3555	12.9393	13.635	13.5492	12.7835	13.4605	12.9807	12.8651	13.1949	0	0	12.3784	14.5833	11.3128	12.421	13.3711	0	0	0	11.7182	2.65764	1.63475	1.47188
F12	P00748	0	10.9343	11.107	11.6437	12.094	0	0	0	0	0	10.6465	0	0	0	0	0	0	0	0	0	0	0	12.2948	0	0	12.0668	0	0	11.623	12.3673	9.15582	0.626265	11.0184	7.14463	5.13065
FERMT1	Q9BQL6	13.1132	13.3901	0	13.5364	14.0646	0	0	0	0	0	0	0	0	0	0	0	0	0	0	0	0	0	0	0	0	0	0	0	0	0	10.8209	0	0	0	0
FMNL1	O95466	0	0	0	0	0	13.3766	11.5945	13.9411	14.9157	0	13.5817	12.9082	11.821	0	13.1153	13.8413	13.5919	13.9467	11.2405	10.7004	12.7183	0	0	14.4611	0	13.8246	12.7433	14.4047	11.2738	0	0	10.6643	5.22106	2.47241	1.3751
FYB1	O15117	0	0	0	0	0	14.0388	13.2351	13.773	13.6088	13.3846	13.4155	12.9962	14.6233	13.3908	14.0887	13.4909	14.1566	13.5053	12.6805	12.425	13.0259	0	14.8321	13.2358	13.9931	11.9914	13.0566	13.81	0	13.182	0	12.6964	5.24747	4.04788	2.39343
GAA	P10253	16.4991	15.5451	16.693	16.0977	17.8907	14.4356	15.0912	14.0308	12.8136	15.3575	14.4493	14.1485	15.4774	15.0898	15.1321	14.8439	15.3694	14.5143	14.1627	15.1413	14.8672	15.6542	14.8416	15.2381	16.568	17.0829	14.732	14.9689	15.9459	16.2037	16.5451	14.7399	14.524	12.1127	13.7235
GABARAPL2	P60520	0	0	10.5805	0	0	0	12.7583	13.2042	13.3046	12.4728	11.4897	11.941	11.9688	11.9018	13.1408	12.9638	12.6175	13.5161	12.2366	11.9801	12.0459	10.9834	12.7379	12.4508	12.5501	11.7547	11.8495	12.7678	11.0534	0	2.11611	11.678	2.32927	1.26375	2.50509
GGACT	Q9BVM4	13.4172	13.7537	12.8169	12.7524	13.4879	0	0	0	0	0	0	0	0	11.2091	0	0	0	0	11.3827	0	0	11.8689	13.2578	12.8817	12.6959	11.9805	13.5028	11.0081	11.8794	0	13.2456	2.0271	0	0.680002	1.20106
GMFG	O60234	13.9615	14.2106	14.1858	14.5657	14.7819	16.3318	16.3583	16.5035	16.3601	15.3432	15.9667	15.7339	15.6328	15.6812	16.0797	16.2999	16.4805	16.553	15.6405	15.6297	15.9351	14.4848	16.2808	15.6935	17.0084	15.3133	15.5875	15.629	14.2722	15.9366	14.3411	15.942	15.3375	15.6189	15.6491
GNG12	Q9UBI6	0	11.3299	11.1924	0	13.0323	9.95151	0	0	0	0	0	0	0	11.1487	0	0	0	0	0	0	0	0	0	12.1	0	0	0	0	11.788	0	7.11093	1.24119	6.10211	1.64943	2.48638
GPNMB	Q14956	0	0	16.5888	13.9353	15.4097	18.2923	16.8176	16.9846	18.2601	17.1247	17.5196	15.9345	16.2516	17.5701	16.5204	17.0452	17.1532	17.2237	20.0085	19.3445	14.8112	19.5918	15.6566	15.0306	16.0606	13.8775	12.9643	15.4801	14.4492	15.3941	9.18674	17.4384	8.86702	6.53086	6.5685
GRAP2	O75791	10.8063	0	0	0	0	15.2951	15.1562	15.7084	15.3757	13.713	14.631	14.1996	14.7686	15.181	15.5424	15.1085	15.0837	16.1967	15.08	15.1192	14.9786	13.1028	14.1622	14.3526	15.6974	13.368	14.0586	14.421	12.118	14.6264	2.16126	14.9553	5.82075	6.6254	7.42388
GRK2	P25098	13.5264	0	0	0	0	15.2184	15.1646	15.0822	15.5147	14.934	15.7849	15.2855	15.2776	15.734	15.2287	15.1624	16.5619	15.079	14.8838	14.5473	15.173	15.0094	15.3071	15.951	13.9652	14.1339	14.9472	14.6806	14.5837	15.0784	2.70527	15.273	2.97763	3.47219	6.14043
GRPEL1	Q9HAV7	0	0	0	0	11.277	0	12.1753	12.4511	12.5294	12.4312	12.2356	12.6724	12.7551	13.3323	12.161	12.5541	13.5967	12.4351	13.4426	13.6786	11.8782	11.9401	0	0	0	0	11.8275	11.6749	0	0	2.25539	11.8982	0	2.0918	0
GSDMD	P57764	0	0	0	15.4155	14.1566	13.4401	14.5483	12.9931	14.7484	13.8741	15.1209	13.336	15.4944	10.0273	14.2869	14.2185	15.6369	14.8553	14.7408	14.8017	12.2353	14.5868	17.3232	14.4219	14.2042	14.2577	14.0995	14.8148	0	14.9534	5.91441	14.0556	3.1368	2.4776	2.73158
GSTM2	P28161	17.2537	15.0893	15.9762	16.7525	17.322	14.5404	13.2232	13.7302	14.173	15.0805	12.9699	13.0543	14.1232	14.5463	14.0966	13.9851	14.1139	14.6814	13.6133	15.6884	15.3254	14.9055	16.4693	16.2772	15.7142	15.538	15.8498	15.0072	16.9791	16.6386	16.4787	14.2265	15.9253	14.8013	16.2694
HDAC7	Q8WUI4	0	0	0	0	0	11.9332	11.8879	12.0312	11.2854	11.1122	11.6176	10.3959	12.4866	7.91015	11.8774	11.419	10.4335	11.7463	10.6979	11.363	11.6827	0	0	8.10563	12.5522	0	11.2921	10.6265	0	9.19269	0	10.5812	0	1.63819	2.82754
HDGFL3	Q9Y3E1	12.3816	12.8154	13.573	13.7902	14.6346	12.6475	0	0	0	12.7529	0	0	12.3697	11.9061	0	0	0	0	0	0	11.2591	12.6301	12.6081	12.476	11.8403	12.3361	12.1928	11.7462	12.9524	0	13.439	4.32737	8.31675	4.57489	3.87835
HMGA1	P17096	12.9865	12.1825	15.6459	13.2446	16.3524	13.7663	0	0	0	12.5226	0	12.1089	14.394	14.0978	12.532	8.8737	0	0	0	0	12.1955	12.9274	0	14.2896	0	11.4944	14.0013	0	14.938	12.3212	14.0824	6.67165	13.4411	13.7024	11.704
HMGB1	P09429	16.5287	16.6846	16.8727	17.6915	17.7222	17.0091	13.5468	14.1473	13.724	15.9432	14.8669	15.5904	17.3835	15.4825	15.433	13.5705	14.3616	13.7198	13.8768	14.3501	14.9241	15.3592	16.0168	16.8147	14.8672	15.4089	16.2823	14.953	16.7795	15.8875	17.1	14.8993	16.3134	16.4354	16.1383
HTATSF1	O43719	0	0	13.232	0	0	13.3556	14.3595	14.1523	14.2718	14.0196	15.4421	13.9926	14.5197	0	13.979	14.2068	13.8177	14.2589	13.0889	13.0634	14.665	0	0	14.4627	14.0473	13.6627	13.5829	14.5031	13.2882	13.1383	2.6464	12.4231	2.73701	2.3914	0
IFI16	Q16666	11.3399	13.6216	12.7661	11.095	10.241	14.1411	13.6141	13.4675	13.0259	13.9093	13.6283	13.9681	14.2671	14.3123	14.3187	13.6467	14.5958	13.5366	13.1525	13.5923	13.9775	14.4733	13.8128	13.4739	13.8722	11.9061	13.9398	13.1227	11.5882	13.7917	11.8127	13.8604	8.37265	10.7106	12.2446
ITGB1	P05556	14.0779	13.6714	15.0469	15.3274	14.3028	14.6145	0	0	11.5552	13.9515	0	14.0497	15.9311	0	0	0	0	0	0	0	13.3714	0	0	14.6756	0	12.7192	14.0297	14.2689	14.9479	15.0321	14.4853	4.9102	10.3742	7.57193	6.07028
KDSR	Q06136	14.1977	13.6095	13.6828	13.9269	13.1432	12.9386	12.3414	0	0	0	0	0	0	0	0	0	0	0	0	0	12.8148	13.4783	0	13.0556	13.0676	12.4021	12.4972	12.2194	0	12.6639	13.712	3.03371	0	0.733759	5.81136
KLRG2	A4D1S0	13.7703	12.9084	12.5647	13.4776	0	10.3012	0	11.5387	0	0	10.8479	0	0	0	0	0	0	0	0	0	12.1156	0	0	0	12.3802	0	12.109	0	12.9776	13.3749	10.5442	2.63549	0	0	0
KPNA2	P52292	0	0	0	0	0	13.5401	13.7459	13.7653	13.8726	13.4121	14.2485	12.8752	14.1507	0	13.4014	13.8441	15.3913	13.7986	12.3516	13.3889	13.0406	10.109	0	13.0204	12.9008	11.971	12.7843	13.1191	0	14.2051	0	12.6433	0	0	0
LBR	Q14739	0	0	0	0	0	13.7161	14.5802	13.7544	8.95498	14.7219	13.5798	12.3888	14.64	13.2206	13.5039	10.9453	9.08755	13.1581	0	8.82999	14.3193	8.20113	14.0826	14.4308	0	0	14.3582	0	13.5053	9.19136	0	11.6236	8.21883	5.28144	4.56168
LCK	P06239	0	0	8.51742	0	0	14.7932	15.0001	14.5213	14.7944	12.9924	12.9857	14.4111	15.0822	14.6069	14.7727	14.7404	15.6839	14.5579	0	13.3979	14.4988	12.1209	14.2353	14.0434	13.6292	12.1808	14.4636	13.6054	10.7358	14.3942	1.70348	13.4682	2.71495	4.88164	5.57837
LCN2	P80188	13.2064	0	11.4731	0	12.2941	0	0	0	0	0	0	0	0	0	0	0	0	0	0	0	0	0	0	0	0	0	0	0	0	12.1786	7.39473	0	4.89753	5.56188	7.35794
LGALS1	P09382	18.301	18.4422	18.2998	18.6681	19.1318	16.9162	15.7976	15.9461	17.2882	16.4904	16.3135	16.7687	17.197	16.5692	16.0823	16.8278	17.2206	16.001	16.5527	15.7716	16.8692	17.6807	17.3241	17.4941	16.778	17.0801	16.2663	16.9712	17.7852	16.7542	18.5686	16.6055	18.9979	18.3431	17.5561
LGALS3	P17931	17.518	16.2287	16.6087	16.8905	16.9743	14.4122	13.8731	13.8473	14.4963	14.0148	14.1588	13.1954	15.4261	15.1928	14.0038	13.6141	14.8239	14.1348	14.7252	13.9092	15.0481	15.656	15.3616	15.3151	14.8428	15.7029	14.8936	14.454	16.1796	15.726	16.8441	14.3842	16.7945	16.0947	15.9314
LGALS9	O00182;Q3B8N2;Q6DKI2	0	0	12.1743	0	0	12.8225	13.3931	12.9509	13.6151	12.862	12.1884	11.9829	10.954	0	12.0881	12.4669	13.6667	12.9092	13.4577	14.0372	12.5187	11.8566	12.8472	12.8332	12.9765	0	0	0	0	12.5207	2.43486	11.9865	2.6489	0.686296	1.38226
MAP1A	P78559	0	0	13.4929	0	0	14.2392	15.1012	14.0749	14.03	14.4218	15.2907	13.0311	13.2354	13.8098	14.3514	13.7467	14.6953	14.2467	13.3206	0	14.0818	0	14.0428	14.5278	15.3859	0	14.4109	13.9533	13.8549	14.8742	2.69858	12.4516	12.0337	8.55492	11.5581
MCM2	P49736	12.6167	13.2714	0	12.811	12.742	14.6123	15.649	15.6587	15.6578	14.8177	15.2079	14.3769	15.1622	14.8299	15.4594	15.34	15.7205	15.9806	15.0173	14.9109	15.2513	13.3531	14.8368	14.6726	14.4768	12.9312	15.2526	15.2899	13.4061	15.2673	10.2882	15.118	8.31513	8.27462	7.55182
MCM3	P25205	10.892	12.9979	9.94348	11.9661	12.4749	14.4024	15.3644	15.5994	15.4128	14.6299	14.7397	14.0346	14.9205	14.4771	15.2213	15.2497	15.9429	15.7861	14.3992	14.1561	15.0293	13.2802	14.8086	14.628	14.5015	12.2615	14.9123	14.852	12.8725	14.7797	11.6549	14.8615	12.6097	10.8195	8.80276
MCM4	P33991	11.3367	13.2742	10.5505	12.043	12.4862	14.6161	14.8044	15.0782	15.0383	14.1199	14.5463	13.9937	14.4639	14.4591	15.1041	14.7949	15.1327	15.2424	14.2712	14.1649	14.4312	13.4603	14.5849	14.1305	14.3449	13.2077	14.8673	14.5583	12.2292	14.5748	11.9381	14.5719	13.3075	8.26252	9.87416
MCM5	P33992	11.7351	12.9872	0	0	15.5192	14.9854	15.6105	15.8728	15.789	14.888	15.313	14.3762	15.2354	14.9789	15.5008	15.3912	15.8683	15.8547	15.0022	14.6753	15.3321	13.5186	15.0077	14.6284	14.6821	12.8708	15.195	15.3474	12.905	14.94	8.0483	15.1878	8.43956	11.3962	12.1598
MCM6	Q14566	12.2298	12.3945	12.0712	13.5182	12.809	14.6057	15.2802	15.517	15.5473	14.858	15.2207	14.6203	14.8079	14.6661	15.3015	15.3073	15.7827	15.8733	14.8126	14.8955	15.1852	13.5296	14.8329	14.9781	15.399	13.4876	15.2221	15.1842	14.2943	14.9437	12.6045	15.0477	10.0693	10.0924	13.0846
MCM7	P33993	13.0679	12.1163	12.5422	13.1434	13.2588	15.0373	15.7671	15.9606	15.8586	15.2496	15.402	14.5176	15.6165	15.0218	15.8555	15.4591	16.0527	15.8651	15.13	14.8434	15.3293	14.6394	15.0508	15.4808	15.0176	14.111	15.5899	15.5186	13.0386	15.2846	12.8257	15.3886	8.29176	8.95978	10.8312
MDK	P21741	14.9169	13.7004	15.2063	15.0765	16.2648	0	0	0	0	0	0	0	0	0	14.2338	0	0	0	0	13.6391	0	13.6596	0	0	0	16.2729	0	0	0	14.9178	15.033	2.44309	0	0	0
ME2	P23368	12.4043	12.5852	12.6106	12.4561	13.5775	14.1856	13.8979	14.0263	14.2442	13.484	13.552	13.9403	13.4306	13.6828	14.1615	14.1488	14.5057	14.2692	13.6464	14.1372	13.6459	13.7451	14.7773	13.7751	14.3902	13.5421	13.7758	14.0586	13.5289	13.0196	12.7268	13.9237	5.47527	4.81375	3.54573
MKI67	P46013	0	0	0	0	0	13.62	12.4502	12.8905	12.8813	13.3681	12.9488	0	14.4432	0	13.5634	11.58	14.582	14.3382	12.8923	13.149	12.952	0	0	13.9185	13.5539	0	12.9981	13.255	0	0	0	10.9211	0	3.22689	1.28502
MPP1	Q00013	13.6558	0	0	0	0	15.1409	16.007	16.0234	15.5032	14.7576	14.294	14.4064	15.7251	14.3328	15.5019	14.8325	14.7849	15.5177	14.1492	14.8583	15.4075	13.1041	15.6721	14.6732	15.5505	0	15.2491	15.0624	13.0915	13.6063	2.73116	14.9616	9.6415	8.12472	7.59873
MTA3	Q9BTC8	0	0	0	0	9.43391	0	11.3102	11.3935	11.1749	10.4184	9.30993	0	11.3579	0	11.4229	11.3584	0	12.0291	10.466	9.83106	0	8.2223	0	10.8674	0	0	0	0	0	11.3308	1.88678	7.54674	0	2.69596	0
MTCL1	Q9Y4B5	13.0547	12.6288	12.2599	12.7195	0	0	0	0	0	9.96183	0	0	0	0	0	0	0	0	0	0	0	0	0	0	0	0	0	0	0	10.3053	10.1326	0.58599	0	0	1.14155
MYL9	P24844	14.3193	12.7366	14.2512	13.4627	13.5529	0	0	0	0	10.6855	0	0	0	12.4309	0	0	0	0	0	0	12.1101	0	11.2578	12.4522	0	12.556	11.8227	9.12551	13.9804	12.1919	13.6645	2.07215	16.0503	13.2445	13.5853
MZB1	Q8WU39	12.305	0	15.5207	13.464	11.6947	16.5145	16.7527	16.8959	17.3277	16.1152	16.5736	15.9965	16.9523	16.5472	17.1831	16.6666	16.9918	17.2685	16.0874	15.5197	16.8564	14.6394	16.8483	16.8796	17.6967	16.0512	16.5184	16.4446	15.5995	15.9843	10.5969	16.5229	13.1195	16.1638	16.7808
NAPRT	Q6XQN6	14.6449	11.9076	13.3523	11.5621	14.6808	12.2632	0	8.19228	0	0	0	14.9676	12.9272	15.024	0	15.069	0	0	0	0	0	0	16.5607	0	0	0	14.7869	0	15.2466	0	13.2296	4.61432	5.62261	1.85531	9.93637
NES	P48681	11.9329	12.558	11.8256	11.5315	0	11.2745	0	0	0	0	0	0	0	12.6067	10.9223	0	0	0	0	0	12.287	0	12.4859	12.7707	12.303	0	12.3111	13.8202	13.5795	0	9.56961	2.77003	11.7956	7.60349	5.51733
NIBAN2	Q96TA1	0	0	13.5703	13.7824	14.4821	0	0	9.32231	0	0	0	0	0	0	0	0	0	0	0	0	0	0	0	0	0	0	0	0	0	0	8.36696	0.548371	2.68494	0	0
NRP1	O14786	13.6261	13.2327	13.2806	12.5551	13.0719	0	0	0	0	0	0	9.90919	0	0	0	0	0	0	0	0	0	10.7461	11.1286	12.2387	0	11.4425	11.308	0	12.0338	0	13.1533	1.21502	2.57713	2.27238	1.21645
NT5C	Q8TCD5	16.156	15.2967	14.9164	16.3585	16.9327	13.0534	14.194	13.5125	13.9748	14.6754	13.9341	14.5334	13.9118	12.3907	13.8358	12.6298	13.2449	13.374	14.5434	15.2382	14.6706	14.4985	14.2796	13.5915	14.4466	14.9383	14.4068	15.0247	15.2048	15.6131	15.9321	13.895	8.81294	10.3484	13.5667
NUDT12	Q9BQG2	12.8909	0	12.7701	13.3597	12.1453	13.7351	0	0	0	0	0	0	13.1684	11.8934	0	0	0	0	13.9142	0	0	0	0	0	0	13.8445	0	0	0	0	10.2332	3.10065	0	0.766323	1.35232
NUP205	Q92621	11.9489	12.7541	12.2312	11.7463	15.588	12.1793	0	0	10.0344	0	13.2095	12.1629	12.9254	13.4955	0	0	0	11.8895	0	9.12121	0	0	0	12.9924	0	0	0	0	0	0	12.8537	5.58927	2.5481	0.793704	0
NXN	Q6DKJ4	13.4604	13.0129	12.1917	13.5153	12.9628	0	0	0	0	11.2835	0	0	0	0	0	0	0	0	11.7126	12.8331	0	12.0116	12.5448	0	0	13.7179	12.4169	11.9856	12.1803	13.8428	13.0286	2.81417	0	0	1.15497
PANK4	Q9NVE7	12.8947	0	11.5582	0	12.5882	0	0	0	0	0	0	0	0	0	0	0	0	0	0	0	0	0	0	0	0	0	0	0	0	0	7.40821	0	0	0	0
PDXP	Q96GD0	0	0	0	0	0	14.4679	0	13.815	14.384	13.8252	14.347	14.1161	14.0087	0	13.886	14.1413	13.8405	13.9595	13.7473	13.5827	0	13.7922	14.5303	13.1354	14.1544	0	13.704	13.1037	14.0481	13.3211	0	11.5243	0	4.88458	5.86328
PLCG1	P19174	0	0	0	0	0	13.6741	13.8512	14.4968	13.8209	12.7632	13.0799	12.4505	11.8758	13.5838	14.1969	14.4563	14.3622	14.802	12.9542	15.6767	13.7506	0	13.1229	13.1201	12.5421	14.8118	12.4555	12.9618	0	13.0864	0	12.9291	2.58806	2.25949	4.09435
POLR2C	P19387	0	0	0	0	12.7786	12.8157	13.1427	13.1713	12.5428	13.0184	13.2738	12.7778	12.7694	14.3756	13.826	13.0495	14.3935	13.4645	0	0	14.4385	13.4724	0	14.3847	0	10.4385	14.1786	12.7672	0	13.0234	2.55571	11.796	2.81353	1.69821	0
PPP2R1B	P30154	0	0	0	0	0	13.3008	14.1704	13.9064	13.5279	13.2407	15.0126	13.2762	14.3861	13.1099	13.2917	13.8525	14.0305	14.1025	12.8776	14.0044	13.1545	0	0	12.3168	13.9006	0	12.8834	13.6004	0	12.9745	0	12.8967	0	3.02701	4.02194
PRKCB	P05771	10.166	0	11.2777	11.4433	0	13.6207	14.3868	14.3419	13.3942	11.8429	13.497	14.2071	14.1378	14.1371	14.9509	14.1211	15.1206	14.1905	12.611	12.8041	13.9335	12.4783	13.2409	13.6636	12.9593	12.1725	13.58	13.0517	11.1941	13.6647	6.57738	13.7515	7.9401	7.06707	8.36996
PRPF3	O43395	0	12.5994	12.0517	0	0	13.3105	13.6754	13.7079	13.1645	12.3882	12.5814	11.5854	13.8532	13.5568	13.3545	13.6729	13.2451	13.8438	12.6972	12.8241	13.2815	12.563	13.9841	13.8572	13.9116	0	13.4276	13.2033	12.9803	0	4.93022	13.1356	0	1.49555	0
PSMB11	A5LHX3	0	14.1086	0	11.0938	0	13.8374	14.4151	13.4721	14.9321	14.8311	15.5604	12.6038	12.7585	13.7486	13.1849	13.285	9.72107	14.5513	14.3598	13.7638	12.9971	14.49	0	12.5974	13.6081	13.0569	11.8419	13.0558	0	13.8509	5.04047	13.6772	0	1.43556	2.85925
PTMS	P20962	17.1592	17.9932	16.3125	17.8457	17.117	13.6559	12.9821	13.8834	13.5542	16.3461	16.5143	13.4785	15.0208	15.5816	14.6543	14.9266	12.8076	14.0113	15.118	15.6949	17.0569	14.6538	16.633	17.1178	18.1815	18.7245	16.6359	17.2767	15.9515	16.4657	17.2855	14.7024	14.9686	12.7152	15.3027
PTP4A1	Q93096	13.6826	0	13.8237	0	0	14.7068	14.7629	15.1913	15.2868	14.3185	14.2487	14.3667	15.3226	14.8739	15.0668	14.7354	15.1131	14.9607	15.9489	14.2476	14.7975	15.3771	16.663	14.8453	14.1645	14.3561	14.8853	14.5343	14.7507	14.7695	5.50125	14.9015	9.13448	8.45357	8.52888
PTP4A2	Q12974	0	0	0	0	0	11.7552	13.4603	13.1117	12.4366	12.771	13.0994	12.0778	14.2287	11.0643	0	12.495	13.484	11.8653	11.9992	0	12.2829	0	14.0638	13.6616	0	0	12.8994	11.9855	13.0659	11.9602	0	10.3607	2.6112	5.96382	3.87271
PTPN7	P35236	0	0	0	0	0	12.5481	11.9697	12.8267	12.3436	13.2697	11.5845	11.4862	0	11.6902	11.8459	12.3042	12.7632	12.5407	11.6637	12.015	11.3398	0	11.5501	10.806	13.7942	11.6516	12.2786	12.2829	0	11.9087	0	10.7171	0	2.13778	0
PTPRC	P08575	0	0	14.3511	0	0	15.7532	14.9787	14.8421	13.8118	13.4629	13.9376	14.5796	16.0104	13.9872	14.7983	14.1502	15.2951	13.9679	13.2602	12.1741	13.9014	13.6813	14.3543	14.2498	14.9433	0	13.8117	13.6097	13.3591	13.6334	2.87023	14.2701	8.55434	6.35769	8.80977
PXDN	Q92626	11.7345	11.0813	13.1271	11.5991	13.5602	10.8716	0	0	0	10.3406	8.19239	0	0	0	10.6645	0	0	0	0	0	10.7107	0	0	10.5999	0	13.4979	0	0	11.6239	13.6082	12.2204	2.98705	5.26476	5.21805	5.43171
RAB23	Q9ULC3	11.6735	13.1606	13.9908	12.4736	14.7681	0	0	0	0	0	0	11.3571	0	0	0	0	0	0	0	0	12.0887	0	0	0	0	0	0	0	14.1802	0	13.2133	1.37917	8.87698	4.11397	4.6921
RAC2	P15153	14.0628	14.2851	14.6751	15.591	14.1423	17.9824	17.6152	17.8029	17.7529	16.7956	17.0081	17.3395	17.3247	17.2368	17.544	17.6813	18.0445	17.7668	16.877	16.2665	16.9881	16.3043	16.4906	16.794	18.2409	16.3962	17.0019	17.5454	15.0843	17.1344	14.5512	17.3136	15.6871	16.5593	16.7644
RBP1	P09455	0	12.9797	13.6769	13.2316	13.6775	0	0	0	0	0	0	0	0	0	0	0	0	0	0	0	13.233	0	0	13.3026	13.4953	13.9408	0	13.1673	14.4439	13.3202	10.7132	0.77841	0	0	1.32831
REXO2	Q9Y3B8	12.1808	13.3027	13.2442	12.1648	11.7377	12.7904	0	10.7844	11.0679	12.0449	0	11.3814	0	0	0	0	12.9098	0	0	0	0	13.3504	12.1939	0	0	0	12.9875	0	13.913	0	12.526	4.96054	5.75157	4.02034	6.97055
RGN	Q15493	0	14.3562	13.639	10.4879	0	0	0	0	0	0	0	0	0	0	0	0	0	0	0	0	0	0	0	0	0	12.5275	0	0	0	0	7.69661	0	0	0	0
RNASE6	Q93091	0	0	0	0	12.8578	12.5135	12.9514	12.9654	13.6522	12.6048	0	11.8862	13.5242	14.5353	13.0223	12.8552	14.0075	13.0608	0	10.5005	13.1172	11.1471	14.1838	12.9858	12.1818	0	13.3153	13.1244	0	13.828	2.57156	11.3143	5.40464	3.8718	4.0212
RNASEH2A	O75792	0	0	12.0874	0	0	13.1996	13.4431	13.3826	12.8528	14.1135	13.1442	12.7386	13.3715	12.5458	13.9585	13.0956	13.645	13.9753	12.3567	12.2794	12.8213	0	13.6413	13.7858	14.7297	10.7355	13.5809	13.2233	0	13.3947	2.41748	12.4073	0	5.62811	4.01423
RNASEH2B	Q5TBB1	0	12.0391	0	0	0	13.3844	13.0649	13.6479	13.3809	12.6598	12.4179	12.3319	12.8719	12.0242	14.1837	13.4578	13.523	13.8832	12.9574	12.1253	13.1551	0	0	13.1698	13.9223	0	12.8039	12.9623	0	13.588	2.40781	12.2982	0	3.11005	1.18096
ROCK2	O75116	12.7303	13.1322	12.6831	13.0068	13.5886	0	11.4386	0	0	0	0	0	0	0	0	0	0	0	0	0	11.6276	13.0761	0	13.9939	0	13.0082	13.1882	13.5867	13.9071	0	13.0282	2.12602	2.65169	0	0
RPIA	P49247	11.6002	0	0	0	0	14.3823	14.8025	15.139	14.6457	13.9081	14.2989	13.21	0	13.1283	14.4911	14.6369	13.8064	14.6871	13.7429	13.6192	13.6761	0	12.7523	14.4751	15.1438	0	13.2766	13.7509	0	14.1381	2.32003	12.4808	2.73575	4.1722	5.70018
RPL21	P46778	10.0987	10.5188	0	11.3972	0	12.2126	11.5512	12.0221	13.3516	11.3584	12.1907	12.104	13.3101	11.0412	11.8085	12.7571	12.4913	14.0993	14.1222	14.2343	12.5278	12.6794	0	12.5546	0	0	11.4203	14.5182	0	13.1019	6.40292	12.5801	7.25519	6.49205	7.02051
RPL39	P62891;Q59GN2	0	0	0	0	13.0372	0	13.7134	13.5051	12.7664	11.7904	0	12.7539	15.0234	12.9403	0	14.5933	14.0812	15.5767	14.097	14.2502	13.9431	14.9721	0	15.1797	0	14.864	14.9827	14.7422	13.9849	14.9458	2.60743	11.4121	5.69597	6.84512	9.96185
RRAS2	P62070	13.3741	11.1188	0	12.3384	12.7557	9.6437	0	0	11.4665	0	10.3233	0	0	0	0	0	0	0	0	0	12.2841	10.4365	0	9.93128	0	0	12.3472	11.9168	11.9606	12.3447	9.91738	3.18553	10.5755	7.86551	11.0472
RRM1	P23921	0	0	0	0	0	12.96	14.0317	13.4906	13.6501	13.1793	13.4161	12.074	12.2494	11.2435	13.7491	13.938	13.7725	14.5074	12.939	12.5272	13.4134	11.6359	12.9767	12.7875	13.4493	11.0203	13.1235	13.3837	0	12.3374	0	13.1045	0	3.72214	4.79485
RRM2	P31350	0	0	0	0	0	0	12.4772	13.0951	12.6261	12.1315	12.9098	11.0349	0	0	11.5447	0	12.2883	13.2041	12.0709	0	0	0	0	0	13.0626	0	0	0	0	0	0	7.25781	0	0	1.21801
SAP30BP	Q9UHR5	0	12.2358	0	0	0	12.5567	12.5028	12.5785	11.6629	12.3703	12.4398	10.8849	11.7336	11.8853	12.8398	12.1231	0	12.397	12.2367	12.693	12.7295	11.897	13.0425	12.2371	13.3302	11.0035	0	0	0	0	2.44716	11.5018	0	0	0
SASH3	O75995	0	0	11.9097	0	12.5764	14.831	15.3318	15.5231	15.4512	14.5429	15.5223	14.5603	13.5701	14.586	15.1868	15.2629	15.3879	15.8918	14.3647	14.3195	14.777	0	16.3312	14.0713	16.538	13.8411	14.0263	15.0538	0	15.1887	4.89722	14.0652	5.67743	6.0012	10.4343
SEC16A	O15027	0	0	0	0	0	0	11.2426	12.8349	0	0	13.9077	13.2085	13.4972	13.3082	12.806	12.2484	0	12.153	0	13.4809	12.499	0	0	0	13.4335	0	12.1321	0	0	0	0	8.30509	0	0.774662	0
SEPTIN1	Q8WYJ6	12.2915	0	12.442	12.9257	0	15.7893	14.7785	15.0128	14.6879	14.332	14.9011	14.5567	16.1725	15.5064	15.2954	15.2302	15.7839	14.775	14.3876	15.0766	14.3952	14.2204	14.504	14.9219	13.6371	13.5578	14.2153	14.4372	12.2137	14.4511	7.53184	14.9942	11.931	12.3251	12.1012
SEPTIN5	Q99719	14.0925	15.4472	15.3467	15.1535	14.4172	14.3866	0	12.9463	13.8553	14.6951	0	12.5187	13.2999	0	13.5009	0	0	10.781	0	0	12.8727	0	0	0	0	13.0783	13.3662	13.7194	14.0157	14.8328	14.8914	6.99156	0	1.54768	0
SH2D1A	O60880	0	0	0	0	0	13.4069	12.7718	13.9135	13.9702	0	12.5899	11.678	12.2283	0	13.3949	13.9603	11.9672	14.7127	11.7062	13.707	12.4294	0	12.241	13.3383	14.4718	0	12.086	13.3196	0	12.8586	0	10.7316	2.67829	0.75569	0
SLC12A2	P55011	13.8957	13.5488	13.1781	13.8504	14.3413	0	0	0	15.0717	0	0	11.3604	0	0	0	0	0	0	0	12.5203	13.6844	0	15.5141	14.3588	14.1744	13.2939	13.4883	13.9967	14.3391	13.9014	13.7629	3.09629	0	1.70997	0
SLC25A5	P05141;P12236	0	0	13.0318	0	13.8537	14.8267	12.8312	12.6145	12.4687	14.8192	12.4001	14.0628	15.4632	12.3972	14.8217	13.8375	13.4633	13.0547	13.5559	12.1945	12.7409	13.3413	11.4016	13.8893	0	0	12.709	0	13.6982	0	5.3771	13.4643	11.3335	7.48305	5.25219
SLC9A3R2	Q15599	0	13.6614	12.7305	12.5958	12.2647	0	0	0	0	0	0	0	0	0	0	0	0	0	0	0	0	0	0	12.3383	0	0	12.1014	0	12.1529	12.7354	10.2505	0	2.54437	3.65984	3.92296
SLFN5	Q08AF3	0	14.0897	0	12.7027	10.1571	14.2488	13.5991	13.7561	13.1965	13.5637	13.9475	13.9226	15.0392	14.6869	13.4679	14.0243	15.0147	13.5369	13.8498	13.2643	13.9732	12.8861	14.3522	13.3481	11.5737	12.8664	12.9402	12.3371	0	13.6105	7.38987	13.881	8.81113	8.5662	9.75453
SMC2	O95347	0	0	0	0	0	12.7535	13.17	13.79	13.7797	12.9598	12.5565	13.1672	12.9714	0	13.4813	13.2096	13.2737	13.2857	0	13.3858	13.6463	0	12.4239	13.5082	0	0	13.178	0	0	0	0	10.9077	0	2.3331	2.40269
SMC4	Q9NTJ3	0	0	0	0	0	12.7947	13.98	13.7275	14.5979	13.7612	13.8334	13.361	15.471	13.0366	13.8853	13.1706	14.5791	13.2857	13.7452	13.4737	14.2372	15.3109	15.8997	18.7407	17.0357	17.3662	16.7304	18.9737	18.8828	14.0288	0	13.8971	7.91186	6.06773	4.07256
SMIM24	O75264	0	0	0	0	0	13.1849	15.153	14.7518	14.9418	13.8394	0	11.567	12.3122	14.7284	14.0439	13.446	14.2213	14.4382	13.0092	0	14.2178	0	0	13.6801	15.3255	0	14.1288	14.3953	0	13.5953	0	11.4032	0	3.12682	4.16916
SPPL2A	Q8TCT8	0	0	12.7064	13.2641	13.8021	0	0	0	0	0	0	0	0	0	0	0	0	0	0	0	0	0	0	0	0	13.1026	0	0	0	0	7.95452	0	0	0	0
SSNA1	O43805	0	10.7571	0	0	0	12.4955	13.6271	14.3469	14.0964	13.5953	13.8777	12.5759	14.6023	13.9221	14.5958	14.2488	15.0151	14.0573	14.5232	14.044	13.9192	13.6442	14.2687	13.8802	12.8598	0	14.1554	13.2954	11.4899	13.6319	2.15142	13.9522	2.61384	7.01524	9.71332
ST3GAL6	Q9Y274	0	0	0	0	0	14.1623	15.449	14.7069	15.3294	14.7664	15.4598	13.9306	14.5954	14.4353	14.5826	14.905	0	15.0124	14.6916	14.4202	16.0887	0	14.7733	16.2666	0	14.3107	15.8753	15.1104	15.5587	0	0	13.0903	0	3.53536	9.26061
STMN1	P16949	14.8156	14.3822	13.9912	14.8335	14.5206	17.4968	17.906	18.2977	18.1139	17.4114	17.8378	17.0741	17.6989	16.6335	17.7407	17.8427	18.474	18.1039	17.4297	17.5258	17.5623	15.3132	19.4113	17.5266	19.2618	15.4003	17.3387	18.0821	15.8206	17.5555	14.5086	17.5566	15.7867	16.397	16.783
STMN2	Q93045	15.74	14.8915	14.9807	15.533	15.7508	18.5568	19.1158	19.5097	19.3277	18.9598	19.2581	18.0836	18.6601	17.7775	18.9483	18.5596	19.1911	19.21	18.6077	18.4807	19.0206	16.4941	21.4139	18.4452	20.4486	15.9796	18.4891	18.4138	16.4475	17.4555	15.3792	18.6918	15.9776	15.8151	14.7443
TNFAIP8	O95379	0	0	0	12.6072	12.9578	15.0023	14.0134	12.4946	13.3412	12.6413	13.0391	13.9553	14.9504	13.4764	13.127	13.2351	13.7296	12.3873	12.2411	11.3322	11.9261	11.7433	13.6387	14.2454	0	10.5322	13.3051	13.2066	12.023	12.2562	5.11299	13.0962	7.97525	3.25837	0
TRA2B	P62995	12.6859	0	12.6266	0	0	14.6132	14.7855	14.1977	13.6859	13.7675	13.392	13.6124	14.5315	13.9478	14.5807	13.7933	14.2462	13.6599	13.1931	10.8095	14.3291	11.3662	13.364	14.6996	12.0524	0	13.909	13.4426	11.3888	11.3316	5.06249	13.6771	7.93115	4.1758	2.6912
TRIM33	Q9UPN9	0	10.8524	10.6023	0	9.88773	11.2514	11.3082	11.6662	11.4288	11.0139	10.1884	11.2678	11.8095	11.6777	11.6804	11.3938	12.5871	11.6978	10.3997	10.6138	11.4383	10.565	11.626	12.1383	11.598	11.0252	12.1103	12.3402	0	11.6972	6.26848	11.2934	0	1.211	0
TTF2	Q9UNY4	8.9448	0	11.2692	11.0224	13.9253	10.6705	0	0	0	0	0	11.3503	0	0	0	0	9.22519	0	0	0	0	12.0523	0	11.3615	0	0	0	0	10.4102	0	9.03234	2.54696	7.68149	7.31664	1.21837
TYMS	P04818	0	0	0	0	0	11.9431	12.4483	13.5538	13.4627	13.6537	13.0453	13.3461	0	0	12.6716	11.9993	14.0067	13.551	12.6222	13.6699	12.8972	0	0	12.7502	13.9189	0	13.5257	12.8579	0	12.2835	0	10.7571	0	0.63889	0
VAV1	P15498	0	0	11.4955	0	0	14.0069	14.5104	14.474	13.8112	12.8367	13.2753	13.146	13.2369	13.9111	14.1227	13.7337	13.5503	13.7003	0	11.6142	13.6298	0	12.6391	13.5628	0	0	12.8242	12.6576	11.1785	0	2.29909	11.9741	0	0.661683	0
VPS16	Q9H269	0	13.5026	0	0	12.9385	0	14.0564	14.0644	0	13.8876	13.5351	13.8198	14.372	14.2123	13.0461	13.5059	0	13.5088	13.7207	13.6037	13.2644	14.1781	13.7003	13.5478	0	0	0	12.8754	12.6745	12.803	5.28822	11.3397	2.58779	0	0
WIPF1	O43516	0	0	0	0	0	15.4381	15.1921	14.0546	13.2856	0	15.3712	14.8373	15.7022	15.1901	15.6306	15.4488	15.5619	0	14.6642	15.3118	14.8858	14.1132	13.7139	0	17.3067	13.4526	15.2204	15.6653	0	0	0	13.2169	0	4.66799	6.44821
